# Supplementary material for: PhyClone: accurate Bayesian reconstruction of cancer phylogenies from bulk sequencing
Source: Bioinformatics. 2025 Jun 13;41(7):btaf344. doi: 10.1093/bioinformatics/btaf344 (PMC12964358; doi:10.1093/bioinformatics/btaf344)
Supplement: btaf344_Supplementary_Data [file btaf344_supplementary_data.zip]

Archive with 4 entries (4 files):
- Experiment_Performance_Metrics.xlsx
- Experiment_Posterior_Metrics.xlsx
- supp.pdf
- Experiment_Friedman_Nemenyi_Tests.xlsx
