# Supplementary material for: PhyClone: accurate Bayesian reconstruction of cancer phylogenies from bulk sequencing
Source: Bioinformatics. 2025 Jun 13;41(7):btaf344. doi: 10.1093/bioinformatics/btaf344 (PMC12964358; doi:10.1093/bioinformatics/btaf344)
Supplement: btaf344_Supplementary_Data [file btaf344_supplementary_data.zip › Experiment_Performance_Metrics.xlsx]

## Sheet: S2 TSSB-Low
program	depth	num_mutations	num_samples	run	v_measure	num_mutations_pred	num_mutations_true	ancestor_descendant_f_score	Success	memory	time
PhyClone	1000	100	2	0	1	100	100	0.952298	1	1008.44	221.677
PhyClone	1000	100	4	0	1	100	100	0.859425	1	1017.1	234.738
PhyClone	1000	100	8	0	1	100	100	1	1	1086.77	328.054
PhyClone	1000	100	16	0	1	100	100	1	1	1036.31	229.925
PhyClone	1000	100	128	0	1	100	100	1	1	1160.47	608.79
PhyloWGS	1000	100	2	0	0.852325	100	100	0.93874	1	123.34	59.0812
PhyloWGS	1000	100	4	0	0.888412	100	100	0.826966	1	255.98	1714.46
PhyloWGS	1000	100	8	0	0.881744	100	100	0.9961	1	256.26	3377.45
PhyloWGS	1000	100	16	0	0.988967	100	100	0.971395	1	260.68	29575.7
PhyloWGS	1000	100	128	0	0.921354	100	100	0.932039	1	291.49	153810
CONIPHER	1000	100	2	0	1	99	100	0.931919	1	161.79	18.9879
CONIPHER	1000	100	4	0	1	96	100	0.816705	1	104.37	30.725
CONIPHER	1000	100	8	0	1	93	100	0.694232	1	167.02	12.818
CONIPHER	1000	100	16	0	1	96	100	0.932039	1	151.43	46.3097
CONIPHER	1000	100	128	0	1	100	100	1	1	178.24	250.792
fastBE	1000	100	2	0	1	100	100	0.995425	1	41.77	4.1043
fastBE	1000	100	4	0	1	100	100	1	1	33.47	1.594
fastBE	1000	100	8	0	1	100	100	1	1	42.55	6.6909
fastBE	1000	100	16	0	1	100	100	1	1	41.52	2.8137
fastBE	1000	100	128	0	1	100	100	1	1	31.93	1.0646
Orchard	1000	100	2	0	1	100	100	0.995425	1	69.39	9.5107
Orchard	1000	100	4	0	1	100	100	1	1	68.86	5.3852
Orchard	1000	100	8	0	1	100	100	1	1	137.18	14.5668
Orchard	1000	100	16	0	1	99	100	0.990054	1	87	5.5697
Orchard	1000	100	128	0	1	98	100	0.980392	1	333.1	6.6235
Pairtree	1000	100	2	0	1	100	100	1	1	1149.07	92.7338
Pairtree	1000	100	4	0	1	100	100	0.859425	1	1141.46	94.2219
Pairtree	1000	100	8	0	1	100	100	1	1	1123.25	107.33
Pairtree	1000	100	16	0	1	99	100	0.990054	1	1141.1	75.9123
Pairtree	1000	100	128	0	1	98	100	0.980392	1	1075.01	112.968
PhyClone	1000	100	2	1	0.811363	100	100	0.863856	1	1006.2	196.199
PhyClone	1000	100	4	1	1	100	100	1	1	1003.29	130.776
PhyClone	1000	100	8	1	1	100	100	1	1	1055.72	255.954
PhyClone	1000	100	16	1	1	100	100	1	1	1035.22	261.189
PhyClone	1000	100	128	1	1	100	100	1	1	1074.38	180.623
PhyloWGS	1000	100	2	1	0.808993	100	100	0.924147	1	246.17	390.299
PhyloWGS	1000	100	4	1	0.871442	100	100	0.951174	1	258.34	2379.35
PhyloWGS	1000	100	8	1	0.854391	100	100	0.924787	1	257.19	19000.1
PhyloWGS	1000	100	16	1	0.902834	100	100	0.938453	1	259.4	38963.1
PhyloWGS	1000	100	128	1	0.897142	100	100	1	1	292.13	155896
CONIPHER	1000	100	2	1	1	88	100	0.907692	1	166.65	10.0753
CONIPHER	1000	100	4	1	1	100	100	1	1	129.74	21.1178
CONIPHER	1000	100	8	1	1	93	100	0.97035	1	165.34	18.9867
CONIPHER	1000	100	16	1	1	100	100	1	1	151.84	45.5597
CONIPHER	1000	100	128	1	1	97	100	0.979866	1	176.79	135.967
fastBE	1000	100	2	1	0.811363	100	100	0.863856	1	41.53	3.6482
fastBE	1000	100	4	1	1	100	100	1	1	42.54	2.4932
fastBE	1000	100	8	1	1	100	100	1	1	28.46	1.5355
fastBE	1000	100	16	1	1	100	100	1	1	41.52	4.8176
fastBE	1000	100	128	1	1	100	100	1	1	34.86	1.5758
Orchard	1000	100	2	1	0.811363	100	100	0.863856	1	67.51	18.4332
Orchard	1000	100	4	1	1	100	100	1	1	68.04	7.7399
Orchard	1000	100	8	1	1	100	100	1	1	69.67	11.3004
Orchard	1000	100	16	1	1	100	100	1	1	329.6	11.7539
Orchard	1000	100	128	1	1	99	100	0.978723	1	333.03	5.0121
Pairtree	1000	100	2	1	0.811363	100	100	0.863856	1	1122.24	110.27
Pairtree	1000	100	4	1	1	100	100	1	1	1108.63	167.559
Pairtree	1000	100	8	1	1	100	100	1	1	1122.11	83.5497
Pairtree	1000	100	16	1	1	100	100	1	1	1149.91	186.29
Pairtree	1000	100	128	1	1	99	100	0.978723	1	1110.81	100.866
PhyClone	1000	100	2	2	1	100	100	1	1	1014.66	261.676
PhyClone	1000	100	4	2	1	100	100	1	1	997.87	139.338
PhyClone	1000	100	8	2	1	100	100	1	1	1000.62	189.136
PhyClone	1000	100	16	2	1	100	100	1	1	1068.48	206.831
PhyClone	1000	100	128	2	1	100	100	1	1	1215.51	746.527
PhyloWGS	1000	100	2	2	0.669371	100	100	0.925544	1	220.34	35.7675
PhyloWGS	1000	100	4	2	0.524754	100	100	0.66301	1	258.07	2100.45
PhyloWGS	1000	100	8	2	0.946439	100	100	1	1	257.75	6070.39
PhyloWGS	1000	100	16	2	0.663298	100	100	0.969592	1	261.05	38521.1
PhyloWGS	1000	100	128	2	0.876308	100	100	1	1	292.34	164830
CONIPHER	1000	100	2	2	1	97	100	0.962538	1	70.96	31.9419
CONIPHER	1000	100	4	2	1	100	100	1	1	65.43	34.6489
CONIPHER	1000	100	8	2	1	99	100	0.923077	1	131.94	26.544
CONIPHER	1000	100	16	2	1	99	100	0.990809	1	154.62	38.9238
CONIPHER	1000	100	128	2	1	89	100	0.819881	1	188.05	261.837
fastBE	1000	100	2	2	1	100	100	0.99392	1	42.28	2.523
fastBE	1000	100	4	2	1	100	100	0.607928	1	43.83	7.9142
fastBE	1000	100	8	2	1	100	100	1	1	31.14	1.0476
fastBE	1000	100	16	2	1	100	100	1	1	42.54	2.6439
fastBE	1000	100	128	2	1	100	100	1	1	114.75	3.8463
Orchard	1000	100	2	2	1	100	100	0.99392	1	120.78	8.4437
Orchard	1000	100	4	2	1	100	100	1	1	69.46	5.9318
Orchard	1000	100	8	2	1	100	100	1	1	120.28	5.723
Orchard	1000	100	16	2	1	100	100	1	1	49.03	22.8262
Orchard	1000	100	128	2	1	95	100	0.957712	1	341.29	7.1811
Pairtree	1000	100	2	2	1	100	100	0.99392	1	1139.21	89.3523
Pairtree	1000	100	4	2	1	100	100	1	1	1108.41	87.9036
Pairtree	1000	100	8	2	1	100	100	1	1	1111.69	96.8424
Pairtree	1000	100	16	2	1	100	100	1	1	1094.61	94.7549
Pairtree	1000	100	128	2	1	95	100	0.957712	1	1109.58	114.552
PhyClone	1000	100	2	3	0.935476	100	100	0.988949	1	1062.11	388.705
PhyClone	1000	100	4	3	1	100	100	1	1	1077.54	212.218
PhyClone	1000	100	8	3	1	100	100	1	1	1007.68	207.941
PhyClone	1000	100	16	3	1	100	100	1	1	1053.43	274.966
PhyClone	1000	100	128	3	1	100	100	1	1	1075.25	203.093
PhyloWGS	1000	100	2	3	0.752692	100	100	0.973382	1	220.33	47.7774
PhyloWGS	1000	100	4	3	0.922655	100	100	0.888546	1	257.04	6382.78
PhyloWGS	1000	100	8	3	0.779054	100	100	0.953704	1	258.33	5837.95
PhyloWGS	1000	100	16	3	0.988461	100	100	0.984372	1	259.26	8900.47
PhyloWGS	1000	100	128	3	0.953877	100	100	1	1	291.53	119172
CONIPHER	1000	100	2	3	0.912392	95	100	0.885218	1	67.99	31.6454
CONIPHER	1000	100	4	3	1	96	100	0.93578	1	120.39	24.9112
CONIPHER	1000	100	8	3	1	96	100	0.88695	1	66.23	35.3504
CONIPHER	1000	100	16	3	1	93	100	0.893162	1	166.66	26.9577
CONIPHER	1000	100	128	3	1	99	100	0.952381	1	178.95	147.635
fastBE	1000	100	2	3	0.935476	100	100	0.993595	1	35.36	2.4261
fastBE	1000	100	4	3	1	100	100	0.964286	1	42.29	1.374
fastBE	1000	100	8	3	1	100	100	1	1	42.29	6.0932
fastBE	1000	100	16	3	1	100	100	1	1	41.02	2.7656
fastBE	1000	100	128	3	1	100	100	1	1	43.83	2.4194
Orchard	1000	100	2	3	0.935476	100	100	0.983016	1	88.85	3.4277
Orchard	1000	100	4	3	1	100	100	0.964286	1	69.31	8.5843
Orchard	1000	100	8	3	1	100	100	1	1	86.96	6.6178
Orchard	1000	100	16	3	1	99	100	0.991237	1	68.87	6.9522
Orchard	1000	100	128	3	1	98	100	0.988636	1	334.09	4.1019
Pairtree	1000	100	2	3	0.935476	100	100	0.989712	1	1150.1	103.041
Pairtree	1000	100	4	3	1	100	100	0.964286	1	1134.06	99.746
Pairtree	1000	100	8	3	1	100	100	1	1	1101.41	88.7711
Pairtree	1000	100	16	3	1	99	100	0.991237	1	1127.16	102.353
Pairtree	1000	100	128	3	1	98	100	0.988636	1	1122.65	96.7777
PhyClone	1000	100	2	4	1	100	100	1	1	998.11	143.764
PhyClone	1000	100	4	4	1	100	100	1	1	1005.84	124.498
PhyClone	1000	100	8	4	1	100	100	1	1	1064.97	147.989
PhyClone	1000	100	16	4	1	100	100	1	1	1035.36	202.298
PhyClone	1000	100	128	4	1	100	100	1	1	1235.2	341.633
PhyloWGS	1000	100	2	4	0.966433	100	100	1	1	220.27	142.571
PhyloWGS	1000	100	4	4	0.858527	100	100	0.829907	1	257.31	3101.18
PhyloWGS	1000	100	8	4	0.982682	100	100	0.930996	1	259.8	9233.52
PhyloWGS	1000	100	16	4	0.900954	100	100	0.995575	1	257.77	8564.13
PhyloWGS	1000	100	128	4	0.734118	100	100	0.922593	1	292.2	163573
CONIPHER	1000	100	2	4	1	99	100	0.987952	1	102.21	22.2171
CONIPHER	1000	100	4	4	1	100	100	1	1	163.26	18.104
CONIPHER	1000	100	8	4	1	99	100	0.990845	1	66.06	33.0565
CONIPHER	1000	100	16	4	1	97	100	0.819246	1	155.64	28.2497
CONIPHER	1000	100	128	4	1	75	100	0.57227	1	173.75	181.902
fastBE	1000	100	2	4	1	100	100	1	1	42.54	3.2089
fastBE	1000	100	4	4	1	100	100	1	1	43.09	4.048
fastBE	1000	100	8	4	1	100	100	1	1	34.54	2.8084
fastBE	1000	100	16	4	1	100	100	1	1	43.83	3.0792
fastBE	1000	100	128	4	1	100	100	1	1	114.75	2.7247
Orchard	1000	100	2	4	1	100	100	1	1	66.99	17.5991
Orchard	1000	100	4	4	1	100	100	1	1	70.83	10.3051
Orchard	1000	100	8	4	1	100	100	1	1	137.24	4.5804
Orchard	1000	100	16	4	1	98	100	0.988864	1	62.43	3.6685
Orchard	1000	100	128	4	1	98	100	0.983578	1	341.07	5.6141
Pairtree	1000	100	2	4	1	100	100	1	1	1110.11	91.2002
Pairtree	1000	100	4	4	1	100	100	1	1	1124.16	88.5565
Pairtree	1000	100	8	4	1	100	100	1	1	1157.54	88.216
Pairtree	1000	100	16	4	1	98	100	0.988864	1	1149.86	93.4635
Pairtree	1000	100	128	4	1	98	100	0.983578	1	1143.32	114.095
PhyClone	1000	100	2	5	1	100	100	1	1	1002.35	100.855
PhyClone	1000	100	4	5	1	100	100	0.992284	1	1005.41	174.371
PhyClone	1000	100	8	5	1	100	100	1	1	1038.69	251.018
PhyClone	1000	100	16	5	1	100	100	1	1	1065.75	250.742
PhyClone	1000	100	128	5	1	100	100	1	1	1122.86	262.891
PhyloWGS	1000	100	2	5	0.72302	100	100	0.850604	1	220.37	44.5992
PhyloWGS	1000	100	4	5	0.650399	100	100	0.986932	1	266.64	7179.28
PhyloWGS	1000	100	8	5	0.850919	100	100	0.995772	1	261.83	17302.9
PhyloWGS	1000	100	16	5	0.853176	100	100	0.992832	1	263.15	24710
PhyloWGS	1000	100	128	5	0.788834	100	100	0.0768634	1	293.88	151316
CONIPHER	1000	100	2	5	1	99	100	0.947312	1	65.25	28.5467
CONIPHER	1000	100	4	5	1	98	100	0.973684	1	128.94	19.8614
CONIPHER	1000	100	8	5	1	93	100	0.73975	1	66.38	34.2345
CONIPHER	1000	100	16	5	1	95	100	0.92881	1	151.77	38.4323
CONIPHER	1000	100	128	5	1	99	100	0	1	176.47	167.947
fastBE	1000	100	2	5	1	100	100	0.91001	1	34.75	2.8449
fastBE	1000	100	4	5	1	100	100	1	1	34.24	0.86
fastBE	1000	100	8	5	1	100	100	1	1	41.52	3.5186
fastBE	1000	100	16	5	1	100	100	0.505087	1	41.51	5.1752
fastBE	1000	100	128	5	1	100	100	1	1	33.46	1.8043
Orchard	1000	100	2	5	1	100	100	1	1	68.87	12.8515
Orchard	1000	100	4	5	1	100	100	0.992284	1	69.27	11.6654
Orchard	1000	100	8	5	1	100	100	1	1	67.02	17.931
Orchard	1000	100	16	5	1	100	100	1	1	68.8	4.3877
Orchard	1000	100	128	5	1	100	100	1	1	332.43	6.2074
Pairtree	1000	100	2	5	1	100	100	1	1	1090.62	99.6383
Pairtree	1000	100	4	5	1	100	100	1	1	1131.8	199.909
Pairtree	1000	100	8	5	1	100	100	1	1	1123.6	109.433
Pairtree	1000	100	16	5	1	100	100	1	1	1141.76	96.8362
Pairtree	1000	100	128	5	1	100	100	1	1	1104.61	79.9454
PhyClone	1000	100	2	6	0.975025	100	100	0.919853	1	1073.84	504.635
PhyClone	1000	100	4	6	1	100	100	1	1	1016.91	266.242
PhyClone	1000	100	8	6	0.995102	100	100	1	1	1230.18	651.042
PhyClone	1000	100	16	6	1	100	100	1	1	1019.05	197.181
PhyClone	1000	100	128	6	1	100	100	1	1	1067.79	180.691
PhyloWGS	1000	100	2	6	0.797808	100	100	0.901521	1	220.58	26.6433
PhyloWGS	1000	100	4	6	0.735108	100	100	0.827632	1	257.98	8375.38
PhyloWGS	1000	100	8	6	0.784036	100	100	0.653495	1	256.36	12171.5
PhyloWGS	1000	100	16	6	0.784607	100	100	1	1	261.62	12277.9
PhyloWGS	1000	100	128	6	1	100	100	1	1	288.38	121548
CONIPHER	1000	100	2	6	0.970238	94	100	0.835386	1	66.05	29.7057
CONIPHER	1000	100	4	6	1	98	100	0.808595	1	68	30.791
CONIPHER	1000	100	8	6	1	86	100	0.777243	1	166.21	18.4399
CONIPHER	1000	100	16	6	1	98	100	0.982143	1	63.77	40.2331
CONIPHER	1000	100	128	6	1	99	100	0.979092	1	179.73	145.064
fastBE	1000	100	2	6	0.975025	100	100	0.923588	1	43.83	7.4486
fastBE	1000	100	4	6	1	100	100	1	1	41.02	3.4124
fastBE	1000	100	8	6	0.995102	100	100	1	1	34.24	4.4573
fastBE	1000	100	16	6	1	100	100	1	1	30.88	1.0767
fastBE	1000	100	128	6	1	100	100	1	1	43.57	1.8944
Orchard	1000	100	2	6	0.975025	100	100	0.914924	1	120.38	11.7994
Orchard	1000	100	4	6	1	100	100	1	1	69.51	5.8049
Orchard	1000	100	8	6	0.995026	99	100	0.886944	1	329.87	5.1717
Orchard	1000	100	16	6	1	100	100	1	1	68.02	3.3886
Orchard	1000	100	128	6	1	96	100	0.966652	1	332.79	7.704
Pairtree	1000	100	2	6	0.975025	100	100	0.914924	1	1083.69	99.9917
Pairtree	1000	100	4	6	1	100	100	1	1	1147.25	94.98
Pairtree	1000	100	8	6	0.995026	99	100	0.743885	1	1123.34	134.564
Pairtree	1000	100	16	6	1	100	100	1	1	1141.43	93.2
Pairtree	1000	100	128	6	1	96	100	0.966652	1	1118.67	93.0897
PhyClone	1000	100	2	7	0.958305	100	100	0.993907	1	1035.68	126.333
PhyClone	1000	100	4	7	1	100	100	1	1	1025.37	283.89
PhyClone	1000	100	8	7	0.976881	100	100	0.999114	1	1034.29	290.034
PhyClone	1000	100	16	7	1	100	100	1	1	1011.97	123.349
PhyClone	1000	100	128	7	1	100	100	1	1	1151.52	288.749
PhyloWGS	1000	100	2	7	0.721596	100	100	0.925012	1	47.77	73.8212
PhyloWGS	1000	100	4	7	0.591131	100	100	0.691454	1	255.35	3093.62
PhyloWGS	1000	100	8	7	0.900233	100	100	0.999114	1	253.77	2037.35
PhyloWGS	1000	100	16	7	0.768674	100	100	1	1	261.89	14863.4
PhyloWGS	1000	100	128	7	0.894108	100	100	0.975641	1	293.1	157713
CONIPHER	1000	100	2	7	1	97	100	0.930101	1	67.88	30.6368
CONIPHER	1000	100	4	7	1	98	100	0.982772	1	53.12	35.2707
CONIPHER	1000	100	8	7	1	94	100	0	1	169.32	14.6699
CONIPHER	1000	100	16	7	1	100	100	1	1	154.64	32.4791
CONIPHER	1000	100	128	7	1	96	100	0.97371	1	197.73	136.059
fastBE	1000	100	2	7	0.958305	100	100	0.993904	1	30.62	1.1545
fastBE	1000	100	4	7	1	100	100	0.997416	1	41.02	8.3408
fastBE	1000	100	8	7	1	100	100	1	1	35.23	2.1339
fastBE	1000	100	16	7	1	100	100	1	1	41.52	2.5102
fastBE	1000	100	128	7	1	100	100	1	1	37.45	2.1678
Orchard	1000	100	2	7	0.958122	99	100	0.9872	1	68.87	4.1925
Orchard	1000	100	4	7	1	100	100	1	1	120.94	6.7825
Orchard	1000	100	8	7	1	99	100	0.994662	1	337.59	5.2248
Orchard	1000	100	16	7	1	100	100	1	1	69	5.8073
Orchard	1000	100	128	7	1	99	100	0.973027	1	341.34	5.7853
Pairtree	1000	100	2	7	0.958122	99	100	0.987193	1	1118.73	97.551
Pairtree	1000	100	4	7	1	100	100	1	1	1143.11	119.811
Pairtree	1000	100	8	7	1	99	100	0.994662	1	1142.02	95.1256
Pairtree	1000	100	16	7	1	100	100	1	1	1131.33	92.0781
Pairtree	1000	100	128	7	1	99	100	0.973027	1	1132.11	97.1641
PhyClone	1000	100	2	8	1	100	100	1	1	999.48	134.708
PhyClone	1000	100	4	8	1	100	100	0.988436	1	1019.45	136.335
PhyClone	1000	100	8	8	1	100	100	1	1	1083.3	268.187
PhyClone	1000	100	16	8	1	100	100	1	1	1056.14	119.8
PhyClone	1000	100	128	8	0.993706	100	100	0.997821	1	4212.46	1773.86
PhyloWGS	1000	100	2	8	0.838805	100	100	0.968635	1	220.35	167.134
PhyloWGS	1000	100	4	8	0.616218	100	100	0.923077	1	258.73	3261.04
PhyloWGS	1000	100	8	8	0.819779	100	100	0.994548	1	260.32	13700.1
PhyloWGS	1000	100	16	8	0.943793	100	100	0.995587	1	261.23	14583.4
PhyloWGS	1000	100	128	8					0	291.07	172801
CONIPHER	1000	100	2	8	1	100	100	1	1	66.16	22.8681
CONIPHER	1000	100	4	8	1	99	100	0.991304	1	77.52	24.0135
CONIPHER	1000	100	8	8	1	98	100	0.925848	1	164.33	15.6998
CONIPHER	1000	100	16	8	1	99	100	0.904716	1	170.52	26.4222
CONIPHER	1000	100	128	8	1	92	100	0.925723	1	170.84	282.158
fastBE	1000	100	2	8	1	100	100	1	1	43.84	1.7731
fastBE	1000	100	4	8	1	100	100	1	1	34.85	2.2157
fastBE	1000	100	8	8	1	100	100	1	1	35.11	2.208
fastBE	1000	100	16	8	1	100	100	1	1	43.57	2.4005
fastBE	1000	100	128	8	0.982558	100	100	0.995833	1	189.21	17.3972
Orchard	1000	100	2	8	1	100	100	1	1	86.89	6.5275
Orchard	1000	100	4	8	1	100	100	1	1	69.4	5.2751
Orchard	1000	100	8	8	1	100	100	1	1	120.32	10.5273
Orchard	1000	100	16	8	1	99	100	0.9947	1	70	6.841
Orchard	1000	100	128	8	0.982434	99	100	0.983679	1	336.22	10.8113
Pairtree	1000	100	2	8	1	100	100	1	1	1075.85	98.8083
Pairtree	1000	100	4	8	1	100	100	1	1	1123.75	93.615
Pairtree	1000	100	8	8	1	100	100	1	1	1139.7	109.322
Pairtree	1000	100	16	8	1	99	100	0.9947	1	1109.43	95.8327
Pairtree	1000	100	128	8	0.982434	99	100	0.983679	1	1131.89	132.948
PhyClone	1000	100	2	9	1	100	100	0.939526	1	1007.11	226.917
PhyClone	1000	100	4	9	1	100	100	1	1	1003.54	101.141
PhyClone	1000	100	8	9	1	100	100	1	1	1009.25	125.425
PhyClone	1000	100	16	9	1	100	100	1	1	1061.61	117.254
PhyClone	1000	100	128	9	1	100	100	1	1	1135.52	247.35
PhyloWGS	1000	100	2	9	0.787383	100	100	0.929332	1	261.74	3090.53
PhyloWGS	1000	100	4	9	0.959639	100	100	0.978541	1	220.31	55.604
PhyloWGS	1000	100	8	9	0.964032	100	100	0.997701	1	257.31	5571.78
PhyloWGS	1000	100	16	9	0.788165	100	100	0.982529	1	260.85	15130.7
PhyloWGS	1000	100	128	9	0.872369	100	100	0.992632	1	293.88	161543
CONIPHER	1000	100	2	9	1	97	100	0.890851	1	67.84	28.033
CONIPHER	1000	100	4	9	1	96	100	0.88785	1	162.5	14.3742
CONIPHER	1000	100	8	9					0	70.33	29.3038
CONIPHER	1000	100	16	9	1	100	100	1	1	83.46	37.618
CONIPHER	1000	100	128	9	1	97	100	0.944505	1	175.48	248.14
fastBE	1000	100	2	9	1	100	100	0.350248	1	43.84	5.2743
fastBE	1000	100	4	9	1	100	100	0.201681	1	42.29	1.8901
fastBE	1000	100	8	9	1	100	100	1	1	33.99	0.8511
fastBE	1000	100	16	9	1	100	100	1	1	43.83	3.9321
fastBE	1000	100	128	9	1	100	100	1	1	30.89	1.1758
Orchard	1000	100	2	9	1	100	100	0.929512	1	67.46	4.9125
Orchard	1000	100	4	9	1	100	100	1	1	69.12	12.9671
Orchard	1000	100	8	9	1	99	100	0.994595	1	69.63	4.1528
Orchard	1000	100	16	9	1	100	100	1	1	120.28	4.6267
Orchard	1000	100	128	9	1	95	100	0.959227	1	340.96	5.3008
Pairtree	1000	100	2	9	1	100	100	0.945441	1	1129.8	94.6087
Pairtree	1000	100	4	9	1	100	100	1	1	1018.59	104.813
Pairtree	1000	100	8	9	1	99	100	0.994595	1	1131.45	85.1713
Pairtree	1000	100	16	9	1	100	100	1	1	1108.59	89.2948
Pairtree	1000	100	128	9	1	95	100	0.959227	1	1138.05	101.515
PhyClone	1000	100	2	10	1	100	100	0.986135	1	1017.23	290.592
PhyClone	1000	100	4	10	1	100	100	1	1	1040.03	157.364
PhyClone	1000	100	8	10	1	100	100	1	1	1022.41	263.576
PhyClone	1000	100	16	10	1	100	100	1	1	1238.96	453.746
PhyClone	1000	100	128	10	1	100	100	1	1	1070.92	163.847
PhyloWGS	1000	100	2	10	0.722675	100	100	0.928195	1	220.32	40.7676
PhyloWGS	1000	100	4	10	1	100	100	1	1	258.21	1298.85
PhyloWGS	1000	100	8	10	0.648522	100	100	0.729404	1	255.86	8903.18
PhyloWGS	1000	100	16	10	0.890902	100	100	0.929347	1	263.41	25673.4
PhyloWGS	1000	100	128	10	1	100	100	1	1	291.71	134301
CONIPHER	1000	100	2	10	1	96	100	0.925798	1	162.55	20.0586
CONIPHER	1000	100	4	10					0	140.74	10.9577
CONIPHER	1000	100	8	10	1	97	100	0.968085	1	131.93	30.9338
CONIPHER	1000	100	16	10	1	93	100	0.909826	1	163.31	26.7732
CONIPHER	1000	100	128	10	1	97	100	0.903354	1	183	111.713
fastBE	1000	100	2	10	1	100	100	0.986135	1	31.91	1.0584
fastBE	1000	100	4	10	1	100	100	0.502538	1	34.86	2.7026
fastBE	1000	100	8	10	1	100	100	1	1	42.55	2.0408
fastBE	1000	100	16	10	1	100	100	1	1	41.52	5.6562
fastBE	1000	100	128	10	1	100	100	1	1	35.02	2.1731
Orchard	1000	100	2	10	1	100	100	0.973482	1	86.84	6.3177
Orchard	1000	100	4	10	1	99	100	0.994898	1	119.98	5.8526
Orchard	1000	100	8	10	1	100	100	1	1	336.62	10.5938
Orchard	1000	100	16	10	1	99	100	0.992526	1	330.31	13.4113
Orchard	1000	100	128	10	1	98	100	0.947066	1	278.89	6.3648
Pairtree	1000	100	2	10	1	100	100	0.979337	1	1105.04	90.7296
Pairtree	1000	100	4	10	1	99	100	0.994898	1	1107.89	88.2706
Pairtree	1000	100	8	10	1	100	100	1	1	1141.52	103.268
Pairtree	1000	100	16	10	1	99	100	0.992526	1	1123.43	121.002
Pairtree	1000	100	128	10	1	98	100	0.947066	1	1126.68	97.696
PhyClone	1000	100	2	11	1	100	100	0.847585	1	1049.1	261.496
PhyClone	1000	100	4	11	1	100	100	1	1	1045.76	293.635
PhyClone	1000	100	8	11	1	100	100	1	1	1043.49	95.9515
PhyClone	1000	100	16	11	1	100	100	1	1	1108.32	271.336
PhyClone	1000	100	128	11	1	100	100	1	1	1115.62	241.194
PhyloWGS	1000	100	2	11	0.84507	100	100	0.833236	1	220.49	51.4736
PhyloWGS	1000	100	4	11	0.755137	100	100	0.846053	1	258.3	2342.4
PhyloWGS	1000	100	8	11	0.989843	100	100	0.958191	1	252.3	5257.15
PhyloWGS	1000	100	16	11	0.905237	100	100	0.464034	1	260.33	41072.4
PhyloWGS	1000	100	128	11	0.971229	100	100	0.987964	1	291.04	132471
CONIPHER	1000	100	2	11	1	97	100	0.983165	1	85.14	23.789
CONIPHER	1000	100	4	11	1	97	100	0.940825	1	63.76	32.5463
CONIPHER	1000	100	8	11	1	93	100	0.865245	1	168.71	15.1808
CONIPHER	1000	100	16	11	1	99	100	0.986075	1	158.17	42.7152
CONIPHER	1000	100	128	11	1	95	100	0.703094	1	191.73	123.961
fastBE	1000	100	2	11	1	100	100	0.847585	1	35.15	4.685
fastBE	1000	100	4	11	1	100	100	1	1	41.01	0.846
fastBE	1000	100	8	11	1	100	100	1	1	34.86	2.2298
fastBE	1000	100	16	11	1	100	100	1	1	34.85	2.9246
fastBE	1000	100	128	11	1	100	100	1	1	32.89	1.1639
Orchard	1000	100	2	11	1	100	100	1	1	120.48	6.2856
Orchard	1000	100	4	11	1	100	100	1	1	86.87	3.9569
Orchard	1000	100	8	11	1	100	100	1	1	124.07	6.3101
Orchard	1000	100	16	11	1	100	100	1	1	338.46	7.979
Orchard	1000	100	128	11	1	94	100	0.965336	1	333.29	4.7856
Pairtree	1000	100	2	11	1	100	100	0.84994	1	1107.2	75.4817
Pairtree	1000	100	4	11	1	100	100	1	1	1113.46	94.5617
Pairtree	1000	100	8	11	1	100	100	1	1	1101.69	91.1173
Pairtree	1000	100	16	11	1	100	100	1	1	1113.27	95.1176
Pairtree	1000	100	128	11	1	94	100	0.965336	1	1105.43	96.8825
PhyClone	1000	100	2	12	0.974682	100	100	0.929279	1	1019.93	337.387
PhyClone	1000	100	4	12	0.983789	100	100	1	1	1122.68	411.328
PhyClone	1000	100	8	12	1	100	100	1	1	1024.09	198.96
PhyClone	1000	100	16	12	1	100	100	1	1	1013.05	136.651
PhyClone	1000	100	128	12	1	100	100	1	1	1071.27	202.582
PhyloWGS	1000	100	2	12	0.604468	100	100	0.937233	1	256.93	1831.25
PhyloWGS	1000	100	4	12	0.586781	100	100	0.980781	1	273.18	11067.9
PhyloWGS	1000	100	8	12	0.754595	100	100	0.98754	1	262.01	17777.2
PhyloWGS	1000	100	16	12	0.863393	100	100	0.952941	1	261.66	22457
PhyloWGS	1000	100	128	12	1	100	100	1	1	278.29	88030.5
CONIPHER	1000	100	2	12	0.974682	100	100	0.873283	1	65.66	30.7709
CONIPHER	1000	100	4	12	0.97989	95	100	0.952381	1	118.23	28.3321
CONIPHER	1000	100	8	12	1	96	100	0.930802	1	166.88	17.6215
CONIPHER	1000	100	16	12	1	77	100	0.658964	1	160.17	49.0787
CONIPHER	1000	100	128	12	1	99	100	0.975706	1	181.42	173.523
fastBE	1000	100	2	12	0.974682	100	100	0.964522	1	41.52	8.4746
fastBE	1000	100	4	12	0.983789	100	100	1	1	30.01	1.4294
fastBE	1000	100	8	12	1	100	100	1	1	42.54	2.5465
fastBE	1000	100	16	12	1	100	100	1	1	41.02	3.3353
fastBE	1000	100	128	12	1	100	100	0.0474365	1	42.27	1.2837
Orchard	1000	100	2	12	0.974682	100	100	0.989955	1	58.86	18.6465
Orchard	1000	100	4	12	0.983789	100	100	1	1	86.82	9.9003
Orchard	1000	100	8	12	1	100	100	1	1	120.16	4.1938
Orchard	1000	100	16	12	1	100	100	1	1	67.33	4.4994
Orchard	1000	100	128	12	1	96	100	0.971414	1	332.99	6.6286
Pairtree	1000	100	2	12	0.974682	100	100	0.944418	1	1108.64	98.4126
Pairtree	1000	100	4	12	0.983789	100	100	1	1	1147.43	105.622
Pairtree	1000	100	8	12	1	100	100	1	1	1139.35	181.932
Pairtree	1000	100	16	12	1	100	100	1	1	1102.57	169.12
Pairtree	1000	100	128	12	1	96	100	0.971414	1	1111.57	93.9157
PhyClone	1000	100	2	13	1	100	100	1	1	1008.79	188.948
PhyClone	1000	100	4	13	1	100	100	1	1	1036.7	325.77
PhyClone	1000	100	8	13	1	100	100	1	1	1071.92	400.878
PhyClone	1000	100	16	13	1	100	100	1	1	1033.53	265.049
PhyClone	1000	100	128	13	1	100	100	1	1	1279.91	386.717
PhyloWGS	1000	100	2	13	0.661109	100	100	0.841265	1	220.41	21.2502
PhyloWGS	1000	100	4	13	0.944906	100	100	0.968761	1	220.39	57.0803
PhyloWGS	1000	100	8	13	0.541818	100	100	0.983655	1	256.23	16670.9
PhyloWGS	1000	100	16	13	0.974376	100	100	0.970688	1	263.68	32827.4
PhyloWGS	1000	100	128	13	0.939194	100	100	0.992896	1	292.02	159315
CONIPHER	1000	100	2	13	1	96	100	0.875	1	171.34	11.5416
CONIPHER	1000	100	4	13	1	90	100	0.558923	1	63.77	30.0987
CONIPHER	1000	100	8	13	1	98	100	0.985915	1	63.6	42.2255
CONIPHER	1000	100	16	13	1	96	100	0.943433	1	158.79	32.079
CONIPHER	1000	100	128	13	1	97	100	0.956089	1	186.55	137.051
fastBE	1000	100	2	13	1	100	100	1	1	33.98	2.2906
fastBE	1000	100	4	13	1	100	100	1	1	35.05	3.1312
fastBE	1000	100	8	13	1	100	100	1	1	41.52	7.7267
fastBE	1000	100	16	13	1	100	100	1	1	34.7	3.1717
fastBE	1000	100	128	13	1	100	100	1	1	114.75	3.8525
Orchard	1000	100	2	13	1	100	100	1	1	120.32	5.2833
Orchard	1000	100	4	13	1	100	100	1	1	137.19	5.1205
Orchard	1000	100	8	13	1	100	100	1	1	329.54	11.2185
Orchard	1000	100	16	13	1	100	100	1	1	329.44	7.0658
Orchard	1000	100	128	13	1	99	100	0.992133	1	333.35	8.4727
Pairtree	1000	100	2	13	1	100	100	1	1	1105.1	106.226
Pairtree	1000	100	4	13	1	100	100	1	1	1149.71	95.336
Pairtree	1000	100	8	13	1	100	100	1	1	1157.64	99.7411
Pairtree	1000	100	16	13	1	100	100	1	1	1104.32	102.675
Pairtree	1000	100	128	13	1	99	100	0.992133	1	1138	110.554
PhyClone	1000	100	2	14	1	100	100	1	1	1021.63	99.9623
PhyClone	1000	100	4	14	1	100	100	0.974279	1	1167.71	789.814
PhyClone	1000	100	8	14	1	100	100	1	1	1021.72	197.342
PhyClone	1000	100	16	14	1	100	100	1	1	1120.37	389.467
PhyClone	1000	100	128	14	1	100	100	1	1	1070.16	156.806
PhyloWGS	1000	100	2	14	0.554875	100	100	0.909962	1	220.4	50.3913
PhyloWGS	1000	100	4	14	0.807472	100	100	0.980005	1	220.4	32.5233
PhyloWGS	1000	100	8	14	0.641785	100	100	0.734733	1	259	13866.1
PhyloWGS	1000	100	16	14	0.890731	100	100	0.948777	1	256.94	12886.2
PhyloWGS	1000	100	128	14	1	100	100	1	1	288.17	98318.5
CONIPHER	1000	100	2	14	1	100	100	1	1	189.59	22.248
CONIPHER	1000	100	4	14	1	83	100	0.474121	1	160.51	19.0253
CONIPHER	1000	100	8	14	1	100	100	1	1	66.05	38.6864
CONIPHER	1000	100	16	14	1	94	100	0.900673	1	152.13	33.7446
CONIPHER	1000	100	128	14	1	99	100	0.942408	1	182.76	145.245
fastBE	1000	100	2	14	1	100	100	1	1	42.29	7.1197
fastBE	1000	100	4	14	0.975548	100	100	0.979707	1	43.83	2.5431
fastBE	1000	100	8	14	1	100	100	1	1	42.55	7.6417
fastBE	1000	100	16	14	1	100	100	1	1	33.91	2.9607
fastBE	1000	100	128	14	1	100	100	1	1	35.15	1.5753
Orchard	1000	100	2	14	1	100	100	1	1	86.89	6.6013
Orchard	1000	100	4	14	0.975548	100	100	0.987827	1	69.34	4.4175
Orchard	1000	100	8	14	1	100	100	1	1	69.66	13.4718
Orchard	1000	100	16	14	1	100	100	1	1	330.09	4.795
Orchard	1000	100	128	14	1	97	100	0.983221	1	333.69	7.7036
Pairtree	1000	100	2	14	1	100	100	1	1	1107.8	67.5881
Pairtree	1000	100	4	14	0.975548	100	100	0.980136	1	1105.67	94.7056
Pairtree	1000	100	8	14	1	100	100	1	1	1123.91	118.194
Pairtree	1000	100	16	14	1	100	100	1	1	1123.59	105.524
Pairtree	1000	100	128	14	1	97	100	0.983221	1	1125.22	136.904
PhyClone	1000	100	2	15	1	100	100	1	1	1060.15	148.368
PhyClone	1000	100	4	15	1	100	100	1	1	1004.92	96.9645
PhyClone	1000	100	8	15	1	100	100	1	1	1067.27	328.159
PhyClone	1000	100	16	15	1	100	100	1	1	1081.18	359.984
PhyClone	1000	100	128	15	1	100	100	1	1	1140.35	315.963
PhyloWGS	1000	100	2	15	0.736969	100	100	0.917093	1	220.39	27.9897
PhyloWGS	1000	100	4	15	0.874277	100	100	0.954994	1	256.53	2829.74
PhyloWGS	1000	100	8	15	0.744585	100	100	0.967793	1	261.18	26900.3
PhyloWGS	1000	100	16	15	0.742521	100	100	0.961835	1	263.14	55712.4
PhyloWGS	1000	100	128	15	0.772105	100	100	1	1	296.43	161921
CONIPHER	1000	100	2	15	1	99	100	0.967742	1	103.74	22.9244
CONIPHER	1000	100	4	15	1	97	100	0.939058	1	64.95	40.9072
CONIPHER	1000	100	8	15	1	97	100	0.916201	1	165.07	15.5034
CONIPHER	1000	100	16	15	1	99	100	0.988773	1	166.27	47.6367
CONIPHER	1000	100	128	15	1	96	100	0.957447	1	171.76	161.031
fastBE	1000	100	2	15	1	100	100	1	1	43.84	1.2594
fastBE	1000	100	4	15	1	100	100	0.954994	1	43.83	2.4984
fastBE	1000	100	8	15	1	100	100	1	1	33.98	1.8987
fastBE	1000	100	16	15	1	100	100	1	1	43.31	3.0996
fastBE	1000	100	128	15	1	100	100	1	1	42.29	2.1467
Orchard	1000	100	2	15	1	100	100	1	1	68.16	6.6461
Orchard	1000	100	4	15	1	100	100	1	1	68.66	9.753
Orchard	1000	100	8	15	1	100	100	1	1	68.65	17.0624
Orchard	1000	100	16	15	1	100	100	1	1	329.79	5.4283
Orchard	1000	100	128	15	1	97	100	0.969697	1	340.76	6.1183
Pairtree	1000	100	2	15	1	100	100	1	1	1139.22	86.6133
Pairtree	1000	100	4	15	1	100	100	1	1	1116	88.1902
Pairtree	1000	100	8	15	1	100	100	0.952767	1	1141.96	125.615
Pairtree	1000	100	16	15	1	100	100	1	1	1157.6	95.5583
Pairtree	1000	100	128	15	1	97	100	0.969697	1	1128.3	103.383
PhyClone	1000	100	2	16	1	100	100	1	1	995.45	114.549
PhyClone	1000	100	4	16	1	100	100	1	1	1000.77	108.973
PhyClone	1000	100	8	16	0.99139	100	100	0.995779	1	1031.36	315.242
PhyClone	1000	100	16	16	1	100	100	1	1	1101.91	356.863
PhyClone	1000	100	128	16	1	100	100	1	1	1320.99	409.211
PhyloWGS	1000	100	2	16	0.859121	100	100	0.944106	1	251.53	249.828
PhyloWGS	1000	100	4	16	0.969305	100	100	0.987858	1	257.87	2977.04
PhyloWGS	1000	100	8	16	0.895127	100	100	0.98595	1	254.45	8141.91
PhyloWGS	1000	100	16	16	0.892774	100	100	0.968349	1	262.88	37482.1
PhyloWGS	1000	100	128	16	0.981781	100	100	0.997896	1	294.54	167671
CONIPHER	1000	100	2	16	1	98	100	0.960532	1	66.41	26.8833
CONIPHER	1000	100	4	16	1	96	100	0.947368	1	163.79	11.8313
CONIPHER	1000	100	8	16	1	95	100	0.910969	1	104.07	38.6
CONIPHER	1000	100	16	16	1	93	100	0.887693	1	163.17	25.1584
CONIPHER	1000	100	128	16	1	83	100	0.642428	1	184.51	198.117
fastBE	1000	100	2	16	1	100	100	0.0759396	1	41.52	2.6857
fastBE	1000	100	4	16	1	100	100	1	1	42.55	3.5457
fastBE	1000	100	8	16	0.99139	100	100	0.995779	1	42.54	6.2529
fastBE	1000	100	16	16	1	100	100	1	1	42.54	4.9561
fastBE	1000	100	128	16	1	100	100	1	1	114.75	2.6107
Orchard	1000	100	2	16	1	100	100	1	1	86.79	5.1898
Orchard	1000	100	4	16	1	100	100	1	1	68.88	11.2812
Orchard	1000	100	8	16	0.991358	99	100	0.989073	1	69.57	16.1345
Orchard	1000	100	16	16	1	100	100	1	1	329.79	8.1558
Orchard	1000	100	128	16	1	99	100	0.982185	1	333.94	5.2476
Pairtree	1000	100	2	16	1	100	100	1	1	1074.42	101.553
Pairtree	1000	100	4	16	1	100	100	1	1	1108.02	92.3851
Pairtree	1000	100	8	16	0.991358	99	100	0.989073	1	1089.56	105.055
Pairtree	1000	100	16	16	1	100	100	1	1	1139.21	93.8321
Pairtree	1000	100	128	16	1	99	100	0.982185	1	1132.49	104.153
PhyClone	1000	100	2	17	0.838717	100	100	0.849407	1	1003.91	173.906
PhyClone	1000	100	4	17	1	100	100	0.980273	1	1072.63	415.727
PhyClone	1000	100	8	17	1	100	100	1	1	1005.77	133.175
PhyClone	1000	100	16	17	1	100	100	1	1	1100.33	467.202
PhyClone	1000	100	128	17	1	100	100	1	1	1585.3	538.427
PhyloWGS	1000	100	2	17	0.588946	100	100	0.84507	1	260.13	2903.87
PhyloWGS	1000	100	4	17	0.894675	100	100	0.908654	1	257.44	1509.56
PhyloWGS	1000	100	8	17	0	100	100	0	1	257.95	6319.68
PhyloWGS	1000	100	16	17	0.834132	100	100	0.969507	1	266.02	29743.4
PhyloWGS	1000	100	128	17					0	291.56	172803
CONIPHER	1000	100	2	17	0.813409	96	100	0.798374	1	63.71	31.5045
CONIPHER	1000	100	4	17	1	96	100	0.959341	1	168.16	14.1656
CONIPHER	1000	100	8	17	1	100	100	1	1	168.12	17.0422
CONIPHER	1000	100	16	17	1	93	100	0.936241	1	170.84	53.6589
CONIPHER	1000	100	128	17	1	98	100	0.977099	1	173.7	212.512
fastBE	1000	100	2	17	0.838717	100	100	0.849407	1	43.31	4.7141
fastBE	1000	100	4	17	1	100	100	0.982239	1	35.2	3.4671
fastBE	1000	100	8	17	1	100	100	0.460949	1	34.75	3.8156
fastBE	1000	100	16	17	1	100	100	1	1	42.29	3.8296
fastBE	1000	100	128	17	1	100	100	1	1	133.39	6.5109
Orchard	1000	100	2	17	0.838717	100	100	0.849407	1	68.64	6.3278
Orchard	1000	100	4	17	1	100	100	0.975579	1	66.93	17.7176
Orchard	1000	100	8	17	1	100	100	1	1	86.95	7.6555
Orchard	1000	100	16	17	1	100	100	1	1	330.01	4.9487
Orchard	1000	100	128	17	1	99	100	0.992481	1	333.59	11.3515
Pairtree	1000	100	2	17	0.838717	100	100	0.849407	1	1093.9	101.974
Pairtree	1000	100	4	17	1	100	100	0.993337	1	1145.1	106.869
Pairtree	1000	100	8	17	1	100	100	1	1	1108.73	88.9579
Pairtree	1000	100	16	17	1	100	100	1	1	1117.51	106.195
Pairtree	1000	100	128	17	1	99	100	0.992481	1	1125.04	124.164
PhyClone	1000	100	2	18	1	100	100	1	1	1007.13	153.023
PhyClone	1000	100	4	18	1	100	100	1	1	1016.41	192.127
PhyClone	1000	100	8	18	1	100	100	1	1	1043.68	187.244
PhyClone	1000	100	16	18	1	100	100	1	1	1014.56	171.959
PhyClone	1000	100	128	18	1	100	100	1	1	1066.9	162.914
PhyloWGS	1000	100	2	18	0.770424	100	100	0.858407	1	220.27	50.6708
PhyloWGS	1000	100	4	18	0.831331	100	100	0.977131	1	254.26	4612.57
PhyloWGS	1000	100	8	18	0.779875	100	100	0.988978	1	256.7	6201.95
PhyloWGS	1000	100	16	18	0.810434	100	100	0.986849	1	260.71	21624.7
PhyloWGS	1000	100	128	18	0.933616	100	100	0.996522	1	289.59	107574
CONIPHER	1000	100	2	18					0	63.59	24.0468
CONIPHER	1000	100	4	18	1	97	100	0.929975	1	165.5	13.5769
CONIPHER	1000	100	8	18	1	95	100	0.863683	1	132.07	24.2563
CONIPHER	1000	100	16	18	1	98	100	0.958067	1	163.03	28.7119
CONIPHER	1000	100	128	18					0	171.93	114.813
fastBE	1000	100	2	18	1	100	100	1	1	43.83	2.4907
fastBE	1000	100	4	18	1	100	100	1	1	33.46	1.0568
fastBE	1000	100	8	18	1	100	100	1	1	43.32	3.5877
fastBE	1000	100	16	18	1	100	100	1	1	41.52	2.1781
fastBE	1000	100	128	18	1	100	100	1	1	41.28	2.5916
Orchard	1000	100	2	18	1	100	100	1	1	69.36	12.2356
Orchard	1000	100	4	18	1	100	100	1	1	86.92	5.4904
Orchard	1000	100	8	18	1	100	100	1	1	68.87	6.6598
Orchard	1000	100	16	18	1	99	100	0.993292	1	69.36	4.7936
Orchard	1000	100	128	18	1	95	100	0.973118	1	69.43	5.0871
Pairtree	1000	100	2	18	1	100	100	1	1	1053.09	106.102
Pairtree	1000	100	4	18	1	100	100	1	1	1123.36	97.0854
Pairtree	1000	100	8	18	1	100	100	1	1	1129.4	109.482
Pairtree	1000	100	16	18	1	99	100	0.993292	1	1086.16	111.096
Pairtree	1000	100	128	18	1	95	100	0.973118	1	1110.97	102.821
PhyClone	1000	100	2	19	1	100	100	0.891583	1	1078.01	298.189
PhyClone	1000	100	4	19	1	100	100	0.998662	1	1020.57	242.061
PhyClone	1000	100	8	19	1	100	100	1	1	1027.72	151.157
PhyClone	1000	100	16	19	1	100	100	1	1	1017.48	166.448
PhyClone	1000	100	128	19	1	100	100	1	1	1563.73	558.39
PhyloWGS	1000	100	2	19	0.842166	100	100	0.904056	1	224.85	329.014
PhyloWGS	1000	100	4	19	0.763553	100	100	0.971763	1	259.24	4373.04
PhyloWGS	1000	100	8	19	0.982328	100	100	1	1	258.94	20804.8
PhyloWGS	1000	100	16	19	0.8763	100	100	0.963784	1	261.27	11967.7
PhyloWGS	1000	100	128	19	0.893378	100	100	0.995153	1	280.62	136991
CONIPHER	1000	100	2	19	1	96	100	0.955326	1	89.99	23.2176
CONIPHER	1000	100	4	19	1	95	100	0.833138	1	69.02	28.2785
CONIPHER	1000	100	8	19	1	93	100	0.917304	1	65.39	42.2817
CONIPHER	1000	100	16	19	1	98	100	0.952176	1	161.66	28.5353
CONIPHER	1000	100	128	19	1	94	100	0.878544	1	175.84	199.707
fastBE	1000	100	2	19	1	100	100	0.994764	1	43.79	3.6108
fastBE	1000	100	4	19	1	100	100	0.998662	1	33.72	0.9347
fastBE	1000	100	8	19	1	100	100	1	1	42.54	3.3253
fastBE	1000	100	16	19	1	100	100	1	1	41.52	2.6717
fastBE	1000	100	128	19	1	100	100	1	1	133.4	6.7359
Orchard	1000	100	2	19	1	100	100	0.989376	1	276.36	10.1298
Orchard	1000	100	4	19	1	100	100	1	1	86.93	5.0665
Orchard	1000	100	8	19	1	99	100	0.985457	1	86.98	8.166
Orchard	1000	100	16	19	1	100	100	1	1	87	11.4392
Orchard	1000	100	128	19	1	98	100	0.986842	1	333.94	10.8168
Pairtree	1000	100	2	19	1	100	100	0.8967	1	1084.56	91.398
Pairtree	1000	100	4	19	1	100	100	1	1	1122.84	103.526
Pairtree	1000	100	8	19	1	99	100	0.985457	1	1136.61	98.7653
Pairtree	1000	100	16	19	1	100	100	1	1	1071.23	85.141
Pairtree	1000	100	128	19	1	98	100	0.986842	1	1106.34	102.403
PhyClone	1000	100	2	20	1	100	100	0.989913	1	1007.94	154.127
PhyClone	1000	100	4	20	1	100	100	1	1	1007.7	121.327
PhyClone	1000	100	8	20	1	100	100	1	1	1042.37	155.611
PhyClone	1000	100	16	20	1	100	100	1	1	1013.05	123.87
PhyClone	1000	100	128	20	1	100	100	1	1	1245.95	339.799
PhyloWGS	1000	100	2	20	0.951724	100	100	1	1	220.29	46.8086
PhyloWGS	1000	100	4	20	0.86893	100	100	0.949943	1	258.58	2463.69
PhyloWGS	1000	100	8	20	0.918212	100	100	0.966017	1	259.2	8309.22
PhyloWGS	1000	100	16	20	0.811667	100	100	0.870229	1	262.18	17110.3
PhyloWGS	1000	100	128	20	0.809194	100	100	0.834187	1	293.56	164898
CONIPHER	1000	100	2	20	1	97	100	0.769231	1	125.15	19.594
CONIPHER	1000	100	4	20	1	95	100	0.904523	1	104.07	23.879
CONIPHER	1000	100	8	20	1	95	100	0.893815	1	141.3	24.9027
CONIPHER	1000	100	16	20	1	100	100	1	1	162.07	30.8064
CONIPHER	1000	100	128	20	1	92	100	0.939788	1	166.86	176.69
fastBE	1000	100	2	20	1	100	100	1	1	32.16	1.0145
fastBE	1000	100	4	20	1	100	100	0.174312	1	43.57	3.1744
fastBE	1000	100	8	20	1	100	100	1	1	34.75	2.2964
fastBE	1000	100	16	20	1	100	100	1	1	33.22	2.2576
fastBE	1000	100	128	20	1	100	100	1	1	114.71	2.7966
Orchard	1000	100	2	20	1	100	100	0.989913	1	67.64	5.3903
Orchard	1000	100	4	20	1	100	100	1	1	68.86	5.5265
Orchard	1000	100	8	20	1	100	100	1	1	53.06	20.6993
Orchard	1000	100	16	20	1	99	100	0.983691	1	69.54	4.162
Orchard	1000	100	128	20	1	100	100	1	1	333.58	5.855
Pairtree	1000	100	2	20	1	100	100	1	1	1116.42	84.8073
Pairtree	1000	100	4	20	1	100	100	1	1	1116	94.4595
Pairtree	1000	100	8	20	1	100	100	1	1	1102.23	115.074
Pairtree	1000	100	16	20	1	99	100	0.983691	1	1115.9	94.509
Pairtree	1000	100	128	20	1	100	100	1	1	1124.42	97.4655
PhyClone	1000	100	2	21	1	100	100	0.914634	1	1003.86	131.346
PhyClone	1000	100	4	21	1	100	100	1	1	1009.9	125.679
PhyClone	1000	100	8	21	1	100	100	1	1	1023.83	117.404
PhyClone	1000	100	16	21	1	100	100	1	1	1016.75	194.805
PhyClone	1000	100	128	21	1	100	100	1	1	1119.4	263.016
PhyloWGS	1000	100	2	21	0.957266	100	100	0.999467	1	269.44	2405.03
PhyloWGS	1000	100	4	21	0.535523	100	100	0.841018	1	260.03	4926.02
PhyloWGS	1000	100	8	21	0.558119	100	100	0.218368	1	259.48	7843.02
PhyloWGS	1000	100	16	21	0.954164	100	100	1	1	261.16	13598.9
PhyloWGS	1000	100	128	21	0.946286	100	100	0.986223	1	291.02	139258
CONIPHER	1000	100	2	21	1	100	100	0.914634	1	64.59	32.6912
CONIPHER	1000	100	4	21	1	100	100	1	1	67.63	31.8526
CONIPHER	1000	100	8	21	1	96	100	0	1	161.77	18.7631
CONIPHER	1000	100	16	21	1	98	100	0.921416	1	166.13	24.9645
CONIPHER	1000	100	128	21	1	99	100	0.978346	1	176.61	181.656
fastBE	1000	100	2	21	1	100	100	0.0609756	1	43.59	1.8741
fastBE	1000	100	4	21	1	100	100	1	1	41.01	3.3312
fastBE	1000	100	8	21	1	100	100	1	1	30.88	1.1082
fastBE	1000	100	16	21	1	100	100	1	1	31.66	1.0466
fastBE	1000	100	128	21	1	100	100	1	1	42.29	2.0999
Orchard	1000	100	2	21	1	100	100	1	1	69.31	9.0371
Orchard	1000	100	4	21	1	100	100	1	1	68.78	10.4647
Orchard	1000	100	8	21	1	100	100	1	1	120.36	5.5904
Orchard	1000	100	16	21	1	99	100	0.994364	1	120.18	13.9664
Orchard	1000	100	128	21	1	94	100	0.956259	1	332.84	4.2186
Pairtree	1000	100	2	21	1	100	100	1	1	966.7	65.0303
Pairtree	1000	100	4	21	1	100	100	1	1	1102.67	99.23
Pairtree	1000	100	8	21	1	100	100	1	1	1124.36	85.8632
Pairtree	1000	100	16	21	1	99	100	0.994364	1	1108.2	102.567
Pairtree	1000	100	128	21	1	94	100	0.956259	1	1133.28	104.881
PhyClone	1000	100	2	22	0.982858	100	100	0.985602	1	1014.99	270.817
PhyClone	1000	100	4	22	1	100	100	0.995343	1	1027.53	266.398
PhyClone	1000	100	8	22	1	100	100	1	1	1059.23	429.286
PhyClone	1000	100	16	22	1	100	100	1	1	1383.15	562.31
PhyClone	1000	100	128	22	1	100	100	1	1	1305.55	402.522
PhyloWGS	1000	100	2	22	0.743984	100	100	0.910064	1	220.29	30.0877
PhyloWGS	1000	100	4	22	0.786888	100	100	0.986133	1	256.41	2018.79
PhyloWGS	1000	100	8	22	0.568117	100	100	0.849991	1	261.48	20362.4
PhyloWGS	1000	100	16	22	0.540944	100	100	0.624918	1	261.68	17725.8
PhyloWGS	1000	100	128	22	0.937508	100	100	0.984855	1	291.54	153407
CONIPHER	1000	100	2	22	0.978977	97	100	0.884892	1	66.06	29.9207
CONIPHER	1000	100	4	22	1	95	100	0.856225	1	171.54	12.434
CONIPHER	1000	100	8	22	1	95	100	0.95357	1	64.62	33.2974
CONIPHER	1000	100	16	22	1	94	100	0.928571	1	179.35	51.8458
CONIPHER	1000	100	128	22	1	99	100	0.980338	1	170.54	247.792
fastBE	1000	100	2	22	0.982858	100	100	0.990557	1	33.47	0.9326
fastBE	1000	100	4	22	1	100	100	0.998129	1	41.02	2.4882
fastBE	1000	100	8	22	1	100	100	0.74541	1	43.32	6.0511
fastBE	1000	100	16	22	1	100	100	1	1	42.28	8.0321
fastBE	1000	100	128	22	1	100	100	1	1	114.76	2.7897
Orchard	1000	100	2	22	0.982858	100	100	0.998687	1	68.83	15.2549
Orchard	1000	100	4	22	1	99	100	0.989066	1	120.14	6.3308
Orchard	1000	100	8	22	1	100	100	1	1	64.98	5.6886
Orchard	1000	100	16	22	1	100	100	1	1	338.65	5.8735
Orchard	1000	100	128	22	1	96	100	0.969501	1	333.32	6.9364
Pairtree	1000	100	2	22	0.982858	100	100	0.985602	1	1101.96	92.706
Pairtree	1000	100	4	22	1	99	100	0.991839	1	1139.48	98.1777
Pairtree	1000	100	8	22	1	100	100	1	1	1149.15	91.8723
Pairtree	1000	100	16	22	1	100	100	1	1	1100.02	106.209
Pairtree	1000	100	128	22	1	96	100	0.969501	1	1095.93	97.8367
PhyClone	1000	100	2	23	1	100	100	0.979181	1	1001.57	164.251
PhyClone	1000	100	4	23	1	100	100	0.902817	1	1009.11	225.762
PhyClone	1000	100	8	23	1	100	100	1	1	1021.39	257.157
PhyClone	1000	100	16	23	1	100	100	1	1	1026.67	208.231
PhyClone	1000	100	128	23	1	100	100	1	1	1208.08	370.138
PhyloWGS	1000	100	2	23	0.672595	100	100	0.760442	1	220.44	16.3897
PhyloWGS	1000	100	4	23	0.708121	100	100	0.911189	1	266.64	11779.7
PhyloWGS	1000	100	8	23	0.872095	100	100	0.921333	1	258.64	19816.7
PhyloWGS	1000	100	16	23	0.869813	100	100	0.948118	1	261.8	22861.3
PhyloWGS	1000	100	128	23	0.934335	100	100	0.992097	1	291.5	168603
CONIPHER	1000	100	2	23	1	100	100	0.979181	1	102.2	22.323
CONIPHER	1000	100	4	23	1	100	100	1	1	102.2	32.5467
CONIPHER	1000	100	8	23	1	99	100	0.991865	1	66.05	38.7439
CONIPHER	1000	100	16	23	1	93	100	0.891448	1	153.38	34.0685
CONIPHER	1000	100	128	23	1	96	100	0.930493	1	170.88	185.884
fastBE	1000	100	2	23	1	100	100	0.287994	1	31.91	1.1996
fastBE	1000	100	4	23	1	100	100	1	1	42.29	3.5357
fastBE	1000	100	8	23	1	100	100	1	1	40.48	4.5517
fastBE	1000	100	16	23	1	100	100	1	1	41.27	4.6934
fastBE	1000	100	128	23	1	100	100	1	1	114.77	3.6805
Orchard	1000	100	2	23	1	100	100	0.979181	1	67.97	13.7371
Orchard	1000	100	4	23	1	100	100	1	1	68.66	14.3822
Orchard	1000	100	8	23	1	100	100	1	1	68.82	15.2558
Orchard	1000	100	16	23	1	98	100	0.982381	1	137.3	3.462
Orchard	1000	100	128	23	1	96	100	0.972426	1	341.87	9.3415
Pairtree	1000	100	2	23	1	100	100	0.979181	1	1089.1	97.4754
Pairtree	1000	100	4	23	1	100	100	1	1	1110.4	95.7003
Pairtree	1000	100	8	23	1	100	100	1	1	1109.52	95.0038
Pairtree	1000	100	16	23	1	98	100	0.982381	1	1113.05	93.3758
Pairtree	1000	100	128	23	1	96	100	0.972426	1	1106	114.767
PhyClone	1000	100	2	24	1	100	100	1	1	1007.6	120.105
PhyClone	1000	100	4	24	1	100	100	1	1	1013.13	149.604
PhyClone	1000	100	8	24	1	100	100	1	1	1002.82	103.674
PhyClone	1000	100	16	24	1	100	100	1	1	1020.27	189.538
PhyClone	1000	100	128	24	1	100	100	1	1	1356.48	352.261
PhyloWGS	1000	100	2	24	0.651245	100	100	0.862906	1	46.91	63.3848
PhyloWGS	1000	100	4	24	0.940593	100	100	0.995946	1	252.61	877.363
PhyloWGS	1000	100	8	24	0.943445	100	100	0.967088	1	257.23	11749.3
PhyloWGS	1000	100	16	24	0.758069	100	100	0.870466	1	262.04	18097.8
PhyloWGS	1000	100	128	24					0	292.51	172801
CONIPHER	1000	100	2	24	1	100	100	1	1	164.06	19.393
CONIPHER	1000	100	4	24	1	98	100	0.853168	1	85.66	23.099
CONIPHER	1000	100	8	24	1	100	100	1	1	165.76	18.2701
CONIPHER	1000	100	16	24	1	98	100	0.989181	1	161.69	31.526
CONIPHER	1000	100	128	24	1	92	100	0.893204	1	176.55	104.78
fastBE	1000	100	2	24	1	100	100	1	1	41.52	7.6952
fastBE	1000	100	4	24	1	100	100	1	1	35.15	4.5832
fastBE	1000	100	8	24	1	100	100	1	1	42.28	5.3646
fastBE	1000	100	16	24	1	100	100	1	1	42.28	5.2733
fastBE	1000	100	128	24	1	100	100	1	1	114.73	2.9873
Orchard	1000	100	2	24	1	100	100	1	1	65.89	3.2887
Orchard	1000	100	4	24	1	100	100	1	1	68.71	5.9227
Orchard	1000	100	8	24	1	100	100	1	1	54.35	20.0984
Orchard	1000	100	16	24	1	100	100	1	1	133.46	10.7022
Orchard	1000	100	128	24	1	96	100	0.957041	1	341.13	6.2634
Pairtree	1000	100	2	24	1	100	100	1	1	1108.75	85.0596
Pairtree	1000	100	4	24	1	100	100	1	1	1141.77	128.243
Pairtree	1000	100	8	24	1	100	100	1	1	1108.56	91.2864
Pairtree	1000	100	16	24	1	100	100	1	1	1130.8	118.141
Pairtree	1000	100	128	24	1	96	100	0.957041	1	1114.04	94.2289
PhyClone	1000	100	2	25	1	100	100	0.658856	1	1063.41	307.635
PhyClone	1000	100	4	25	1	100	100	1	1	1003.43	100.686
PhyClone	1000	100	8	25	1	100	100	1	1	1006.27	128.884
PhyClone	1000	100	16	25	1	100	100	1	1	1021.88	183.519
PhyClone	1000	100	128	25	1	100	100	1	1	1149.16	286.048
PhyloWGS	1000	100	2	25	0.599697	100	100	0.555583	1	269.99	4789.8
PhyloWGS	1000	100	4	25	0.942186	100	100	0.997375	1	220.31	39.1162
PhyloWGS	1000	100	8	25	0	100	100	0	1	262.85	5889.26
PhyloWGS	1000	100	16	25	0.881978	100	100	0.992282	1	258.13	6503.32
PhyloWGS	1000	100	128	25	0.962923	100	100	0.994822	1	291.16	140018
CONIPHER	1000	100	2	25	1	97	100	0.623762	1	66.06	29.4693
CONIPHER	1000	100	4	25					0	85.38	21.1639
CONIPHER	1000	100	8	25	1	98	100	0	1	133.85	25.1005
CONIPHER	1000	100	16	25	1	97	100	0.816062	1	155.5	28.3351
CONIPHER	1000	100	128	25	1	98	100	0.932963	1	180.04	129.787
fastBE	1000	100	2	25	1	100	100	0.834206	1	42.28	6.2759
fastBE	1000	100	4	25	1	100	100	1	1	41.53	2.0984
fastBE	1000	100	8	25	1	100	100	1	1	35.01	2.6672
fastBE	1000	100	16	25	1	100	100	1	1	42.55	2.4984
fastBE	1000	100	128	25	1	100	100	1	1	34.24	2.3846
Orchard	1000	100	2	25	1	100	100	0.715569	1	69.3	9.6692
Orchard	1000	100	4	25	1	99	100	0.994737	1	63.9	5.8059
Orchard	1000	100	8	25	1	100	100	1	1	69.71	10.6086
Orchard	1000	100	16	25	1	100	100	1	1	329.93	5.2973
Orchard	1000	100	128	25	1	98	100	0.987961	1	333.16	4.9013
Pairtree	1000	100	2	25	1	100	100	0.834206	1	1126.03	113.616
Pairtree	1000	100	4	25	1	99	100	0.994737	1	1124.22	70.2467
Pairtree	1000	100	8	25	1	100	100	1	1	1085.6	84.0475
Pairtree	1000	100	16	25	1	100	100	1	1	1141.59	79.6227
Pairtree	1000	100	128	25	1	98	100	0.987961	1	1124.07	104.486
PhyClone	1000	100	2	26	1	100	100	0.822453	1	1090	360.76
PhyClone	1000	100	4	26	1	100	100	1	1	1010.76	156.494
PhyClone	1000	100	8	26	0.984635	100	100	0.999772	1	1262.19	510.203
PhyClone	1000	100	16	26	1	100	100	1	1	1099.7	329.824
PhyClone	1000	100	128	26	1	100	100	1	1	2714.08	696.112
PhyloWGS	1000	100	2	26	0.792595	100	100	0.831788	1	257.28	4659.22
PhyloWGS	1000	100	4	26	0.873243	100	100	0.996697	1	255.02	1698
PhyloWGS	1000	100	8	26	0.897855	100	100	0.979701	1	257.5	3758.28
PhyloWGS	1000	100	16	26	0.597115	100	100	0.871638	1	256.02	33508
PhyloWGS	1000	100	128	26	0.853325	100	100	0.969549	1	290.36	132152
CONIPHER	1000	100	2	26	1	100	100	0.959939	1	67.13	31.2439
CONIPHER	1000	100	4	26	1	95	100	0.73377	1	166.2	11.5857
CONIPHER	1000	100	8	26	1	93	100	0.821848	1	171.52	17.0881
CONIPHER	1000	100	16	26	1	96	100	0.957234	1	154.23	39.5773
CONIPHER	1000	100	128	26	1	92	100	0.871603	1	182.17	173.376
fastBE	1000	100	2	26	1	100	100	0.822453	1	43.31	7.5569
fastBE	1000	100	4	26	1	100	100	1	1	41.77	8.4242
fastBE	1000	100	8	26	1	100	100	0.99909	1	43.84	2.6838
fastBE	1000	100	16	26	1	100	100	1	1	34.24	3.0297
fastBE	1000	100	128	26	1	100	100	1	1	151.82	9.8552
Orchard	1000	100	2	26	1	100	100	0.968194	1	86.98	14.6966
Orchard	1000	100	4	26	1	100	100	1	1	86.93	11.2909
Orchard	1000	100	8	26	1	99	100	0.963046	1	86.96	8.7388
Orchard	1000	100	16	26	1	99	100	0.970805	1	87.05	3.8711
Orchard	1000	100	128	26	1	98	100	0.983966	1	342.61	7.1349
Pairtree	1000	100	2	26	1	100	100	0.826902	1	1115.78	103.11
Pairtree	1000	100	4	26	1	100	100	1	1	1101.87	96.5072
Pairtree	1000	100	8	26	1	99	100	0.992213	1	1140.63	118.732
Pairtree	1000	100	16	26	1	99	100	0.970805	1	1131.29	99.1249
Pairtree	1000	100	128	26	1	98	100	0.983966	1	1125.05	114.466
PhyClone	1000	100	2	27	0.946555	100	100	0.951291	1	1017.11	312.665
PhyClone	1000	100	4	27	1	100	100	1	1	1001.09	105.671
PhyClone	1000	100	8	27	1	100	100	1	1	1010.12	121.495
PhyClone	1000	100	16	27	1	100	100	1	1	1017.68	161.098
PhyClone	1000	100	128	27	1	100	100	1	1	1111.77	236.858
PhyloWGS	1000	100	2	27	0.679976	100	100	0.924977	1	220.6	60.4112
PhyloWGS	1000	100	4	27	0.614157	100	100	0.660099	1	256.66	1624.8
PhyloWGS	1000	100	8	27	0.612497	100	100	0.891962	1	259.54	8076.63
PhyloWGS	1000	100	16	27	0.883329	100	100	0.990201	1	261.16	35435.3
PhyloWGS	1000	100	128	27	0.955638	100	100	0.8757	1	293.94	137211
CONIPHER	1000	100	2	27	0.946555	100	100	0.879337	1	68.07	25.9834
CONIPHER	1000	100	4	27	1	99	100	0.928623	1	66.15	24.5595
CONIPHER	1000	100	8	27	1	100	100	1	1	132.3	26.7362
CONIPHER	1000	100	16	27	1	100	100	1	1	158.53	33.9412
CONIPHER	1000	100	128	27	1	99	100	0.990431	1	172.16	121.576
fastBE	1000	100	2	27	0.946555	100	100	0.951291	1	35.02	2.1501
fastBE	1000	100	4	27	1	100	100	0.133244	1	31.4	1.0319
fastBE	1000	100	8	27	1	100	100	0.869206	1	27.95	1.1345
fastBE	1000	100	16	27	1	100	100	1	1	43.84	2.383
fastBE	1000	100	128	27	1	100	100	1	1	31.39	1.2304
Orchard	1000	100	2	27	0.946555	100	100	0.980377	1	68.18	6.6162
Orchard	1000	100	4	27	1	100	100	1	1	86.85	7.2436
Orchard	1000	100	8	27	1	99	100	0.991301	1	86.98	3.3464
Orchard	1000	100	16	27	1	100	100	1	1	69.4	9.1246
Orchard	1000	100	128	27	1	99	100	0.983133	1	332.98	10.3481
Pairtree	1000	100	2	27	0.946555	100	100	0.980377	1	1131.18	98.3798
Pairtree	1000	100	4	27	1	100	100	1	1	1130.93	91.6338
Pairtree	1000	100	8	27	1	99	100	0.991301	1	1117.7	104.414
Pairtree	1000	100	16	27	1	100	100	1	1	1141.56	89.9404
Pairtree	1000	100	128	27	1	99	100	0.983133	1	1141.92	88.0273
PhyClone	1000	100	2	28	1	100	100	1	1	1055.42	158.176
PhyClone	1000	100	4	28	1	100	100	1	1	997.65	149.662
PhyClone	1000	100	8	28	1	100	100	1	1	1010.93	161.896
PhyClone	1000	100	16	28	1	100	100	1	1	1009.59	136.287
PhyClone	1000	100	128	28	1	100	100	1	1	1068.39	169.086
PhyloWGS	1000	100	2	28	0.511786	100	100	0.520866	1	222.45	43.3599
PhyloWGS	1000	100	4	28	0.839508	100	100	0.994713	1	258.21	2683.31
PhyloWGS	1000	100	8	28	0.746544	100	100	0.943882	1	264.55	12611.1
PhyloWGS	1000	100	16	28	0.851037	100	100	1	1	264.25	16058.7
PhyloWGS	1000	100	128	28	1	100	100	1	1	290.6	133519
CONIPHER	1000	100	2	28	1	99	100	0.907807	1	66.09	31.8358
CONIPHER	1000	100	4	28	1	99	100	0.969697	1	168.52	10.5759
CONIPHER	1000	100	8	28	1	97	100	0.911831	1	157.47	19.6926
CONIPHER	1000	100	16	28	1	100	100	1	1	66.05	41.8892
CONIPHER	1000	100	128	28	1	95	100	0.692158	1	173.33	177.301
fastBE	1000	100	2	28	1	100	100	0.378794	1	42.28	7.6583
fastBE	1000	100	4	28	1	100	100	1	1	43.58	6.6935
fastBE	1000	100	8	28	1	100	100	1	1	43.83	5.8767
fastBE	1000	100	16	28	1	100	100	1	1	41.52	2.545
fastBE	1000	100	128	28	1	100	100	0.470763	1	42.54	2.4039
Orchard	1000	100	2	28	1	100	100	0.922068	1	68.83	12.3342
Orchard	1000	100	4	28	1	100	100	1	1	68.73	15.0861
Orchard	1000	100	8	28	1	100	100	1	1	69.86	5.7659
Orchard	1000	100	16	28	1	100	100	1	1	139.21	6.1508
Orchard	1000	100	128	28	1	91	100	0.948411	1	333.23	11.8977
Pairtree	1000	100	2	28	1	100	100	0.92484	1	1122.09	94.506
Pairtree	1000	100	4	28	1	100	100	1	1	1057.64	110.052
Pairtree	1000	100	8	28	1	100	100	1	1	1121.6	101.168
Pairtree	1000	100	16	28	1	100	100	1	1	1131.62	165.427
Pairtree	1000	100	128	28	1	91	100	0.948411	1	1126.92	95.883
PhyClone	1000	100	2	29	0.957286	100	100	1	1	1014.17	228.979
PhyClone	1000	100	4	29	0.979037	100	100	1	1	1025.02	192.695
PhyClone	1000	100	8	29	0.992013	100	100	0.991422	1	1222.18	498.053
PhyClone	1000	100	16	29	1	100	100	1	1	1162.78	390.195
PhyClone	1000	100	128	29	1	100	100	1	1	1398.27	427.7
PhyloWGS	1000	100	2	29	0.845923	100	100	0.972148	1	259.09	1558.26
PhyloWGS	1000	100	4	29	0.979037	100	100	1	1	254.77	5986.57
PhyloWGS	1000	100	8	29	0.666131	100	100	0.984108	1	266.71	23872.7
PhyloWGS	1000	100	16	29	0.67812	100	100	0.846923	1	263.38	32033.5
PhyloWGS	1000	100	128	29	0.829976	100	100	0.999793	1	291.78	156795
CONIPHER	1000	100	2	29	0.948235	96	100	0.931838	1	170.2	10.8457
CONIPHER	1000	100	4	29	1	98	100	0.987952	1	43.12	31.1651
CONIPHER	1000	100	8	29	1	94	100	0.939697	1	65.52	32.6297
CONIPHER	1000	100	16	29	1	93	100	0.923923	1	155.59	40.515
CONIPHER	1000	100	128	29	1	98	100	0.974793	1	171.11	156.681
fastBE	1000	100	2	29	0.957286	100	100	0.994378	1	41.24	7.766
fastBE	1000	100	4	29	0.97129	100	100	1	1	43.84	2.4866
fastBE	1000	100	8	29	0.992013	100	100	1	1	42.29	6.2385
fastBE	1000	100	16	29	1	100	100	1	1	42.54	2.6266
fastBE	1000	100	128	29	1	100	100	1	1	114.74	2.4699
Orchard	1000	100	2	29	0.957286	100	100	0.975166	1	69.05	4.7599
Orchard	1000	100	4	29	0.97129	100	100	1	1	67.94	4.9319
Orchard	1000	100	8	29	0.992013	100	100	1	1	329.78	4.8334
Orchard	1000	100	16	29	1	100	100	1	1	68.67	3.5718
Orchard	1000	100	128	29	1	97	100	0.973924	1	341.71	6.5857
Pairtree	1000	100	2	29	0.957286	100	100	1	1	966.68	66.7215
Pairtree	1000	100	4	29	0.97129	100	100	1	1	1101.52	114.138
Pairtree	1000	100	8	29	0.992013	100	100	1	1	1121.57	119.713
Pairtree	1000	100	16	29	1	100	100	1	1	1141.41	76.4401
Pairtree	1000	100	128	29	1	97	100	0.973924	1	1158.44	100.865
PhyClone	1000	100	2	30	0.92556	100	100	0.378637	1	1079.48	740.251
PhyClone	1000	100	4	30	1	100	100	0.983777	1	1158.59	451.755
PhyClone	1000	100	8	30	1	100	100	1	1	1026.69	228.647
PhyClone	1000	100	16	30	1	100	100	1	1	1051.68	172.684
PhyClone	1000	100	128	30	1	100	100	1	1	1149.96	284.822
PhyloWGS	1000	100	2	30	0.712293	100	100	0.643761	1	273.52	7351.31
PhyloWGS	1000	100	4	30	0.912905	100	100	0.97369	1	220.35	74.1951
PhyloWGS	1000	100	8	30	0.946244	100	100	0.87724	1	257.77	13819.4
PhyloWGS	1000	100	16	30	0.827264	100	100	0.997506	1	260.72	24791.2
PhyloWGS	1000	100	128	30					0	292.28	172802
CONIPHER	1000	100	2	30	0.929248	97	100	0.75394	1	68	30.9408
CONIPHER	1000	100	4	30	1	91	100	0.82439	1	127	23.7182
CONIPHER	1000	100	8	30	1	95	100	0.867198	1	66.05	35.7956
CONIPHER	1000	100	16	30	1	95	100	0.857143	1	170.43	18.788
CONIPHER	1000	100	128	30	1	98	100	0.970579	1	179.09	206.43
fastBE	1000	100	2	30	0.92556	100	100	0.824389	1	41.53	5.7595
fastBE	1000	100	4	30	1	100	100	0.983777	1	43.31	3.3439
fastBE	1000	100	8	30	1	100	100	1	1	42.28	8.7185
fastBE	1000	100	16	30	1	100	100	1	1	31.91	0.9869
fastBE	1000	100	128	30	1	100	100	0.820167	1	114.74	2.7099
Orchard	1000	100	2	30	0.92556	100	100	0.362205	1	120.3	11.8092
Orchard	1000	100	4	30	1	100	100	0.983777	1	86.89	10.3845
Orchard	1000	100	8	30	1	100	100	1	1	68.8	5.8873
Orchard	1000	100	16	30	1	99	100	0.993711	1	69.88	6.3464
Orchard	1000	100	128	30	1	98	100	0.980354	1	332.96	4.5316
Pairtree	1000	100	2	30	0.92556	100	100	0.718676	1	1143.95	83.2434
Pairtree	1000	100	4	30	1	100	100	1	1	1141.01	85.1648
Pairtree	1000	100	8	30	1	100	100	1	1	1104.62	95.7634
Pairtree	1000	100	16	30	1	99	100	0.993711	1	1114.65	119.799
Pairtree	1000	100	128	30	1	98	100	0.980354	1	1141.71	98.2232
PhyClone	1000	100	2	31	0.957862	100	100	0.993538	1	999.97	195.425
PhyClone	1000	100	4	31	1	100	100	1	1	1034.55	124.983
PhyClone	1000	100	8	31	1	100	100	1	1	1007.57	169.814
PhyClone	1000	100	16	31	1	100	100	1	1	1007.64	141.19
PhyClone	1000	100	128	31	1	100	100	1	1	1082.57	184.652
PhyloWGS	1000	100	2	31	0.81212	100	100	0.937789	1	220.4	45.9888
PhyloWGS	1000	100	4	31	0.823668	100	100	0.948867	1	240.16	676.299
PhyloWGS	1000	100	8	31	0.975382	100	100	0.974736	1	258.55	8544.96
PhyloWGS	1000	100	16	31	1	100	100	1	1	260.44	8767
PhyloWGS	1000	100	128	31	0.964956	100	100	1	1	291.97	171485
CONIPHER	1000	100	2	31	0.962488	98	100	0.95081	1	163.04	19.6664
CONIPHER	1000	100	4	31	1	98	100	0.888889	1	129.72	19.8663
CONIPHER	1000	100	8	31	1	99	100	0.976689	1	66.06	39.2385
CONIPHER	1000	100	16	31					0	159.09	21.3902
CONIPHER	1000	100	128	31	1	99	100	0.990826	1	181.08	148.978
fastBE	1000	100	2	31	0.957862	100	100	0.994005	1	41.02	1.335
fastBE	1000	100	4	31	1	100	100	1	1	43.83	3.3477
fastBE	1000	100	8	31	1	100	100	1	1	28.2	1.2093
fastBE	1000	100	16	31	1	100	100	1	1	41.51	2.7776
fastBE	1000	100	128	31	1	100	100	1	1	34.23	0.8219
Orchard	1000	100	2	31	0.957862	100	100	0.994005	1	69.37	14.1529
Orchard	1000	100	4	31	1	100	100	1	1	66.87	3.771
Orchard	1000	100	8	31	1	100	100	1	1	86.95	14.1005
Orchard	1000	100	16	31	1	99	100	0.994872	1	66.82	4.6
Orchard	1000	100	128	31	1	98	100	0.977273	1	340.41	5.2824
Pairtree	1000	100	2	31	0.957862	100	100	0.999729	1	1086.77	100.753
Pairtree	1000	100	4	31	1	100	100	1	1	1123.18	85.8438
Pairtree	1000	100	8	31	1	100	100	1	1	1122.16	91.783
Pairtree	1000	100	16	31	1	99	100	0.994872	1	1092.83	85.1396
Pairtree	1000	100	128	31	1	98	100	0.977273	1	1110.65	92.0575
PhyClone	1000	100	2	32	0.815707	100	100	0.776131	1	1103.71	1700.02
PhyClone	1000	100	4	32	1	100	100	1	1	1058.55	146.707
PhyClone	1000	100	8	32	1	100	100	0.993905	1	1222.45	318.555
PhyClone	1000	100	16	32	1	100	100	1	1	1014.87	118.945
PhyClone	1000	100	128	32	1	100	100	1	1	1131.11	242.997
PhyloWGS	1000	100	2	32	0.472012	100	100	0.818144	1	254.19	849.129
PhyloWGS	1000	100	4	32	0.559624	100	100	0.894932	1	258.58	3495.45
PhyloWGS	1000	100	8	32	0.749002	100	100	0.938101	1	266.04	24567
PhyloWGS	1000	100	16	32	0.894426	100	100	0.956006	1	261.01	13568.1
PhyloWGS	1000	100	128	32					0	293.18	172805
CONIPHER	1000	100	2	32	0.724368	90	100	0.680501	1	65.44	30.4411
CONIPHER	1000	100	4	32	1	100	100	1	1	63.77	34.1216
CONIPHER	1000	100	8	32	1	94	100	0.922096	1	63.59	42.3607
CONIPHER	1000	100	16	32	1	100	100	1	1	151.76	35.566
CONIPHER	1000	100	128	32	1	99	100	0.985507	1	176.73	350.223
fastBE	1000	100	2	32	0.815707	100	100	0.923149	1	41.02	7.6837
fastBE	1000	100	4	32	1	100	100	1	1	43.84	7.8731
fastBE	1000	100	8	32	1	100	100	1	1	42.28	6.4969
fastBE	1000	100	16	32	1	100	100	1	1	41.27	2.6265
fastBE	1000	100	128	32	1	100	100	1	1	35.32	2.1587
Orchard	1000	100	2	32	0.815707	100	100	0.785084	1	86.96	14.6776
Orchard	1000	100	4	32	1	100	100	1	1	65.19	4.0867
Orchard	1000	100	8	32	1	100	100	1	1	276.92	5.0314
Orchard	1000	100	16	32	1	100	100	1	1	68.8	7.0677
Orchard	1000	100	128	32	1	99	100	0.985281	1	331.47	4.1163
Pairtree	1000	100	2	32	0.815707	100	100	0.977046	1	1134.25	103.641
Pairtree	1000	100	4	32	1	100	100	1	1	1149.45	99.6395
Pairtree	1000	100	8	32	1	100	100	1	1	1150.04	207.57
Pairtree	1000	100	16	32	1	100	100	1	1	1047.21	101.539
Pairtree	1000	100	128	32	1	99	100	0.985281	1	1104.86	70.8085
PhyClone	1000	100	2	33	1	100	100	1	1	1010.4	122.948
PhyClone	1000	100	4	33	1	100	100	1	1	1004.6	207.553
PhyClone	1000	100	8	33	0.987243	100	100	0.997826	1	1222.22	546.532
PhyClone	1000	100	16	33	1	100	100	1	1	1105.3	346.18
PhyClone	1000	100	128	33	1	100	100	1	1	1079.46	179.412
PhyloWGS	1000	100	2	33	0.700896	100	100	0.996633	1	224.59	342.766
PhyloWGS	1000	100	4	33	0.727914	100	100	0.970109	1	264.29	10895.1
PhyloWGS	1000	100	8	33	0.79651	100	100	0.987841	1	255.89	3935.39
PhyloWGS	1000	100	16	33	0.875956	100	100	0.949415	1	263.42	51110.6
PhyloWGS	1000	100	128	33	0.943886	100	100	1	1	294.01	160787
CONIPHER	1000	100	2	33	1	98	100	0.96	1	168.7	9.3077
CONIPHER	1000	100	4	33	1	100	100	1	1	102.05	32.1976
CONIPHER	1000	100	8	33	0.970108	87	100	0.623881	1	131.93	29.9227
CONIPHER	1000	100	16	33	1	93	100	0.916405	1	103.56	44.5169
CONIPHER	1000	100	128	33	1	98	100	0.977273	1	179.53	128.249
fastBE	1000	100	2	33	1	100	100	1	1	42.3	4.2752
fastBE	1000	100	4	33	1	100	100	0.991587	1	43.83	2.9644
fastBE	1000	100	8	33	0.987243	100	100	0.997826	1	41.77	4.5799
fastBE	1000	100	16	33	1	100	100	1	1	41.28	2.4952
fastBE	1000	100	128	33	1	100	100	1	1	34.17	1.6863
Orchard	1000	100	2	33	1	100	100	1	1	67.59	3.7715
Orchard	1000	100	4	33	1	100	100	1	1	120.16	10.4645
Orchard	1000	100	8	33	0.987243	100	100	0.988082	1	329.58	3.7216
Orchard	1000	100	16	33	1	100	100	1	1	337.72	9.9325
Orchard	1000	100	128	33	1	96	100	0.962264	1	69.64	6.231
Pairtree	1000	100	2	33	1	100	100	1	1	1123.38	86.7157
Pairtree	1000	100	4	33	1	100	100	0.991587	1	1096.17	97.5832
Pairtree	1000	100	8	33	0.987243	100	100	1	1	1113.06	93.7928
Pairtree	1000	100	16	33	1	100	100	1	1	1105.18	96.9028
Pairtree	1000	100	128	33	1	96	100	0.962264	1	1110.52	104.254
PhyClone	1000	100	2	34	0.938076	100	100	0.955224	1	1024.51	327.874
PhyClone	1000	100	4	34	1	100	100	0.996746	1	1016.43	242.091
PhyClone	1000	100	8	34	1	100	100	1	1	1069.52	376.504
PhyClone	1000	100	16	34	1	100	100	1	1	1029.49	236.082
PhyClone	1000	100	128	34	1	100	100	1	1	1110.14	248.783
PhyloWGS	1000	100	2	34	0.795302	100	100	0.875696	1	220.39	39.2226
PhyloWGS	1000	100	4	34	0.942333	100	100	0.99187	1	50.7	62.104
PhyloWGS	1000	100	8	34	0.593874	100	100	0.890482	1	261.04	11588.1
PhyloWGS	1000	100	16	34	0.892958	100	100	0.995989	1	264.65	33556.6
PhyloWGS	1000	100	128	34	0.990981	100	100	0.999786	1	285.5	75923.3
CONIPHER	1000	100	2	34	0.912962	93	100	0.803206	1	170.98	11.0487
CONIPHER	1000	100	4	34					0	125.38	18.3806
CONIPHER	1000	100	8	34	1	92	100	0.961409	1	63.59	43.6757
CONIPHER	1000	100	16	34	1	99	100	0.986283	1	153.51	41.0533
CONIPHER	1000	100	128	34	1	97	100	0.933607	1	178.13	132.644
fastBE	1000	100	2	34	0.938076	100	100	0.955224	1	43.57	2.5172
fastBE	1000	100	4	34	1	100	100	1	1	42.29	3.2727
fastBE	1000	100	8	34	1	100	100	1	1	33.73	1.5464
fastBE	1000	100	16	34	1	100	100	1	1	42.55	2.7197
fastBE	1000	100	128	34	1	100	100	0.124519	1	34.24	2.5316
Orchard	1000	100	2	34	0.938076	100	100	0.453333	1	69.05	14.5104
Orchard	1000	100	4	34	1	100	100	0.995694	1	68.87	7.995
Orchard	1000	100	8	34	1	100	100	1	1	68.67	4.619
Orchard	1000	100	16	34	1	100	100	1	1	86.96	15.7047
Orchard	1000	100	128	34	1	99	100	0.992672	1	340.78	5.7148
Pairtree	1000	100	2	34	0.938076	100	100	0.241677	1	1113.19	87.7613
Pairtree	1000	100	4	34	1	100	100	0.995694	1	1150.77	181.682
Pairtree	1000	100	8	34	1	100	100	0.96228	1	1132.05	96.8534
Pairtree	1000	100	16	34	1	100	100	1	1	1105.12	94.6843
Pairtree	1000	100	128	34	1	99	100	0.992672	1	1159.07	114.617
PhyClone	1000	100	2	35	1	100	100	0.963784	1	1014.41	328.554
PhyClone	1000	100	4	35	1	100	100	0.998997	1	1007.21	164.921
PhyClone	1000	100	8	35	0.97861	100	100	0.972129	1	1245.31	1004.67
PhyClone	1000	100	16	35	1	100	100	1	1	1019.16	161.951
PhyClone	1000	100	128	35	1	100	100	1	1	1073.73	182.35
PhyloWGS	1000	100	2	35	0.885533	100	100	0.903226	1	251.98	1277.33
PhyloWGS	1000	100	4	35	0.692603	100	100	0.984585	1	253.65	7633.43
PhyloWGS	1000	100	8	35	0.843253	100	100	0.937294	1	257.34	6986.62
PhyloWGS	1000	100	16	35	0.919256	100	100	0.993377	1	257.26	7149.03
PhyloWGS	1000	100	128	35	0.940718	100	100	0.33101	1	285.3	62382.7
CONIPHER	1000	100	2	35	1	95	100	0.969091	1	165.99	9.9253
CONIPHER	1000	100	4	35	1	99	100	0.990476	1	63.59	31.3432
CONIPHER	1000	100	8	35	0.980345	96	100	0.933786	1	66.12	45.1238
CONIPHER	1000	100	16	35	1	95	100	0.663717	1	159	28.8907
CONIPHER	1000	100	128	35	1	95	100	0	1	194.12	104.553
fastBE	1000	100	2	35	1	100	100	0.998235	1	42.54	3.0966
fastBE	1000	100	4	35	1	100	100	0.998997	1	42.54	3.4394
fastBE	1000	100	8	35	0.97861	100	100	0.973522	1	42.29	7.4584
fastBE	1000	100	16	35	1	100	100	1	1	33.98	2.3497
fastBE	1000	100	128	35	1	100	100	1	1	35.64	0.7901
Orchard	1000	100	2	35	1	100	100	1	1	124.99	8.9412
Orchard	1000	100	4	35	1	100	100	0.998997	1	68.88	12.8058
Orchard	1000	100	8	35	0.97861	100	100	0.957001	1	329.57	9.35
Orchard	1000	100	16	35	1	100	100	1	1	68.91	3.7728
Orchard	1000	100	128	35	1	100	100	1	1	69.93	4.5078
Pairtree	1000	100	2	35	1	100	100	0.998235	1	1131.47	95.9789
Pairtree	1000	100	4	35	1	100	100	0.998997	1	1121.7	86.0707
Pairtree	1000	100	8	35	0.97861	100	100	0.982133	1	1142.67	112.005
Pairtree	1000	100	16	35	1	100	100	1	1	1122.04	90.9395
Pairtree	1000	100	128	35	1	100	100	1	1	1110.46	101.171
PhyClone	1000	100	2	36	0.981481	100	100	0.99773	1	1013.21	148.041
PhyClone	1000	100	4	36	1	100	100	1	1	1002.99	104.782
PhyClone	1000	100	8	36	1	100	100	1	1	1070.48	154.549
PhyClone	1000	100	16	36	1	100	100	1	1	1016.34	167.011
PhyClone	1000	100	128	36	1	100	100	1	1	1099.4	193.931
PhyloWGS	1000	100	2	36	0.609912	100	100	0.870118	1	220.43	33.0663
PhyloWGS	1000	100	4	36	0.984996	100	100	0.999299	1	256.43	3604.86
PhyloWGS	1000	100	8	36	0.977619	100	100	0.948315	1	257.13	10237.7
PhyloWGS	1000	100	16	36	0.923453	100	100	0.970673	1	258.64	38145.6
PhyloWGS	1000	100	128	36					0	291.45	172803
CONIPHER	1000	100	2	36	0.981481	100	100	0.99773	1	78.75	27.8446
CONIPHER	1000	100	4	36	1	96	100	0.931034	1	1.67	13.9519
CONIPHER	1000	100	8	36	1	97	100	0.944708	1	147.57	25.7522
CONIPHER	1000	100	16	36	1	82	100	0.733333	1	152.97	39.152
CONIPHER	1000	100	128	36	1	77	100	0.600547	1	176.29	196.362
fastBE	1000	100	2	36	0.981481	100	100	0.420464	1	33.21	1.4894
fastBE	1000	100	4	36	1	100	100	1	1	43.78	3.5944
fastBE	1000	100	8	36	1	100	100	1	1	42.54	3.1075
fastBE	1000	100	16	36	1	100	100	1	1	35.2	2.0979
fastBE	1000	100	128	36	1	100	100	1	1	31.64	1.2072
Orchard	1000	100	2	36	0.981481	100	100	0.99773	1	68.86	8.0046
Orchard	1000	100	4	36	1	100	100	1	1	68.77	5.1897
Orchard	1000	100	8	36	1	100	100	1	1	328.9	3.697
Orchard	1000	100	16	36	1	100	100	1	1	69.08	10.2365
Orchard	1000	100	128	36	1	97	100	0.967852	1	332.45	7.0976
Pairtree	1000	100	2	36	0.981481	100	100	0.99773	1	1107.82	95.5325
Pairtree	1000	100	4	36	1	100	100	1	1	1086.11	182.882
Pairtree	1000	100	8	36	1	100	100	1	1	1085.25	100.214
Pairtree	1000	100	16	36	1	100	100	1	1	1122.28	93.5819
Pairtree	1000	100	128	36	1	97	100	0.967852	1	1061.83	99.9659
PhyClone	1000	100	2	37	1	100	100	0.997921	1	1019.04	315.577
PhyClone	1000	100	4	37	0.99042	100	100	0.983099	1	1044.91	289.293
PhyClone	1000	100	8	37	1	100	100	1	1	1039.34	155.162
PhyClone	1000	100	16	37	1	100	100	1	1	1016.52	200.819
PhyClone	1000	100	128	37	1	100	100	1	1	1084.33	182.912
PhyloWGS	1000	100	2	37	0.749589	100	100	0.984615	1	250.8	474.51
PhyloWGS	1000	100	4	37	0.595607	100	100	0.822233	1	260.75	7367.37
PhyloWGS	1000	100	8	37	1	100	100	1	1	256.38	2279.37
PhyloWGS	1000	100	16	37	0.925182	100	100	0.997983	1	260.54	13950.9
PhyloWGS	1000	100	128	37	0.940718	100	100	1	1	291.77	130701
CONIPHER	1000	100	2	37	1	99	100	0.985263	1	103.59	21.7839
CONIPHER	1000	100	4	37	1	93	100	0.765874	1	169.41	17.142
CONIPHER	1000	100	8	37					0	64.46	28.3627
CONIPHER	1000	100	16	37					0	178.88	21.7249
CONIPHER	1000	100	128	37					0	192.27	62.6707
fastBE	1000	100	2	37	1	100	100	0.997921	1	35.64	1.3948
fastBE	1000	100	4	37	0.99042	100	100	0.987058	1	42.55	2.5206
fastBE	1000	100	8	37	1	100	100	1	1	43.84	1.2226
fastBE	1000	100	16	37	1	100	100	1	1	43.31	2.3316
fastBE	1000	100	128	37	1	100	100	1	1	43.82	1.2541
Orchard	1000	100	2	37	1	100	100	0.997921	1	69.16	10.2718
Orchard	1000	100	4	37	0.99042	100	100	0.983099	1	68.66	11.0635
Orchard	1000	100	8	37	1	99	100	0.994872	1	68.65	16.8514
Orchard	1000	100	16	37	1	97	100	0.983607	1	69.22	5.7862
Orchard	1000	100	128	37	1	92	100	0.956044	1	331.54	4.552
Pairtree	1000	100	2	37	1	100	100	0.997921	1	1127.69	69.9615
Pairtree	1000	100	4	37	0.99042	100	100	0.987058	1	1105.06	91.2398
Pairtree	1000	100	8	37	1	99	100	0.994872	1	1107.93	93.4811
Pairtree	1000	100	16	37	1	97	100	0.983607	1	1129.93	95.4515
Pairtree	1000	100	128	37	1	92	100	0.956044	1	1119.11	90.6227
PhyClone	1000	100	2	38	0.982913	100	100	0.987195	1	1060.98	391.553
PhyClone	1000	100	4	38	1	100	100	1	1	1002.36	134.602
PhyClone	1000	100	8	38	1	100	100	1	1	1009.06	152.98
PhyClone	1000	100	16	38	1	100	100	1	1	1069.68	310.585
PhyClone	1000	100	128	38	1	100	100	1	1	1367.43	425.491
PhyloWGS	1000	100	2	38	0.86122	100	100	0.977415	1	220.29	26.4937
PhyloWGS	1000	100	4	38	0.879955	100	100	0.99435	1	220.42	65.4336
PhyloWGS	1000	100	8	38	0.771796	100	100	0.557749	1	256.09	8077.82
PhyloWGS	1000	100	16	38	0.92245	100	100	0.96645	1	264	31145.4
PhyloWGS	1000	100	128	38	0.925236	100	100	0.886296	1	291.55	135552
CONIPHER	1000	100	2	38	1	94	100	0.841211	1	52.33	30.2049
CONIPHER	1000	100	4	38	1	100	100	1	1	66.09	32.9368
CONIPHER	1000	100	8	38	1	100	100	1	1	138.71	23.4391
CONIPHER	1000	100	16	38	1	95	100	0.930746	1	151.5	38.1309
CONIPHER	1000	100	128	38	1	98	100	0.985964	1	178.04	161.801
fastBE	1000	100	2	38	0.982913	100	100	0.96284	1	34.7	3.8563
fastBE	1000	100	4	38	1	100	100	1	1	41.52	3.6922
fastBE	1000	100	8	38	1	100	100	1	1	43.84	2.0432
fastBE	1000	100	16	38	1	100	100	1	1	42.28	6.5673
fastBE	1000	100	128	38	1	100	100	1	1	114.73	2.8061
Orchard	1000	100	2	38	0.982913	100	100	0.952867	1	64.65	17.59
Orchard	1000	100	4	38	1	100	100	1	1	68.26	4.3654
Orchard	1000	100	8	38	1	100	100	1	1	69.14	6.3078
Orchard	1000	100	16	38	1	99	100	0.991436	1	330.12	4.0162
Orchard	1000	100	128	38	1	100	100	1	1	342.18	6.6954
Pairtree	1000	100	2	38	0.982913	100	100	0.992517	1	1127.2	119.155
Pairtree	1000	100	4	38	1	100	100	1	1	1116.1	84.0546
Pairtree	1000	100	8	38	1	100	100	1	1	1107.92	105.233
Pairtree	1000	100	16	38	1	99	100	0.991436	1	1104.16	76.2658
Pairtree	1000	100	128	38	1	100	100	1	1	1124.47	101.625
PhyClone	1000	100	2	39	1	100	100	1	1	1002.13	128.732
PhyClone	1000	100	4	39	1	100	100	1	1	1011.38	150.212
PhyClone	1000	100	8	39	1	100	100	1	1	1014.67	185.124
PhyClone	1000	100	16	39	1	100	100	1	1	1014.11	122.652
PhyClone	1000	100	128	39	1	100	100	1	1	1209.84	369.35
PhyloWGS	1000	100	2	39	0.883659	100	100	0.962604	1	220.42	123.578
PhyloWGS	1000	100	4	39	0.592681	100	100	0.775879	1	257.92	2426.85
PhyloWGS	1000	100	8	39	0.826611	100	100	0.990203	1	259.85	12192.7
PhyloWGS	1000	100	16	39	0.936955	100	100	1	1	261.98	19100.6
PhyloWGS	1000	100	128	39	0.91354	100	100	1	1	292.95	150165
CONIPHER	1000	100	2	39	1	98	100	0.960388	1	44.76	26.6596
CONIPHER	1000	100	4	39	1	99	100	0.983655	1	129.89	19.5568
CONIPHER	1000	100	8	39	1	97	100	0.941176	1	139.09	26.2972
CONIPHER	1000	100	16	39	1	98	100	0.983871	1	151.64	34.9222
CONIPHER	1000	100	128	39	1	97	100	0.95082	1	179.55	143.431
fastBE	1000	100	2	39	1	100	100	0.0762053	1	43.84	1.7677
fastBE	1000	100	4	39	1	100	100	1	1	41.01	3.8275
fastBE	1000	100	8	39	1	100	100	1	1	41.77	1.9516
fastBE	1000	100	16	39	1	100	100	1	1	41.01	3.0576
fastBE	1000	100	128	39	1	100	100	1	1	42.54	2.034
Orchard	1000	100	2	39	1	100	100	1	1	68.78	3.718
Orchard	1000	100	4	39	1	100	100	1	1	68.98	7.4576
Orchard	1000	100	8	39	1	100	100	1	1	65.98	6.2063
Orchard	1000	100	16	39	1	100	100	1	1	68.63	6.5516
Orchard	1000	100	128	39	1	95	100	0.961832	1	333.09	3.7977
Pairtree	1000	100	2	39	1	100	100	1	1	1108.62	94.7076
Pairtree	1000	100	4	39	1	100	100	1	1	1082.15	92.7412
Pairtree	1000	100	8	39	1	100	100	1	1	1092.34	90.0566
Pairtree	1000	100	16	39	1	100	100	1	1	1107.57	80.6857
Pairtree	1000	100	128	39	1	95	100	0.961832	1	1065.82	108.316
PhyClone	1000	100	2	40	0.920019	100	100	0.95356	1	1073.12	427.886
PhyClone	1000	100	4	40	1	100	100	1	1	1043.82	184.967
PhyClone	1000	100	8	40	1	100	100	1	1	1009.6	121.751
PhyClone	1000	100	16	40	1	100	100	1	1	1009.61	137.454
PhyClone	1000	100	128	40	1	100	100	1	1	4156.14	1051.13
PhyloWGS	1000	100	2	40	0.755104	100	100	0.963869	1	263.94	3200.01
PhyloWGS	1000	100	4	40	0.982371	100	100	0.974912	1	261.14	7279.03
PhyloWGS	1000	100	8	40	0.9642	100	100	0.988436	1	256.19	7225.84
PhyloWGS	1000	100	16	40	0.882226	100	100	0.986833	1	263.38	41071.2
PhyloWGS	1000	100	128	40					0	298.28	172802
CONIPHER	1000	100	2	40	0.908205	97	100	0.879849	1	67.98	32.0443
CONIPHER	1000	100	4	40	1	99	100	0.981509	1	57.04	34.4702
CONIPHER	1000	100	8	40	1	99	100	0.979742	1	149.69	25.3574
CONIPHER	1000	100	16	40	1	96	100	0.935484	1	165.17	28.7989
CONIPHER	1000	100	128	40	1	91	100	0.904523	1	176.68	123.203
fastBE	1000	100	2	40	0.920019	100	100	0.95356	1	41.52	2.9592
fastBE	1000	100	4	40	1	100	100	1	1	43.84	5.285
fastBE	1000	100	8	40	1	100	100	0.0397112	1	42.29	2.5068
fastBE	1000	100	16	40	1	100	100	1	1	43.84	1.2229
fastBE	1000	100	128	40	1	100	100	1	1	151.94	8.3436
Orchard	1000	100	2	40	0.920019	100	100	0.9437	1	337.5	6.1895
Orchard	1000	100	4	40	1	100	100	1	1	69.1	4.8486
Orchard	1000	100	8	40	1	100	100	1	1	62.49	3.4411
Orchard	1000	100	16	40	1	100	100	1	1	69.23	5.7341
Orchard	1000	100	128	40	1	100	100	1	1	335	7.0601
Pairtree	1000	100	2	40	0.920019	100	100	0.990122	1	1124.14	83.8453
Pairtree	1000	100	4	40	1	100	100	1	1	1109.8	100.455
Pairtree	1000	100	8	40	1	100	100	1	1	1092.48	91.5909
Pairtree	1000	100	16	40	1	100	100	1	1	1078.23	94.5897
Pairtree	1000	100	128	40	1	100	100	1	1	1133.42	107.93
PhyClone	1000	100	2	41	1	100	100	0.992927	1	1003.12	131.737
PhyClone	1000	100	4	41	1	100	100	1	1	1008.74	160.482
PhyClone	1000	100	8	41	1	100	100	1	1	1023.81	160.09
PhyClone	1000	100	16	41	1	100	100	1	1	1012.26	150.099
PhyClone	1000	100	128	41	1	100	100	1	1	1074.14	152.056
PhyloWGS	1000	100	2	41	0.708434	100	100	0.962832	1	264.8	2300.1
PhyloWGS	1000	100	4	41	0.813988	100	100	0.510566	1	254.21	2753.2
PhyloWGS	1000	100	8	41	0.85675	100	100	0.952203	1	259.25	6283.59
PhyloWGS	1000	100	16	41	0.817573	100	100	0.921846	1	262.54	15998.5
PhyloWGS	1000	100	128	41	0.306931	100	100	0.235154	1	286.73	69442.8
CONIPHER	1000	100	2	41	1	99	100	0.984127	1	125.15	19.7266
CONIPHER	1000	100	4	41	1	100	100	1	1	63.77	34.8434
CONIPHER	1000	100	8	41	1	96	100	0.829636	1	169.93	12.6005
CONIPHER	1000	100	16	41	1	99	100	0.979858	1	157.11	29.4059
CONIPHER	1000	100	128	41	1	99	100	0.928623	1	180.88	131.375
fastBE	1000	100	2	41	1	100	100	0.961898	1	43.84	1.197
fastBE	1000	100	4	41	1	100	100	1	1	43.83	2.3544
fastBE	1000	100	8	41	1	100	100	0.742229	1	43.57	1.3511
fastBE	1000	100	16	41	1	100	100	0.0394894	1	35.89	2.0441
fastBE	1000	100	128	41	1	100	100	1	1	32.89	0.906
Orchard	1000	100	2	41	1	100	100	1	1	69.15	7.8911
Orchard	1000	100	4	41	1	100	100	1	1	68.77	6.9866
Orchard	1000	100	8	41	1	99	100	0.994281	1	68.8	4.8002
Orchard	1000	100	16	41	1	100	100	1	1	65.85	17.6165
Orchard	1000	100	128	41	1	98	100	0.92785	1	341.34	5.5104
Pairtree	1000	100	2	41	1	100	100	0.992927	1	1123.08	108.991
Pairtree	1000	100	4	41	1	100	100	1	1	1109.44	93.5831
Pairtree	1000	100	8	41	1	99	100	0.994281	1	1130.92	86.665
Pairtree	1000	100	16	41	1	100	100	1	1	1092.2	85.6077
Pairtree	1000	100	128	41	1	98	100	0.92785	1	1110.62	96.7506
PhyClone	1000	100	2	42	1	100	100	0.92015	1	1011.62	257.538
PhyClone	1000	100	4	42	1	100	100	1	1	1042.11	190.605
PhyClone	1000	100	8	42	1	100	100	1	1	1007.29	170.763
PhyClone	1000	100	16	42	1	100	100	1	1	1038.43	211.934
PhyClone	1000	100	128	42	1	100	100	1	1	1546.46	555.665
PhyloWGS	1000	100	2	42	0.854703	100	100	0.922515	1	220.35	436.855
PhyloWGS	1000	100	4	42	0.732322	100	100	0.996619	1	265.59	8517.68
PhyloWGS	1000	100	8	42	1	100	100	0.858407	1	253.95	1648.05
PhyloWGS	1000	100	16	42	0.885458	100	100	0.925164	1	261.38	16149
PhyloWGS	1000	100	128	42	0.922351	100	100	1	1	288.87	103333
CONIPHER	1000	100	2	42	1	96	100	0.972575	1	111.57	23.7974
CONIPHER	1000	100	4	42	1	97	100	0.952381	1	66.16	31.9452
CONIPHER	1000	100	8	42					0	152.2	16.8239
CONIPHER	1000	100	16	42	1	97	100	0.943571	1	104.59	33.1372
CONIPHER	1000	100	128	42	1	95	100	0.849306	1	171.97	162.43
fastBE	1000	100	2	42	1	100	100	1	1	43.57	6.5885
fastBE	1000	100	4	42	1	100	100	1	1	42.55	5.7647
fastBE	1000	100	8	42	1	100	100	1	1	43.32	2.4665
fastBE	1000	100	16	42	1	100	100	1	1	35.16	3.1291
fastBE	1000	100	128	42	1	100	100	1	1	133.34	6.3282
Orchard	1000	100	2	42	1	100	100	0.983928	1	69.23	16.6523
Orchard	1000	100	4	42	1	100	100	1	1	69.71	4.7193
Orchard	1000	100	8	42	1	100	100	1	1	60.25	3.9809
Orchard	1000	100	16	42	1	100	100	1	1	329.72	6.4522
Orchard	1000	100	128	42	1	100	100	1	1	334.36	7.587
Pairtree	1000	100	2	42	1	100	100	1	1	1113.34	102.967
Pairtree	1000	100	4	42	1	100	100	1	1	1109.62	91.1433
Pairtree	1000	100	8	42	1	100	100	1	1	1113.88	105.361
Pairtree	1000	100	16	42	1	100	100	1	1	1150.09	94.7459
Pairtree	1000	100	128	42	1	100	100	1	1	1124.52	111.111
PhyClone	1000	100	2	43	1	100	100	0.981097	1	1004.96	198.119
PhyClone	1000	100	4	43	1	100	100	1	1	998.3	109.031
PhyClone	1000	100	8	43	1	100	100	1	1	1092.35	331.519
PhyClone	1000	100	16	43	1	100	100	1	1	1025.2	154.917
PhyClone	1000	100	128	43	1	100	100	1	1	1389.55	442.421
PhyloWGS	1000	100	2	43	0.655265	100	100	0.954866	1	264.89	1516.59
PhyloWGS	1000	100	4	43	1	100	100	1	1	255.24	1437.32
PhyloWGS	1000	100	8	43	0.828691	100	100	0.951979	1	256.21	21508.1
PhyloWGS	1000	100	16	43	0.930075	100	100	0.992583	1	257.11	6859.82
PhyloWGS	1000	100	128	43	0.97137	100	100	1	1	291.05	109708
CONIPHER	1000	100	2	43	1	97	100	0.946894	1	66.84	33.1587
CONIPHER	1000	100	4	43					0	66.06	23.6665
CONIPHER	1000	100	8	43	1	99	100	0.968979	1	139.78	22.2388
CONIPHER	1000	100	16	43	1	97	100	0.766028	1	164.55	26.0429
CONIPHER	1000	100	128	43					0	186.11	95.681
fastBE	1000	100	2	43	1	100	100	0.915753	1	42.29	5.4437
fastBE	1000	100	4	43	1	100	100	0.502538	1	41.27	7.3812
fastBE	1000	100	8	43	1	100	100	1	1	40.63	7.4469
fastBE	1000	100	16	43	1	100	100	1	1	34.18	2.4008
fastBE	1000	100	128	43	1	100	100	1	1	114.75	6.8215
Orchard	1000	100	2	43	1	100	100	0.987318	1	86.91	6.5728
Orchard	1000	100	4	43	1	100	100	1	1	68.72	14.2301
Orchard	1000	100	8	43	1	100	100	1	1	69.13	10.2345
Orchard	1000	100	16	43	1	99	100	0.994573	1	224.61	4.8229
Orchard	1000	100	128	43	1	94	100	0.966825	1	334.48	9.3345
Pairtree	1000	100	2	43	1	100	100	0.987318	1	1085.5	84.1257
Pairtree	1000	100	4	43	1	100	100	1	1	1077.88	89.9869
Pairtree	1000	100	8	43	1	100	100	1	1	1149.67	94.372
Pairtree	1000	100	16	43	1	99	100	0.994573	1	1129.94	187.993
Pairtree	1000	100	128	43	1	94	100	0.966825	1	1111.06	103.857
PhyClone	1000	100	2	44	1	100	100	0.992147	1	1016.55	254.348
PhyClone	1000	100	4	44	1	100	100	1	1	1129.7	561.428
PhyClone	1000	100	8	44	1	100	100	1	1	1006.95	100.489
PhyClone	1000	100	16	44	1	100	100	1	1	1020.81	183.792
PhyClone	1000	100	128	44	1	100	100	1	1	1121.79	229.333
PhyloWGS	1000	100	2	44	0.879525	100	100	0.994723	1	220.27	27.2162
PhyloWGS	1000	100	4	44	0.850722	100	100	0.963768	1	261.7	10050.2
PhyloWGS	1000	100	8	44					0	295.37	172803
PhyloWGS	1000	100	16	44	0.913695	100	100	0.989889	1	259.45	9209.69
PhyloWGS	1000	100	128	44	0.831795	100	100	0.971537	1	291	154285
CONIPHER	1000	100	2	44	1	93	100	0.627027	1	66.05	28.4187
CONIPHER	1000	100	4	44	0.771955	89	100	0.918071	1	67.99	35.9891
CONIPHER	1000	100	8	44	1	99	100	0.968461	1	168.91	14.9882
CONIPHER	1000	100	16	44	1	94	100	0.616343	1	53.42	41.0964
CONIPHER	1000	100	128	44	1	91	100	0.829374	1	174.28	146.042
fastBE	1000	100	2	44	1	100	100	0.986911	1	41.01	1.3911
fastBE	1000	100	4	44	0.843475	100	100	0.638765	1	42.03	3.8926
fastBE	1000	100	8	44	1	100	100	1	1	33.93	2.2807
fastBE	1000	100	16	44	1	100	100	1	1	41.52	7.2346
fastBE	1000	100	128	44	1	100	100	1	1	41.53	2.8174
Orchard	1000	100	2	44	1	100	100	1	1	68.8	17.2213
Orchard	1000	100	4	44	0.843475	100	100	0.888012	1	329.76	11.3017
Orchard	1000	100	8	44	1	100	100	1	1	88.81	4.4889
Orchard	1000	100	16	44	1	100	100	1	1	68.66	10.0195
Orchard	1000	100	128	44	1	96	100	0.969582	1	341.29	10.5024
Pairtree	1000	100	2	44	1	100	100	0.992147	1	1115.54	102.496
Pairtree	1000	100	4	44	0.843475	100	100	0.638765	1	1143	104.35
Pairtree	1000	100	8	44	1	100	100	1	1	1108.88	88.1979
Pairtree	1000	100	16	44	1	100	100	1	1	1082	91.3578
Pairtree	1000	100	128	44	1	96	100	0.969582	1	1143.12	100.369
PhyClone	1000	100	2	45	1	100	100	0.988804	1	1003.28	145.875
PhyClone	1000	100	4	45	1	100	100	1	1	1089.27	302.544
PhyClone	1000	100	8	45	1	100	100	1	1	1003.56	139.096
PhyClone	1000	100	16	45	1	100	100	1	1	1058.56	151.766
PhyClone	1000	100	128	45	1	100	100	1	1	1602.93	391.109
PhyloWGS	1000	100	2	45	0.60233	100	100	0.623096	1	220.31	121.188
PhyloWGS	1000	100	4	45	0.986011	100	100	0.811516	1	265.71	9854.83
PhyloWGS	1000	100	8	45	0.956886	100	100	1	1	253.27	1534.23
PhyloWGS	1000	100	16	45	0.925734	100	100	1	1	262.91	17751.3
PhyloWGS	1000	100	128	45	0.890933	100	100	0.998985	1	291.55	140205
CONIPHER	1000	100	2	45	1	100	100	0.988804	1	83.53	31.0077
CONIPHER	1000	100	4	45	1	92	100	0.79961	1	120.27	29.2243
CONIPHER	1000	100	8	45	1	97	100	0	1	174.59	12.161
CONIPHER	1000	100	16	45	1	98	100	0.986301	1	151.76	32.4353
CONIPHER	1000	100	128	45	1	91	100	0.666667	1	180.82	122.809
fastBE	1000	100	2	45	1	100	100	0.456487	1	40.5	2.5699
fastBE	1000	100	4	45	1	100	100	0.99878	1	42.28	5.6042
fastBE	1000	100	8	45	1	100	100	1	1	41.77	5.7356
fastBE	1000	100	16	45	1	100	100	1	1	42.28	5.9053
fastBE	1000	100	128	45	1	100	100	1	1	114.75	4.2301
Orchard	1000	100	2	45	1	100	100	1	1	86.89	11.422
Orchard	1000	100	4	45	1	100	100	1	1	69.17	12.2037
Orchard	1000	100	8	45	1	100	100	1	1	65.73	4.4368
Orchard	1000	100	16	45	1	100	100	1	1	137.32	9.2652
Orchard	1000	100	128	45	1	96	100	0.975	1	333.92	5.4267
Pairtree	1000	100	2	45	1	100	100	1	1	1092.92	101.308
Pairtree	1000	100	4	45	1	100	100	0.965029	1	1120.57	95.9082
Pairtree	1000	100	8	45	1	100	100	1	1	1085.62	100.496
Pairtree	1000	100	16	45	1	100	100	1	1	1122.71	82.9315
Pairtree	1000	100	128	45	1	96	100	0.975	1	1142.91	115.802
PhyClone	1000	100	2	46	1	100	100	1	1	1001.11	137.327
PhyClone	1000	100	4	46	1	100	100	1	1	1020.13	220.893
PhyClone	1000	100	8	46	1	100	100	1	1	1058.95	118.376
PhyClone	1000	100	16	46	1	100	100	1	1	1051.79	326.416
PhyClone	1000	100	128	46	1	100	100	1	1	1140.29	184.152
PhyloWGS	1000	100	2	46	0.658499	100	100	0.90828	1	220.4	31.2472
PhyloWGS	1000	100	4	46	0.990024	100	100	0.991782	1	269.43	8761.77
PhyloWGS	1000	100	8	46	0.837776	100	100	1	1	259.53	8203.54
PhyloWGS	1000	100	16	46	0.768277	100	100	0.878731	1	266.74	65085.7
PhyloWGS	1000	100	128	46					0	293.04	172801
CONIPHER	1000	100	2	46	1	98	100	0.966667	1	85.14	23.7498
CONIPHER	1000	100	4	46	1	97	100	0.955472	1	1.67	15.3399
CONIPHER	1000	100	8	46	1	100	100	1	1	68	33.7909
CONIPHER	1000	100	16	46	1	99	100	0.991764	1	192.24	52.2193
CONIPHER	1000	100	128	46	1	96	100	0.935875	1	172.41	174.446
fastBE	1000	100	2	46	1	100	100	1	1	28.21	1.1527
fastBE	1000	100	4	46	1	100	100	1	1	43.83	2.9138
fastBE	1000	100	8	46	1	100	100	1	1	43.84	1.4751
fastBE	1000	100	16	46	1	100	100	1	1	35.32	4.0307
fastBE	1000	100	128	46	1	100	100	1	1	31.91	1.1619
Orchard	1000	100	2	46	1	100	100	1	1	120.79	6.9507
Orchard	1000	100	4	46	1	100	100	1	1	67.99	11.67
Orchard	1000	100	8	46	1	100	100	1	1	69.61	5.3917
Orchard	1000	100	16	46	1	100	100	1	1	68.65	3.4448
Orchard	1000	100	128	46	1	97	100	0.959322	1	332.31	5.04
Pairtree	1000	100	2	46	1	100	100	1	1	1103.05	96.4482
Pairtree	1000	100	4	46	1	100	100	1	1	1068.15	92.1459
Pairtree	1000	100	8	46	1	100	100	1	1	984.23	65.3011
Pairtree	1000	100	16	46	1	100	100	1	1	1122.2	94.3042
Pairtree	1000	100	128	46	1	97	100	0.959322	1	1113.95	100.087
PhyClone	1000	100	2	47	1	100	100	0.73388	1	1004.01	167.13
PhyClone	1000	100	4	47	1	100	100	1	1	1007.67	152.241
PhyClone	1000	100	8	47	1	100	100	1	1	1018.73	198.363
PhyClone	1000	100	16	47	1	100	100	1	1	1042.39	158.001
PhyClone	1000	100	128	47	1	100	100	1	1	1077.19	207.355
PhyloWGS	1000	100	2	47	0.575229	100	100	0.700094	1	264.92	2340.03
PhyloWGS	1000	100	4	47	0.816696	100	100	0.94571	1	253.73	776.739
PhyloWGS	1000	100	8	47	0.616138	100	100	0.798577	1	263.88	20011.1
PhyloWGS	1000	100	16	47	0.922396	100	100	0.992958	1	262.91	14549.9
PhyloWGS	1000	100	128	47	0.878078	100	100	1	1	294.15	158425
CONIPHER	1000	100	2	47	1	100	100	0.73388	1	63.76	30.3481
CONIPHER	1000	100	4	47	1	100	100	1	1	65.54	33.8349
CONIPHER	1000	100	8	47	1	98	100	0.979798	1	54.93	37.9821
CONIPHER	1000	100	16	47					0	153.72	22.2202
CONIPHER	1000	100	128	47	1	96	100	0.972603	1	179.54	171.465
fastBE	1000	100	2	47	1	100	100	1	1	34.44	2.1696
fastBE	1000	100	4	47	1	100	100	1	1	39.98	3.4882
fastBE	1000	100	8	47	1	100	100	0.673267	1	34.86	2.4826
fastBE	1000	100	16	47	1	100	100	1	1	40.49	2.0473
fastBE	1000	100	128	47	1	100	100	1	1	42.54	1.8636
Orchard	1000	100	2	47	1	100	100	0.73388	1	69.29	4.9079
Orchard	1000	100	4	47	1	100	100	1	1	69.34	12.0808
Orchard	1000	100	8	47	1	100	100	1	1	69.55	16.0431
Orchard	1000	100	16	47	1	100	100	1	1	88.79	6.218
Orchard	1000	100	128	47	1	99	100	0.979592	1	70.08	5.137
Pairtree	1000	100	2	47	1	100	100	0.73388	1	1104.23	122.844
Pairtree	1000	100	4	47	1	100	100	1	1	1097.8	100.175
Pairtree	1000	100	8	47	1	100	100	1	1	1046.52	112.51
Pairtree	1000	100	16	47	1	100	100	1	1	1124.18	94.2912
Pairtree	1000	100	128	47	1	99	100	0.979592	1	1112.39	96.9927
PhyClone	1000	100	2	48	1	100	100	1	1	1009.4	152.128
PhyClone	1000	100	4	48	1	100	100	1	1	1026.48	149.26
PhyClone	1000	100	8	48	1	100	100	1	1	1028.46	221.403
PhyClone	1000	100	16	48	1	100	100	1	1	1013.39	121.849
PhyClone	1000	100	128	48	1	100	100	1	1	1517.14	537.757
PhyloWGS	1000	100	2	48	0.636578	100	100	0.794562	1	222.44	71.4757
PhyloWGS	1000	100	4	48	0.824952	100	100	0.907263	1	255.89	2260.29
PhyloWGS	1000	100	8	48	0.735114	100	100	0.956429	1	258.43	8094.86
PhyloWGS	1000	100	16	48	1	100	100	1	1	256.18	6967.97
PhyloWGS	1000	100	128	48	0.872602	100	100	0.814346	1	290.86	146109
CONIPHER	1000	100	2	48	1	99	100	0.994936	1	43.12	35.0198
CONIPHER	1000	100	4	48	1	99	100	0.977433	1	60.98	39.3798
CONIPHER	1000	100	8	48	1	98	100	0.94522	1	132.05	32.0429
CONIPHER	1000	100	16	48	1	98	100	0	1	66.05	39.5256
CONIPHER	1000	100	128	48	1	92	100	0.794826	1	166.84	205.025
fastBE	1000	100	2	48	1	100	100	1	1	34.44	2.5332
fastBE	1000	100	4	48	1	100	100	0.0441373	1	41.51	3.1684
fastBE	1000	100	8	48	1	100	100	1	1	28.98	1.3304
fastBE	1000	100	16	48	1	100	100	1	1	43.83	1.8251
fastBE	1000	100	128	48	1	100	100	1	1	133.38	5.3197
Orchard	1000	100	2	48	1	100	100	1	1	68.86	9.5977
Orchard	1000	100	4	48	1	100	100	1	1	68.66	10.0469
Orchard	1000	100	8	48	1	100	100	1	1	329.54	7.1845
Orchard	1000	100	16	48	1	100	100	1	1	65.89	5.0823
Orchard	1000	100	128	48	1	100	100	1	1	342.14	6.4039
Pairtree	1000	100	2	48	1	100	100	1	1	1141.6	123.412
Pairtree	1000	100	4	48	1	100	100	1	1	1108.22	84.3673
Pairtree	1000	100	8	48	1	100	100	1	1	1105.06	93.8271
Pairtree	1000	100	16	48	1	100	100	1	1	1107.08	93.0233
Pairtree	1000	100	128	48	1	100	100	1	1	1105.66	77.2051
PhyClone	1000	100	2	49	1	100	100	1	1	997.5	151.853
PhyClone	1000	100	4	49	1	100	100	1	1	1006.54	266.98
PhyClone	1000	100	8	49	1	100	100	1	1	1056.5	230.268
PhyClone	1000	100	16	49	1	100	100	1	1	1100.15	227.033
PhyClone	1000	100	128	49	1	100	100	1	1	1065.8	163.492
PhyloWGS	1000	100	2	49	0.904795	100	100	0.986199	1	220.36	55.349
PhyloWGS	1000	100	4	49	0.798958	100	100	0.890004	1	219.83	488.803
PhyloWGS	1000	100	8	49	0	100	100	0	1	259.37	6979.99
PhyloWGS	1000	100	16	49	0.719746	100	100	0.761485	1	257.11	27538.2
PhyloWGS	1000	100	128	49					0	328.88	172802
CONIPHER	1000	100	2	49	1	100	100	1	1	150.08	20.2106
CONIPHER	1000	100	4	49	1	97	100	0.941033	1	67.91	32.624
CONIPHER	1000	100	8	49	1	94	100	0	1	104.2	26.5295
CONIPHER	1000	100	16	49	1	90	100	0.761208	1	163.71	54.1138
CONIPHER	1000	100	128	49	1	98	100	0.927029	1	183.32	121.408
fastBE	1000	100	2	49	1	100	100	0.969608	1	41.77	1.3317
fastBE	1000	100	4	49	1	100	100	0.111366	1	42.29	5.9212
fastBE	1000	100	8	49	1	100	100	1	1	43.83	1.9233
fastBE	1000	100	16	49	1	100	100	1	1	42.55	3.1098
fastBE	1000	100	128	49	1	100	100	0.136017	1	42.54	2.443
Orchard	1000	100	2	49	1	100	100	0.969608	1	67.12	3.845
Orchard	1000	100	4	49	1	100	100	0.974691	1	86.88	13.5077
Orchard	1000	100	8	49	1	100	100	1	1	68	6.9063
Orchard	1000	100	16	49	1	100	100	1	1	329.95	3.5542
Orchard	1000	100	128	49	1	96	100	0.975835	1	333.54	7.458
Pairtree	1000	100	2	49	1	100	100	1	1	1101.41	86.0688
Pairtree	1000	100	4	49	1	100	100	1	1	1080.8	99.4261
Pairtree	1000	100	8	49	1	100	100	1	1	1141.55	97.9193
Pairtree	1000	100	16	49	1	100	100	1	1	1113.53	95.842
Pairtree	1000	100	128	49	1	96	100	0.975835	1	1070.25	104.129
PhyClone	1000	100	2	50	1	100	100	1	1	1014.45	254.323
PhyClone	1000	100	4	50	1	100	100	1	1	1007.08	169.123
PhyClone	1000	100	8	50	1	100	100	1	1	1019.63	203.873
PhyClone	1000	100	16	50	1	100	100	1	1	1041.41	179.496
PhyClone	1000	100	128	50	1	100	100	1	1	4137.05	1196.92
PhyloWGS	1000	100	2	50	0.169394	100	100	0.125863	1	220.23	64.8364
PhyloWGS	1000	100	4	50	0.813258	100	100	0.92	1	256.05	3599.35
PhyloWGS	1000	100	8	50	0.990551	100	100	0.977457	1	259.98	14180.9
PhyloWGS	1000	100	16	50	0.76834	100	100	0.976977	1	260.27	30469.3
PhyloWGS	1000	100	128	50					0	293.01	172802
CONIPHER	1000	100	2	50	1	95	100	0	1	104.36	22.9367
CONIPHER	1000	100	4	50	1	100	100	1	1	72.73	32.6183
CONIPHER	1000	100	8	50	1	95	100	0.899408	1	68.14	30.9155
CONIPHER	1000	100	16	50	1	96	100	0.963466	1	79.77	35.2319
CONIPHER	1000	100	128	50	1	92	100	0.949868	1	173.65	196.636
fastBE	1000	100	2	50	1	100	100	1	1	32.96	1.7133
fastBE	1000	100	4	50	1	100	100	0.934579	1	31.91	1.0899
fastBE	1000	100	8	50	1	100	100	1	1	43.32	2.6669
fastBE	1000	100	16	50	1	100	100	1	1	40.5	2.271
fastBE	1000	100	128	50	1	100	100	1	1	171.17	13.5891
Orchard	1000	100	2	50	1	100	100	1	1	69.31	16.7165
Orchard	1000	100	4	50	1	100	100	1	1	68.9	4.7646
Orchard	1000	100	8	50	1	100	100	1	1	68.99	7.0598
Orchard	1000	100	16	50	1	99	100	0.987972	1	329.3	4.799
Orchard	1000	100	128	50	1	98	100	0.976864	1	335.18	7.8467
Pairtree	1000	100	2	50	1	100	100	1	1	1132.03	107.263
Pairtree	1000	100	4	50	1	100	100	0.934579	1	1102.03	89.553
Pairtree	1000	100	8	50	1	100	100	1	1	1123	98.7146
Pairtree	1000	100	16	50	1	99	100	0.987972	1	1076.78	94.7636
Pairtree	1000	100	128	50	1	98	100	0.976864	1	1143.68	108.697
PhyClone	1000	100	2	51	1	100	100	1	1	1003.32	162.952
PhyClone	1000	100	4	51	1	100	100	1	1	996.12	146.009
PhyClone	1000	100	8	51	1	100	100	1	1	1013.64	153.375
PhyClone	1000	100	16	51	1	100	100	1	1	1012.21	156.278
PhyClone	1000	100	128	51	1	100	100	1	1	1816.09	591.745
PhyloWGS	1000	100	2	51	0.635008	100	100	0.965795	1	241.02	1507.6
PhyloWGS	1000	100	4	51	1	100	100	0.785283	1	254.43	1475.36
PhyloWGS	1000	100	8	51	0.876069	100	100	0.983895	1	257.11	6031.34
PhyloWGS	1000	100	16	51	0.952258	100	100	0.9987	1	260.25	11709.2
PhyloWGS	1000	100	128	51					0	291.08	172801
CONIPHER	1000	100	2	51	1	99	100	0.991597	1	63.76	34.3993
CONIPHER	1000	100	4	51	1	96	100	0.764417	1	68.09	24.7014
CONIPHER	1000	100	8	51	1	95	100	0.799308	1	166.49	13.7189
CONIPHER	1000	100	16	51					0	65.25	31.2594
CONIPHER	1000	100	128	51	1	77	100	0.42328	1	173.41	276.43
fastBE	1000	100	2	51	1	100	100	1	1	41.52	8.3337
fastBE	1000	100	4	51	1	100	100	0.381331	1	42.66	2.4661
fastBE	1000	100	8	51	1	100	100	1	1	42.29	4.9281
fastBE	1000	100	16	51	1	100	100	1	1	41.77	5.887
fastBE	1000	100	128	51	1	100	100	1	1	151.87	8.6911
Orchard	1000	100	2	51	1	100	100	1	1	68.74	3.6291
Orchard	1000	100	4	51	1	100	100	0.785283	1	68.72	9.3598
Orchard	1000	100	8	51	1	99	100	0.994203	1	86.95	7.1191
Orchard	1000	100	16	51	1	100	100	1	1	120.32	4.1633
Orchard	1000	100	128	51	1	100	100	1	1	334.56	5.4556
Pairtree	1000	100	2	51	1	100	100	1	1	1116.03	85.188
Pairtree	1000	100	4	51	1	100	100	1	1	1111.1	74.3449
Pairtree	1000	100	8	51	1	99	100	0.994203	1	1121.61	89.0715
Pairtree	1000	100	16	51	1	100	100	1	1	1100.66	83.9399
Pairtree	1000	100	128	51	1	100	100	1	1	1143.52	112.943
PhyClone	1000	100	2	52	1	100	100	1	1	1032.34	327.608
PhyClone	1000	100	4	52	1	100	100	1	1	1001.91	168.072
PhyClone	1000	100	8	52	1	100	100	1	1	996.91	78.6923
PhyClone	1000	100	16	52	1	100	100	1	1	1041.38	258.63
PhyClone	1000	100	128	52	1	100	100	1	1	1077.27	164.886
PhyloWGS	1000	100	2	52	0.833296	100	100	0.952317	1	252.48	2175.61
PhyloWGS	1000	100	4	52	0.982979	100	100	0.920588	1	258.25	2746.54
PhyloWGS	1000	100	8	52	1	100	100	0.995807	1	253.87	2590.2
PhyloWGS	1000	100	16	52	0.807578	100	100	0.982005	1	259.7	37761.2
PhyloWGS	1000	100	128	52	0.959196	100	100	1	1	291.74	116455
CONIPHER	1000	100	2	52	1	96	100	0.932244	1	65.25	31.3343
CONIPHER	1000	100	4	52	1	99	100	0.990288	1	165.53	12.307
CONIPHER	1000	100	8	52					0	167.39	10.4831
CONIPHER	1000	100	16	52	1	94	100	0.824306	1	166.54	26.0539
CONIPHER	1000	100	128	52	1	99	100	0.967742	1	177.95	127.776
fastBE	1000	100	2	52	1	100	100	1	1	41.52	5.718
fastBE	1000	100	4	52	1	100	100	0.382261	1	35.25	2.1097
fastBE	1000	100	8	52	1	100	100	0.206681	1	42.54	6.0372
fastBE	1000	100	16	52	1	100	100	1	1	39.97	2.8616
fastBE	1000	100	128	52	1	100	100	1	1	28.2	1.1168
Orchard	1000	100	2	52	1	100	100	0.993733	1	67.95	6.7493
Orchard	1000	100	4	52	1	100	100	0.994435	1	69.31	11.4299
Orchard	1000	100	8	52	1	100	100	1	1	120.3	10.0012
Orchard	1000	100	16	52	1	100	100	1	1	337.65	7.3977
Orchard	1000	100	128	52	1	96	100	0.97561	1	333.24	6.665
Pairtree	1000	100	2	52	1	100	100	0.993733	1	1112.45	96.8518
Pairtree	1000	100	4	52	1	100	100	0.994435	1	1123.56	91.5885
Pairtree	1000	100	8	52	1	100	100	1	1	1092.52	91.1818
Pairtree	1000	100	16	52	1	100	100	1	1	1149.55	95.9768
Pairtree	1000	100	128	52	1	96	100	0.97561	1	1110.81	97.7587
PhyClone	1000	100	2	53	1	100	100	1	1	1022.8	125.171
PhyClone	1000	100	4	53	1	100	100	1	1	1096.8	173.093
PhyClone	1000	100	8	53	0.976081	100	100	1	1	1029.62	347.837
PhyClone	1000	100	16	53	1	100	100	1	1	1040.05	155.265
PhyClone	1000	100	128	53	1	100	100	1	1	1129.69	252.388
PhyloWGS	1000	100	2	53	0.749191	100	100	0.894198	1	220.42	34.0737
PhyloWGS	1000	100	4	53	0.961549	100	100	0.966418	1	220.28	46.5037
PhyloWGS	1000	100	8	53	0.815405	100	100	0.941357	1	265.97	28643
PhyloWGS	1000	100	16	53	0.9115	100	100	0.977194	1	261.44	16936.5
PhyloWGS	1000	100	128	53	1	100	100	1	1	288.59	100746
CONIPHER	1000	100	2	53	1	100	100	1	1	111.57	20.9578
CONIPHER	1000	100	4	53	1	93	100	0.870767	1	165.15	12.4115
CONIPHER	1000	100	8	53	0.982623	94	100	0.856567	1	135.61	26.2155
CONIPHER	1000	100	16	53	1	96	100	0.897381	1	165.74	21.7419
CONIPHER	1000	100	128	53					0	165.33	95.1016
fastBE	1000	100	2	53	1	100	100	0.458248	1	42.28	1.5216
fastBE	1000	100	4	53	1	100	100	0.981971	1	41.52	2.605
fastBE	1000	100	8	53	0.976081	100	100	1	1	43.84	3.3189
fastBE	1000	100	16	53	1	100	100	1	1	27.95	1.1696
fastBE	1000	100	128	53	1	100	100	1	1	41.52	4.2712
Orchard	1000	100	2	53	1	100	100	1	1	69.8	4.1864
Orchard	1000	100	4	53	1	100	100	0.981971	1	69.71	12.2133
Orchard	1000	100	8	53	0.976081	100	100	1	1	337.95	5.2243
Orchard	1000	100	16	53	1	99	100	0.993413	1	69.39	13.3791
Orchard	1000	100	128	53	1	96	100	0.978587	1	333.57	5.3657
Pairtree	1000	100	2	53	1	100	100	1	1	1131.02	91.0073
Pairtree	1000	100	4	53	1	100	100	0.981971	1	1085.54	101.877
Pairtree	1000	100	8	53	0.976081	100	100	1	1	1101.26	104.318
Pairtree	1000	100	16	53	1	99	100	0.993413	1	1071.11	107.11
Pairtree	1000	100	128	53	1	96	100	0.978587	1	1123.95	84.3976
PhyClone	1000	100	2	54	1	100	100	1	1	998.21	112.96
PhyClone	1000	100	4	54	1	100	100	1	1	1004.17	162.463
PhyClone	1000	100	8	54	1	100	100	1	1	1028.96	247.626
PhyClone	1000	100	16	54	1	100	100	1	1	1052.35	151.434
PhyClone	1000	100	128	54	1	100	100	1	1	1088.14	186.105
PhyloWGS	1000	100	2	54	0.714323	100	100	0.933507	1	220.46	60.0193
PhyloWGS	1000	100	4	54	0.913011	100	100	0.993404	1	220.34	43.1712
PhyloWGS	1000	100	8	54	0.776788	100	100	0.980705	1	263.04	13277.6
PhyloWGS	1000	100	16	54	0.957689	100	100	0.994005	1	260.98	16995
PhyloWGS	1000	100	128	54	1	100	100	1	1	289.06	130987
CONIPHER	1000	100	2	54	1	97	100	0.888719	1	172.2	8.6494
CONIPHER	1000	100	4	54	1	100	100	1	1	164.96	15.9708
CONIPHER	1000	100	8	54	1	97	100	0.952381	1	134.06	27.4776
CONIPHER	1000	100	16	54	1	96	100	0.703246	1	151.51	36.0601
CONIPHER	1000	100	128	54	1	100	100	0.965944	1	169.82	178.452
fastBE	1000	100	2	54	1	100	100	0.82863	1	42.29	5.8343
fastBE	1000	100	4	54	1	100	100	1	1	43.83	4.1314
fastBE	1000	100	8	54	1	100	100	1	1	30.37	1.2788
fastBE	1000	100	16	54	1	100	100	1	1	41.52	2.4383
fastBE	1000	100	128	54	1	100	100	1	1	41.52	1.9174
Orchard	1000	100	2	54	1	100	100	0.985335	1	86.93	10.2879
Orchard	1000	100	4	54	1	100	100	1	1	69.37	16.0213
Orchard	1000	100	8	54	1	100	100	1	1	65.64	6.2874
Orchard	1000	100	16	54	1	99	100	0.994608	1	58.41	18.8995
Orchard	1000	100	128	54	1	93	100	0.95625	1	333.69	6.7436
Pairtree	1000	100	2	54	1	100	100	0.985335	1	1085.86	98.6359
Pairtree	1000	100	4	54	1	100	100	1	1	1108.16	93.5352
Pairtree	1000	100	8	54	1	100	100	1	1	1105.2	99.5495
Pairtree	1000	100	16	54	1	99	100	0.994608	1	1079.88	96.8455
Pairtree	1000	100	128	54	1	93	100	0.95625	1	1125.02	98.0646
PhyClone	1000	100	2	55	0.946657	100	100	0.976643	1	1076.16	606.688
PhyClone	1000	100	4	55	1	100	100	0.97901	1	1078.37	344.841
PhyClone	1000	100	8	55	1	100	100	1	1	1018.3	220.778
PhyClone	1000	100	16	55	1	100	100	1	1	1068.13	374.584
PhyClone	1000	100	128	55	1	100	100	1	1	1096.49	158.698
PhyloWGS	1000	100	2	55	0.538874	100	100	0.744834	1	220.37	76.4396
PhyloWGS	1000	100	4	55	0.623721	100	100	0.819471	1	268.87	7765.94
PhyloWGS	1000	100	8	55	0.701196	100	100	0.85588	1	259.27	19416.1
PhyloWGS	1000	100	16	55	0.714364	100	100	0.741	1	257.34	7661.41
PhyloWGS	1000	100	128	55	1	100	100	1	1	291.31	109095
CONIPHER	1000	100	2	55	0.916225	91	100	0.979303	1	63.77	26.3378
CONIPHER	1000	100	4	55	1	97	100	0.85102	1	168.27	16.921
CONIPHER	1000	100	8	55	1	97	100	0.980641	1	68.68	37.4543
CONIPHER	1000	100	16	55	1	92	100	0.581736	1	68	37.9995
CONIPHER	1000	100	128	55	1	99	100	0.977778	1	182.32	149.528
fastBE	1000	100	2	55	0.946657	100	100	0.504981	1	42.29	2.7801
fastBE	1000	100	4	55	1	100	100	0.728554	1	30.89	1.2629
fastBE	1000	100	8	55	1	100	100	1	1	37.45	2.7814
fastBE	1000	100	16	55	1	100	100	1	1	33.47	2.7966
fastBE	1000	100	128	55	1	100	100	1	1	41.52	2.4925
Orchard	1000	100	2	55	0.946657	100	100	0.934579	1	139.09	5.0553
Orchard	1000	100	4	55	1	100	100	0.97901	1	64.43	4.2131
Orchard	1000	100	8	55	1	99	100	0.990572	1	121.03	10.4933
Orchard	1000	100	16	55	1	100	100	1	1	69.34	16.9958
Orchard	1000	100	128	55	1	94	100	0.953103	1	332.63	7.6793
Pairtree	1000	100	2	55	0.946657	100	100	0.954859	1	1104.84	94.2732
Pairtree	1000	100	4	55	1	100	100	0.852936	1	1142.18	100.712
Pairtree	1000	100	8	55	1	99	100	0.990572	1	1105.3	117.327
Pairtree	1000	100	16	55	1	100	100	1	1	1105.36	122.961
Pairtree	1000	100	128	55	1	94	100	0.953103	1	1125.24	94.777
PhyClone	1000	100	2	56	1	100	100	0.968254	1	1025.09	189.572
PhyClone	1000	100	4	56	1	100	100	1	1	1011.38	183.539
PhyClone	1000	100	8	56	1	100	100	1	1	1024.44	221.886
PhyClone	1000	100	16	56	1	100	100	1	1	1064.3	319.352
PhyClone	1000	100	128	56	1	100	100	1	1	1073.52	164.62
PhyloWGS	1000	100	2	56	0.722977	100	100	0.886199	1	266.88	1835.63
PhyloWGS	1000	100	4	56	0.585119	100	100	0.758389	1	257.72	8059.02
PhyloWGS	1000	100	8	56	0.890919	100	100	0.954059	1	261.14	15572.5
PhyloWGS	1000	100	16	56	0.920141	100	100	0.931271	1	261.06	64101.2
PhyloWGS	1000	100	128	56	1	100	100	1	1	293.79	169677
CONIPHER	1000	100	2	56	1	97	100	0.97479	1	69.04	30.6649
CONIPHER	1000	100	4	56	1	98	100	0.725763	1	162.92	21.5988
CONIPHER	1000	100	8	56	1	96	100	0.936784	1	138.2	22.6965
CONIPHER	1000	100	16	56	1	94	100	0.949507	1	154.38	31.5137
CONIPHER	1000	100	128	56	1	94	100	0.882058	1	175.55	176.362
fastBE	1000	100	2	56	1	100	100	0.968254	1	43.84	3.3789
fastBE	1000	100	4	56	1	100	100	0.737661	1	31.66	1.0139
fastBE	1000	100	8	56	1	100	100	1	1	41.02	2.7876
fastBE	1000	100	16	56	1	100	100	1	1	43.33	3.1319
fastBE	1000	100	128	56	1	100	100	1	1	41.02	3.6379
Orchard	1000	100	2	56	1	100	100	0.996231	1	67.95	4.9978
Orchard	1000	100	4	56	1	100	100	1	1	68.66	8.1335
Orchard	1000	100	8	56	1	100	100	1	1	68.82	6.6238
Orchard	1000	100	16	56	1	100	100	1	1	329.96	6.4855
Orchard	1000	100	128	56	1	97	100	0.975273	1	68.64	6.2917
Pairtree	1000	100	2	56	1	100	100	0.968254	1	1129.87	91.1879
Pairtree	1000	100	4	56	1	100	100	1	1	1141.65	87.0837
Pairtree	1000	100	8	56	1	100	100	1	1	1104.29	76.4491
Pairtree	1000	100	16	56	1	100	100	1	1	1106.03	108.611
Pairtree	1000	100	128	56	1	97	100	0.975273	1	1104.36	96.0038
PhyClone	1000	100	2	57	0.64859	100	100	0.610063	1	1003.53	130.011
PhyClone	1000	100	4	57	1	100	100	1	1	1005.79	169.963
PhyClone	1000	100	8	57	1	100	100	1	1	1109.33	363.752
PhyClone	1000	100	16	57	1	100	100	1	1	1043.76	246.669
PhyClone	1000	100	128	57	1	100	100	1	1	1070.41	152.646
PhyloWGS	1000	100	2	57	0.630174	100	100	0.610063	1	220.24	56.1896
PhyloWGS	1000	100	4	57	0.91977	100	100	0.975528	1	252.17	992.115
PhyloWGS	1000	100	8	57	0.724402	100	100	0.914687	1	260.35	19045.1
PhyloWGS	1000	100	16	57	0.907096	100	100	0.631367	1	261.9	16427.6
PhyloWGS	1000	100	128	57					0	293.18	172801
CONIPHER	1000	100	2	57	0	97	100	0	1	67.75	31.255
CONIPHER	1000	100	4	57	1	94	100	0.884521	1	63.71	35.0087
CONIPHER	1000	100	8	57	1	94	100	0.916699	1	135.49	29.9493
CONIPHER	1000	100	16	57	1	94	100	0.966341	1	162.63	28.4533
CONIPHER	1000	100	128	57	1	82	100	0.663628	1	171.38	165.07
fastBE	1000	100	2	57	0.64859	100	100	0.610063	1	42.54	3.7082
fastBE	1000	100	4	57	1	100	100	0.207048	1	42.54	4.5382
fastBE	1000	100	8	57	1	100	100	1	1	34.76	2.085
fastBE	1000	100	16	57	1	100	100	1	1	42.29	2.7545
fastBE	1000	100	128	57	1	100	100	1	1	32.64	1.2427
Orchard	1000	100	2	57	0.64859	100	100	0.610063	1	67.71	4.4841
Orchard	1000	100	4	57	1	100	100	1	1	119.84	13.3138
Orchard	1000	100	8	57	1	100	100	1	1	338.33	6.7968
Orchard	1000	100	16	57	1	100	100	1	1	337.59	8.2247
Orchard	1000	100	128	57	1	98	100	0.984765	1	340.46	3.9161
Pairtree	1000	100	2	57	0.64859	100	100	0.610063	1	1115.66	92.498
Pairtree	1000	100	4	57	1	100	100	1	1	1139.21	99.1285
Pairtree	1000	100	8	57	1	100	100	1	1	1095.26	92.1728
Pairtree	1000	100	16	57	1	100	100	1	1	1103.6	105.919
Pairtree	1000	100	128	57	1	98	100	0.984765	1	1066.58	98.7644
PhyClone	1000	100	2	58	1	100	100	1	1	996.81	115.867
PhyClone	1000	100	4	58	1	100	100	1	1	1004.98	98.283
PhyClone	1000	100	8	58	1	100	100	1	1	1010.64	155.27
PhyClone	1000	100	16	58	1	100	100	1	1	1217.48	444.859
PhyClone	1000	100	128	58	1	100	100	1	1	1076.88	176.292
PhyloWGS	1000	100	2	58	0.802451	100	100	0.970672	1	220.14	329.123
PhyloWGS	1000	100	4	58	0.854623	100	100	0.919594	1	249.38	1538.17
PhyloWGS	1000	100	8	58	0	100	100	0	1	258.98	7230.65
PhyloWGS	1000	100	16	58	0.765559	100	100	0.941029	1	260.37	48535.6
PhyloWGS	1000	100	128	58	0.940381	100	100	1	1	294.35	141712
CONIPHER	1000	100	2	58	1	96	100	0.882353	1	111.57	20.9543
CONIPHER	1000	100	4	58	1	100	100	1	1	132.33	20.1832
CONIPHER	1000	100	8	58	1	96	100	0.893769	1	57.36	36.2223
CONIPHER	1000	100	16	58	1	99	100	0.986682	1	162.44	48.5848
CONIPHER	1000	100	128	58	1	98	100	0.982143	1	179.83	135.286
fastBE	1000	100	2	58	1	100	100	1	1	41.02	1.9987
fastBE	1000	100	4	58	1	100	100	1	1	41.01	4.3086
fastBE	1000	100	8	58	1	100	100	1	1	41.52	2.7876
fastBE	1000	100	16	58	1	100	100	1	1	43.82	3.5805
fastBE	1000	100	128	58	1	100	100	1	1	30.38	1.1314
Orchard	1000	100	2	58	1	100	100	1	1	62.18	2.8157
Orchard	1000	100	4	58	1	100	100	1	1	69.16	10.2464
Orchard	1000	100	8	58	1	100	100	1	1	68.67	5.4071
Orchard	1000	100	16	58	1	100	100	1	1	329.47	6.9004
Orchard	1000	100	128	58	1	96	100	0.95122	1	121.3	6.0513
Pairtree	1000	100	2	58	1	100	100	1	1	1123.75	86.1314
Pairtree	1000	100	4	58	1	100	100	1	1	1123.58	89.8871
Pairtree	1000	100	8	58	1	100	100	1	1	1109.77	94.1137
Pairtree	1000	100	16	58	1	100	100	1	1	1122.85	83.0899
Pairtree	1000	100	128	58	1	96	100	0.95122	1	1118.55	95.0433
PhyClone	1000	100	2	59	0.974924	100	100	0.973419	1	1037.79	361.009
PhyClone	1000	100	4	59	1	100	100	1	1	1039.32	124.023
PhyClone	1000	100	8	59	1	100	100	1	1	1007.14	272.026
PhyClone	1000	100	16	59	1	100	100	1	1	1010	171.67
PhyClone	1000	100	128	59	1	100	100	1	1	1776.08	631.935
PhyloWGS	1000	100	2	59	0.647649	100	100	0.784615	1	257.64	1974.82
PhyloWGS	1000	100	4	59	0.898221	100	100	0.958442	1	256.2	1785.47
PhyloWGS	1000	100	8	59	0.811534	100	100	1	1	255.63	5977.46
PhyloWGS	1000	100	16	59	0.877091	100	100	1	1	262	15086.4
PhyloWGS	1000	100	128	59					0	292.28	172801
CONIPHER	1000	100	2	59	0.97567	95	100	0.785292	1	66.12	32.9419
CONIPHER	1000	100	4	59	1	99	100	0.965708	1	163.96	10.1338
CONIPHER	1000	100	8	59	1	100	100	1	1	56.69	44.9876
CONIPHER	1000	100	16	59	1	98	100	0.93865	1	67.99	38.2996
CONIPHER	1000	100	128	59	1	99	100	0.982672	1	192.51	188.352
fastBE	1000	100	2	59	0.974924	100	100	0.607275	1	42.54	2.748
fastBE	1000	100	4	59	1	100	100	0.0663094	1	42.03	1.9373
fastBE	1000	100	8	59	1	100	100	1	1	34.24	2.3907
fastBE	1000	100	16	59	1	100	100	1	1	31.14	1.1052
fastBE	1000	100	128	59	1	100	100	1	1	133.41	6.2828
Orchard	1000	100	2	59	0.974924	100	100	0.852918	1	69.69	7.4156
Orchard	1000	100	4	59	1	100	100	1	1	86.99	3.3051
Orchard	1000	100	8	59	1	100	100	1	1	68.82	6.4685
Orchard	1000	100	16	59	1	98	100	0.987646	1	68.97	5.4251
Orchard	1000	100	128	59	1	99	100	0.992177	1	333.89	7.9989
Pairtree	1000	100	2	59	0.974924	100	100	0.672145	1	1123.58	99.0214
Pairtree	1000	100	4	59	1	100	100	1	1	1123.86	92.147
Pairtree	1000	100	8	59	1	100	100	1	1	1124.42	92.4961
Pairtree	1000	100	16	59	1	98	100	0.987646	1	1140.66	89.602
Pairtree	1000	100	128	59	1	99	100	0.992177	1	1090.07	105.87
PhyClone	1000	100	2	60	1	100	100	1	1	1043.98	158.68
PhyClone	1000	100	4	60	1	100	100	1	1	1003.14	135.448
PhyClone	1000	100	8	60	1	100	100	1	1	1007.85	166.671
PhyClone	1000	100	16	60	1	100	100	1	1	1003.12	114.618
PhyClone	1000	100	128	60	1	100	100	1	1	1075.96	176.651
PhyloWGS	1000	100	2	60	0.656986	100	100	0.933433	1	247.49	324.539
PhyloWGS	1000	100	4	60	0.965703	100	100	1	1	256.46	2996.96
PhyloWGS	1000	100	8	60	0.82104	100	100	0.994106	1	256.13	8956.76
PhyloWGS	1000	100	16	60	1	100	100	1	1	261.71	17928.3
PhyloWGS	1000	100	128	60	0.965543	100	100	1	1	293.54	167242
CONIPHER	1000	100	2	60	1	100	100	1	1	162.95	11.599
CONIPHER	1000	100	4	60	1	99	100	0.990099	1	160	17.7322
CONIPHER	1000	100	8	60	1	96	100	0.955722	1	165	16.6032
CONIPHER	1000	100	16	60	1	97	100	0.929964	1	151.77	31.5207
CONIPHER	1000	100	128	60	1	99	100	0.990291	1	180.2	146.703
fastBE	1000	100	2	60	1	100	100	1	1	40.48	4.8586
fastBE	1000	100	4	60	1	100	100	1	1	41.52	3.3282
fastBE	1000	100	8	60	1	100	100	0.869206	1	36.68	2.6576
fastBE	1000	100	16	60	1	100	100	1	1	42.54	2.4827
fastBE	1000	100	128	60	1	100	100	1	1	28.46	1.1666
Orchard	1000	100	2	60	1	100	100	1	1	86.96	13.1185
Orchard	1000	100	4	60	1	100	100	1	1	86.76	5.6364
Orchard	1000	100	8	60	1	100	100	1	1	328.27	4.1749
Orchard	1000	100	16	60	1	100	100	1	1	67.32	5.9887
Orchard	1000	100	128	60	1	96	100	0.956522	1	332.41	4.3757
Pairtree	1000	100	2	60	1	100	100	1	1	1105.66	98.7874
Pairtree	1000	100	4	60	1	100	100	1	1	1093.01	86.2367
Pairtree	1000	100	8	60	1	100	100	1	1	1109.81	95.8254
Pairtree	1000	100	16	60	1	100	100	1	1	1093.71	93.1353
Pairtree	1000	100	128	60	1	96	100	0.956522	1	1132.52	102.695
PhyClone	1000	100	2	61	1	100	100	0.999077	1	1006.76	161.293
PhyClone	1000	100	4	61	1	100	100	0.987628	1	1020.53	295.782
PhyClone	1000	100	8	61	1	100	100	1	1	1007.86	200.058
PhyClone	1000	100	16	61	1	100	100	1	1	1028.7	99.6952
PhyClone	1000	100	128	61	1	100	100	1	1	1078.63	200.539
PhyloWGS	1000	100	2	61	0.760108	100	100	0.84953	1	49.57	46.3104
PhyloWGS	1000	100	4	61	0.558347	100	100	0.924233	1	258.91	4243.88
PhyloWGS	1000	100	8	61	0.865931	100	100	0.939987	1	254.47	2316.43
PhyloWGS	1000	100	16	61	0.93001	100	100	0.990891	1	261.86	13884.5
PhyloWGS	1000	100	128	61					0	304.34	172802
CONIPHER	1000	100	2	61	1	97	100	0.8448	1	50.56	34.9318
CONIPHER	1000	100	4	61	0.813948	99	100	0.992248	1	85.34	26.2903
CONIPHER	1000	100	8	61					0	85.23	25.5944
CONIPHER	1000	100	16	61	1	98	100	0.89099	1	151.67	43.293
CONIPHER	1000	100	128	61	1	100	100	1	1	178.48	170.299
fastBE	1000	100	2	61	1	100	100	0.26845	1	34.96	1.5068
fastBE	1000	100	4	61	0.823271	100	100	0.993884	1	36.42	3.5413
fastBE	1000	100	8	61	1	100	100	1	1	34.86	3.7633
fastBE	1000	100	16	61	1	100	100	0.821464	1	38.95	2.6627
fastBE	1000	100	128	61	1	100	100	1	1	41.52	2.2999
Orchard	1000	100	2	61	1	100	100	0.999077	1	63.91	7.8448
Orchard	1000	100	4	61	0.823271	100	100	0.993884	1	67.98	3.8434
Orchard	1000	100	8	61	1	99	100	0.994595	1	86.84	8.8454
Orchard	1000	100	16	61	1	100	100	1	1	120.17	10.4314
Orchard	1000	100	128	61	1	93	100	0.957576	1	333.23	6.069
Pairtree	1000	100	2	61	1	100	100	1	1	1076.15	90.3371
Pairtree	1000	100	4	61	0.823271	100	100	0.993667	1	1131.68	91.8083
Pairtree	1000	100	8	61	1	99	100	0.994595	1	1125.2	70.5341
Pairtree	1000	100	16	61	1	100	100	1	1	1123.27	89.0833
Pairtree	1000	100	128	61	1	93	100	0.957576	1	1125.22	93.0196
PhyClone	1000	100	2	62	1	100	100	1	1	1009.48	183.777
PhyClone	1000	100	4	62	1	100	100	1	1	1007.39	123.567
PhyClone	1000	100	8	62	1	100	100	1	1	1002.5	146.829
PhyClone	1000	100	16	62	1	100	100	1	1	1019.36	161.134
PhyClone	1000	100	128	62	1	100	100	1	1	1122.21	201.353
PhyloWGS	1000	100	2	62	0.991159	100	100	0.981162	1	220.32	79.1715
PhyloWGS	1000	100	4	62	0.906457	100	100	1	1	256.56	1870.2
PhyloWGS	1000	100	8	62	0.889052	100	100	1	1	257.39	7466.95
PhyloWGS	1000	100	16	62	0.904155	100	100	0.987294	1	261.6	11848.2
PhyloWGS	1000	100	128	62	0.967946	100	100	0.90305	1	293.3	147118
CONIPHER	1000	100	2	62	1	98	100	0.960769	1	79.95	20.9585
CONIPHER	1000	100	4	62	1	97	100	0.978417	1	164.93	21.3131
CONIPHER	1000	100	8	62	1	100	100	1	1	169.66	17.0562
CONIPHER	1000	100	16	62	1	97	100	0.962915	1	162.93	28.9113
CONIPHER	1000	100	128	62	1	96	100	0.858127	1	180.29	100.937
fastBE	1000	100	2	62	1	100	100	0.0755008	1	41.02	2.4095
fastBE	1000	100	4	62	1	100	100	1	1	42.55	5.3862
fastBE	1000	100	8	62	1	100	100	1	1	42.55	6.5569
fastBE	1000	100	16	62	1	100	100	1	1	43.84	2.0497
fastBE	1000	100	128	62	1	100	100	1	1	43.82	1.4179
Orchard	1000	100	2	62	1	100	100	1	1	66.98	6.1996
Orchard	1000	100	4	62	1	100	100	1	1	86.81	8.9985
Orchard	1000	100	8	62	1	100	100	1	1	68.8	10.3172
Orchard	1000	100	16	62	1	100	100	1	1	328.98	4.2336
Orchard	1000	100	128	62	1	99	100	0.940575	1	333.62	4.9346
Pairtree	1000	100	2	62	1	100	100	1	1	1129.23	89.2557
Pairtree	1000	100	4	62	1	100	100	1	1	1116.29	178.969
Pairtree	1000	100	8	62	1	100	100	1	1	1071.36	106.145
Pairtree	1000	100	16	62	1	100	100	1	1	1082.02	92.0809
Pairtree	1000	100	128	62	1	99	100	0.940575	1	1142.26	106.047
PhyClone	1000	100	2	63	0.96769	100	100	0.967164	1	1040.32	408.955
PhyClone	1000	100	4	63	1	100	100	1	1	1008.59	189.157
PhyClone	1000	100	8	63	1	100	100	1	1	1003.38	105.072
PhyClone	1000	100	16	63	1	100	100	1	1	1009.56	166.914
PhyClone	1000	100	128	63	1	100	100	1	1	1124.66	261.197
PhyloWGS	1000	100	2	63	0.804422	100	100	0.901507	1	220.37	59.0538
PhyloWGS	1000	100	4	63	0.955465	100	100	0.977797	1	260.32	5714.9
PhyloWGS	1000	100	8	63	0.85984	100	100	0.893261	1	251.97	5078.41
PhyloWGS	1000	100	16	63	0.936738	100	100	1	1	261.62	15349.8
PhyloWGS	1000	100	128	63	0.869035	100	100	0.980883	1	291.59	117012
CONIPHER	1000	100	2	63	0.955482	93	100	0.850425	1	142.26	20.7304
CONIPHER	1000	100	4	63	1	98	100	0.969805	1	172.12	13.3913
CONIPHER	1000	100	8	63	1	99	100	0.951351	1	66.21	29.1362
CONIPHER	1000	100	16	63	1	98	100	0.9375	1	172.36	23.8819
CONIPHER	1000	100	128	63	1	94	100	0.767549	1	173.73	178.734
fastBE	1000	100	2	63	0.96769	100	100	0.971943	1	43.84	2.0161
fastBE	1000	100	4	63	1	100	100	1	1	43.1	1.1691
fastBE	1000	100	8	63	1	100	100	0.0927835	1	43.84	1.4219
fastBE	1000	100	16	63	1	100	100	1	1	40.5	1.4296
fastBE	1000	100	128	63	1	100	100	1	1	41.77	2.799
Orchard	1000	100	2	63	0.96769	100	100	0.965977	1	68.73	5.4125
Orchard	1000	100	4	63	1	100	100	1	1	68.16	5.9006
Orchard	1000	100	8	63	1	100	100	1	1	69.64	5.3864
Orchard	1000	100	16	63	1	99	100	0.993939	1	68.73	16.8303
Orchard	1000	100	128	63	1	93	100	0.957696	1	341.36	5.2451
Pairtree	1000	100	2	63	0.96769	100	100	0.988615	1	1142.66	96.6612
Pairtree	1000	100	4	63	1	100	100	1	1	1129.95	179.761
Pairtree	1000	100	8	63	1	100	100	1	1	1123.25	86.0424
Pairtree	1000	100	16	63	1	99	100	0.993939	1	1086.17	100.103
Pairtree	1000	100	128	63	1	93	100	0.957696	1	1121.73	105.753
PhyClone	1000	100	2	64	1	100	100	0.924616	1	1018.73	357.298
PhyClone	1000	100	4	64	1	100	100	1	1	1073.84	199.111
PhyClone	1000	100	8	64	1	100	100	1	1	1020.41	195.927
PhyClone	1000	100	16	64	1	100	100	1	1	1011.2	130.497
PhyClone	1000	100	128	64	1	100	100	1	1	1487.54	488.167
PhyloWGS	1000	100	2	64	0.694621	100	100	0.946452	1	253.62	529.233
PhyloWGS	1000	100	4	64	0.824611	100	100	0.936727	1	261.01	8144.32
PhyloWGS	1000	100	8	64	0.946916	100	100	0.994583	1	256.8	7414.19
PhyloWGS	1000	100	16	64	0.963263	100	100	1	1	261.9	16421.8
PhyloWGS	1000	100	128	64	0.709065	100	100	1	1	292.2	164776
CONIPHER	1000	100	2	64	1	98	100	0.903665	1	111.57	21.7198
CONIPHER	1000	100	4	64	1	97	100	0.965152	1	118.28	25.1439
CONIPHER	1000	100	8	64	1	93	100	0.851064	1	169.87	17.8985
CONIPHER	1000	100	16	64	1	99	100	0.977778	1	164.5	27.3109
CONIPHER	1000	100	128	64	1	97	100	0.977778	1	171.62	159.075
fastBE	1000	100	2	64	1	100	100	0.920647	1	43.58	2.4412
fastBE	1000	100	4	64	1	100	100	1	1	43.32	3.4551
fastBE	1000	100	8	64	1	100	100	1	1	28.71	1.2894
fastBE	1000	100	16	64	1	100	100	1	1	34.24	1.7542
fastBE	1000	100	128	64	1	100	100	1	1	114.74	3.5443
Orchard	1000	100	2	64	1	100	100	0.920647	1	337.1	12.4084
Orchard	1000	100	4	64	1	100	100	1	1	49.59	21.3763
Orchard	1000	100	8	64	1	100	100	1	1	69.07	14.0289
Orchard	1000	100	16	64	1	99	100	0.993464	1	68.75	5.3841
Orchard	1000	100	128	64	1	98	100	0.966667	1	340.79	6.4951
Pairtree	1000	100	2	64	1	100	100	0.924616	1	1104.58	76.064
Pairtree	1000	100	4	64	1	100	100	1	1	1149.98	112.626
Pairtree	1000	100	8	64	1	100	100	1	1	1112.6	97.9024
Pairtree	1000	100	16	64	1	99	100	0.993464	1	968.21	67.1044
Pairtree	1000	100	128	64	1	98	100	0.966667	1	1126.72	102.205
PhyClone	1000	100	2	65	1	100	100	1	1	1013.51	162.034
PhyClone	1000	100	4	65	1	100	100	1	1	1045.04	367.094
PhyClone	1000	100	8	65	1	100	100	1	1	1004.29	103.133
PhyClone	1000	100	16	65	1	100	100	1	1	1050.46	187.073
PhyClone	1000	100	128	65	1	100	100	1	1	2961.8	777.914
PhyloWGS	1000	100	2	65	0.643047	100	100	0.880375	1	251.81	1281.3
PhyloWGS	1000	100	4	65	0.743256	100	100	0.861298	1	257.76	5168.05
PhyloWGS	1000	100	8	65	0.964254	100	100	0.887051	1	256.39	6851.4
PhyloWGS	1000	100	16	65	0.870327	100	100	1	1	266.57	79626
PhyloWGS	1000	100	128	65	0.835092	100	100	0.966124	1	293.79	154243
CONIPHER	1000	100	2	65	1	99	100	0.986611	1	64.45	31.666
CONIPHER	1000	100	4	65	1	96	100	0.975909	1	119.91	23.8905
CONIPHER	1000	100	8	65	1	95	100	0.871169	1	69.02	40.3378
CONIPHER	1000	100	16	65	1	98	100	0.96	1	156.69	37.5682
CONIPHER	1000	100	128	65	1	90	100	0.883587	1	178.25	158.338
fastBE	1000	100	2	65	1	100	100	0.792752	1	40.46	4.9632
fastBE	1000	100	4	65	1	100	100	1	1	43.83	2.6709
fastBE	1000	100	8	65	1	100	100	1	1	43.82	8.1289
fastBE	1000	100	16	65	1	100	100	1	1	41.01	2.6394
fastBE	1000	100	128	65	1	100	100	1	1	151.87	8.9451
Orchard	1000	100	2	65	1	100	100	1	1	120.06	11.9782
Orchard	1000	100	4	65	1	100	100	1	1	68.86	5.9658
Orchard	1000	100	8	65	1	100	100	1	1	65.74	3.8217
Orchard	1000	100	16	65	1	100	100	1	1	65.2	4.1262
Orchard	1000	100	128	65	1	97	100	0.969413	1	334.45	7.7164
Pairtree	1000	100	2	65	1	100	100	1	1	1123.19	96.2361
Pairtree	1000	100	4	65	1	100	100	1	1	1130.71	95.6292
Pairtree	1000	100	8	65	1	100	100	1	1	970.15	70.5752
Pairtree	1000	100	16	65	1	100	100	1	1	1110.26	88.9987
Pairtree	1000	100	128	65	1	97	100	0.969413	1	1123.59	93.5271
PhyClone	1000	100	2	66	1	100	100	0.687789	1	1128.96	424.353
PhyClone	1000	100	4	66	1	100	100	1	1	1013.12	199.565
PhyClone	1000	100	8	66	1	100	100	1	1	1047.95	373.002
PhyClone	1000	100	16	66	1	100	100	1	1	1032.31	209.116
PhyClone	1000	100	128	66	1	100	100	1	1	1071.06	161.284
PhyloWGS	1000	100	2	66	0.557484	100	100	0.611277	1	220.47	112.078
PhyloWGS	1000	100	4	66	0.679144	100	100	0.912044	1	257.92	7962.14
PhyloWGS	1000	100	8	66	0.442586	100	100	0.966703	1	257.88	13553.7
PhyloWGS	1000	100	16	66	0.862494	100	100	0.862469	1	261.36	18894.4
PhyloWGS	1000	100	128	66	1	100	100	1	1	290.54	127073
CONIPHER	1000	100	2	66	0.954226	99	100	0.926324	1	111.57	30.4192
CONIPHER	1000	100	4	66	1	98	100	0.977667	1	126.37	22.7386
CONIPHER	1000	100	8	66	1	98	100	0.986842	1	133.8	35.7488
CONIPHER	1000	100	16	66	1	95	100	0.960166	1	160.89	34.1212
CONIPHER	1000	100	128	66	1	99	100	0.936334	1	179.43	139.502
fastBE	1000	100	2	66	0.956472	100	100	0.687789	1	43.83	1.3229
fastBE	1000	100	4	66	1	100	100	0.61165	1	32.17	1.0379
fastBE	1000	100	8	66	1	100	100	1	1	34.44	2.1084
fastBE	1000	100	16	66	1	100	100	1	1	43.57	1.5611
[truncated: 1,001 more rows]

## Sheet: S3 TSSB-High
program	depth	num_mutations	num_samples	run	v_measure	num_mutations_pred	num_mutations_true	ancestor_descendant_f_score	Success	memory	time
PhyClone	1000	10000	2	0	0.99814	10000	10000	0.999936	1	1085.32	385.281
PhyClone	1000	10000	4	0	0.990129	10000	10000	0.966769	1	1232.25	344.008
PhyClone	1000	10000	8	0	0.974035	10000	10000	0.992358	1	1437.25	849.22
PhyClone	1000	10000	16	0	1	10000	10000	1	1	1627.86	577.953
CONIPHER	1000	10000	2	0	0.998308	9997	10000	0.998228	1	684.36	636.905
CONIPHER	1000	10000	4	0	0.990129	10000	10000	0.966769	1	679.32	805.863
CONIPHER	1000	10000	8	0	0.97381	9932	10000	0.98579	1	543.24	1287.37
CONIPHER	1000	10000	16	0	1	9992	10000	0.998915	1	1020.22	4799.65
fastBE	1000	10000	2	0	0.99814	10000	10000	0.999955	1	28.46	1.2221
fastBE	1000	10000	4	0	0.990129	10000	10000	0.99985	1	43.84	1.9897
fastBE	1000	10000	8	0	0.962819	10000	10000	0.989525	1	31.13	2.1726
fastBE	1000	10000	16	0	1	10000	10000	1	1	32.16	2.6639
Orchard	1000	10000	2	0	0.99814	9995	10000	0.999697	1	79.34	14.5795
Orchard	1000	10000	4	0	0.990124	9988	10000	0.999176	1	140.91	9.2149
Orchard	1000	10000	8	0	0.962793	9990	10000	0.988125	1	75.84	17.9176
Orchard	1000	10000	16	0	1	9946	10000	0.99605	1	395.05	9.799
Pairtree	1000	10000	2	0	0.99814	9995	10000	0.999687	1	1153.21	129.381
Pairtree	1000	10000	4	0	0.990124	9988	10000	0.965935	1	1175.08	102.272
Pairtree	1000	10000	8	0	0.962793	9990	10000	0.988125	1	1141.12	182.247
Pairtree	1000	10000	16	0	1	9946	10000	0.99605	1	1188.28	240.774
PhyClone	1000	10000	2	1	1	10000	10000	0.999999	1	1055.02	296.082
PhyClone	1000	10000	4	1	1	10000	10000	0.999927	1	1090.59	198.355
PhyClone	1000	10000	8	1	1	10000	10000	1	1	1251.35	423.29
PhyClone	1000	10000	16	1	1	10000	10000	1	1	1482.03	515.675
CONIPHER	1000	10000	2	1	1	9995	10000	0.970665	1	692.63	1342.36
CONIPHER	1000	10000	4	1	1	9992	10000	0.979327	1	754.23	2435.89
CONIPHER	1000	10000	8	1	1	9992	10000	0.948613	1	836.2	4225.81
CONIPHER	1000	10000	16	1	1	9995	10000	0.736788	1	944.79	8367.88
fastBE	1000	10000	2	1	1	10000	10000	1	1	33.72	0.9029
fastBE	1000	10000	4	1	1	10000	10000	0.999927	1	42.54	1.3584
fastBE	1000	10000	8	1	1	10000	10000	1	1	28.16	1.6933
fastBE	1000	10000	16	1	1	10000	10000	1	1	41.02	2.4737
Orchard	1000	10000	2	1	1	9988	10000	0.999394	1	94.94	7.0549
Orchard	1000	10000	4	1	1	9977	10000	0.998749	1	79.18	8.8814
Orchard	1000	10000	8	1	1	9967	10000	0.998336	1	43.32	31.9223
Orchard	1000	10000	16	1	1	9909	10000	0.995424	1	54.96	22.6543
Pairtree	1000	10000	2	1	1	9988	10000	0.999393	1	1173.75	154.816
Pairtree	1000	10000	4	1	1	9977	10000	0.998822	1	1177.3	171.173
Pairtree	1000	10000	8	1	1	9967	10000	0.998336	1	1180.33	180.294
Pairtree	1000	10000	16	1	1	9909	10000	0.995366	1	1206.19	254.153
PhyClone	1000	10000	2	2	0.999122	10000	10000	0.999033	1	1120.32	623.379
PhyClone	1000	10000	4	2	0.999065	10000	10000	0.999994	1	1175.71	393.192
PhyClone	1000	10000	8	2	0.847698	10000	10000	0.830937	1	1354.05	494.779
PhyClone	1000	10000	16	2	0.986695	10000	10000	0.962591	1	1723.51	621.283
CONIPHER	1000	10000	2	2	0.99912	9999	10000	0.977455	1	653.49	518.522
CONIPHER	1000	10000	4	2	0.999043	9995	10000	0.99368	1	815.21	1965.54
CONIPHER	1000	10000	8	2	1	8486	10000	0.891966	1	721.25	1506.43
CONIPHER	1000	10000	16	2	0.998152	9808	10000	0.95421	1	525.23	2419.57
fastBE	1000	10000	2	2	0.999122	10000	10000	0.999094	1	33.92	1.1417
fastBE	1000	10000	4	2	0.999065	10000	10000	0.999988	1	30.37	1.4846
fastBE	1000	10000	8	2	0.847698	10000	10000	0.831018	1	33.97	3.2171
fastBE	1000	10000	16	2	0.986695	10000	10000	0.962591	1	43.83	3.7895
Orchard	1000	10000	2	2	0.999121	9992	10000	0.977188	1	81.18	14.0174
Orchard	1000	10000	4	2	0.999064	9980	10000	0.998945	1	77.64	8.6444
Orchard	1000	10000	8	2	0.847576	9994	10000	0.829418	1	43.83	31.4825
Orchard	1000	10000	16	2	0.986683	9989	10000	0.96052	1	408.45	15.1726
Pairtree	1000	10000	2	2	0.999121	9992	10000	0.99928	1	1179.25	159.563
Pairtree	1000	10000	4	2	0.999064	9980	10000	0.998945	1	1176.74	163.187
Pairtree	1000	10000	8	2	0.847576	9994	10000	0.829418	1	1170.19	195.493
Pairtree	1000	10000	16	2	0.986683	9989	10000	0.96052	1	1214.96	189.828
PhyClone	1000	10000	2	3	0.912742	10000	10000	0.99055	1	1049.22	160.217
PhyClone	1000	10000	4	3	0.987249	10000	10000	0.998993	1	1193.79	418.15
PhyClone	1000	10000	8	3	0.994342	10000	10000	0.976695	1	1375.78	1017.12
PhyClone	1000	10000	16	3	0.909509	10000	10000	0.967531	1	1318.01	157.54
CONIPHER	1000	10000	2	3	1	9657	10000	0.682653	1	788.34	1137.01
CONIPHER	1000	10000	4	3	0.987201	9998	10000	0.976616	1	758.48	1511.37
CONIPHER	1000	10000	8	3	0.994342	10000	10000	0.953367	1	689.65	1466.8
CONIPHER	1000	10000	16	3	1	9577	10000	0.94893	1	829.98	3559.31
fastBE	1000	10000	2	3	0.912742	10000	10000	0.990496	1	32.96	0.8552
fastBE	1000	10000	4	3	0.987249	10000	10000	0.998993	1	33.66	1.259
fastBE	1000	10000	8	3	0.994342	10000	10000	0.98388	1	33.99	2.0158
fastBE	1000	10000	16	3	0.909509	10000	10000	0.874149	1	38.44	1.6772
Orchard	1000	10000	2	3	0.912722	9991	10000	0.990065	1	80.42	7.3353
Orchard	1000	10000	4	3	0.987242	9982	10000	0.99793	1	98.2	5.4149
Orchard	1000	10000	8	3	0.994337	9977	10000	0.977738	1	396.62	7.2714
Orchard	1000	10000	16	3	0.909257	9963	10000	0.964254	1	81.98	14.0053
Pairtree	1000	10000	2	3	0.912722	9991	10000	0.990065	1	1161.23	159.537
Pairtree	1000	10000	4	3	0.987242	9982	10000	0.998776	1	1195.06	122.986
Pairtree	1000	10000	8	3	0.994337	9977	10000	0.990526	1	1180.2	171.778
Pairtree	1000	10000	16	3	0.909257	9963	10000	0.964254	1	1187.7	228.088
PhyClone	1000	10000	2	4	0.829966	10000	10000	0.921047	1	1051.17	165.673
PhyClone	1000	10000	4	4	1	10000	10000	1	1	1074.34	145.917
PhyClone	1000	10000	8	4	0.867348	10000	10000	0.94818	1	1378.48	1164.75
PhyClone	1000	10000	16	4	0.956107	10000	10000	0.99378	1	1334.34	270.642
CONIPHER	1000	10000	2	4	0.829572	9998	10000	0.920811	1	609.51	402.399
CONIPHER	1000	10000	4	4	1	10000	10000	1	1	839.3	2127.61
CONIPHER	1000	10000	8	4	0.867144	9998	10000	0.947215	1	600.96	1196.67
CONIPHER	1000	10000	16	4	1	9855	10000	0.946789	1	916.8	4339.25
fastBE	1000	10000	2	4	0.829966	10000	10000	0.921047	1	40.5	1.4021
fastBE	1000	10000	4	4	1	10000	10000	1	1	43.83	1.1778
fastBE	1000	10000	8	4	0.867348	10000	10000	0.96318	1	41.01	2.3146
fastBE	1000	10000	16	4	0.956107	10000	10000	0.99378	1	39.73	0.9843
Orchard	1000	10000	2	4	0.829944	9998	10000	0.920875	1	78.66	8.8257
Orchard	1000	10000	4	4	1	9982	10000	0.999095	1	58.83	21.1095
Orchard	1000	10000	8	4	0.86721	9988	10000	0.911012	1	400.24	6.0354
Orchard	1000	10000	16	4	0.956028	9941	10000	0.990324	1	98.96	12.9378
Pairtree	1000	10000	2	4	0.829944	9998	10000	0.920875	1	1145.8	143.127
Pairtree	1000	10000	4	4	1	9982	10000	0.999095	1	1204.64	160.031
Pairtree	1000	10000	8	4	0.86721	9988	10000	0.946754	1	1142.2	155.91
Pairtree	1000	10000	16	4	0.956028	9941	10000	0.990324	1	1214.22	202.16
PhyClone	1000	10000	2	5	0.993988	10000	10000	0.996611	1	1115.38	519.215
PhyClone	1000	10000	4	5	1	10000	10000	1	1	1074.1	129.36
PhyClone	1000	10000	8	5	0.901059	10000	10000	0.966292	1	1189.27	337.78
PhyClone	1000	10000	16	5	1	10000	10000	1	1	1281.95	158.365
CONIPHER	1000	10000	2	5	1	9995	10000	0.985355	1	753.8	1044.9
CONIPHER	1000	10000	4	5	1	10000	10000	1	1	823.45	1885.54
CONIPHER	1000	10000	8	5	1	9334	10000	0.881836	1	782.02	2088.75
CONIPHER	1000	10000	16	5					0	796.41	1989.61
fastBE	1000	10000	2	5	0.993988	10000	10000	0.996604	1	42.28	1.5755
fastBE	1000	10000	4	5	1	10000	10000	1	1	34.74	1.4023
fastBE	1000	10000	8	5	0.901059	10000	10000	0.966292	1	41.02	1.917
fastBE	1000	10000	16	5	1	10000	10000	1	1	32.15	0.8812
Orchard	1000	10000	2	5	0.993988	9989	10000	0.995235	1	155.04	15.787
Orchard	1000	10000	4	5	1	9986	10000	0.999286	1	81.37	7.3808
Orchard	1000	10000	8	5	0.900945	9976	10000	0.964541	1	159.95	7.7265
Orchard	1000	10000	16	5	1	9944	10000	0.997191	1	81.5	7.8424
Pairtree	1000	10000	2	5	0.993988	9989	10000	0.996055	1	1162.3	167.555
Pairtree	1000	10000	4	5	1	9986	10000	0.999286	1	1176.12	168.521
Pairtree	1000	10000	8	5	0.900945	9976	10000	0.964541	1	1199.17	219.151
Pairtree	1000	10000	16	5	1	9944	10000	0.997191	1	1188.63	218.655
PhyClone	1000	10000	2	6	0.78851	10000	10000	0.740223	1	1135.12	1289.62
PhyClone	1000	10000	4	6	1	10000	10000	0.9911	1	1131.22	311.118
PhyClone	1000	10000	8	6	0.943928	10000	10000	0.987986	1	1153.16	191.991
PhyClone	1000	10000	16	6	1	10000	10000	1	1	1273.91	150.262
CONIPHER	1000	10000	2	6	0.73848	8124	10000	0.170636	1	574.8	372.424
CONIPHER	1000	10000	4	6	1	9993	10000	0.989392	1	682.34	1183.38
CONIPHER	1000	10000	8	6	1	9791	10000	0.956295	1	782.19	2298.15
CONIPHER	1000	10000	16	6	1	9999	10000	0.941132	1	945.89	8477.27
fastBE	1000	10000	2	6	0.78851	10000	10000	0.302641	1	33.41	1.6986
fastBE	1000	10000	4	6	0.997549	10000	10000	0.990864	1	32.16	1.1222
fastBE	1000	10000	8	6	0.943928	10000	10000	0.987986	1	32.16	1.1295
fastBE	1000	10000	16	6	1	10000	10000	0.11119	1	32.96	0.8905
Orchard	1000	10000	2	6	0.78846	9999	10000	0.483222	1	401.39	8.98
Orchard	1000	10000	4	6	0.997548	9984	10000	0.98983	1	97.3	13.525
Orchard	1000	10000	8	6	0.943861	9974	10000	0.986265	1	80.43	10.1669
Orchard	1000	10000	16	6	1	9923	10000	0.996132	1	84.5	8.0443
Pairtree	1000	10000	2	6	0.78846	9999	10000	0.711644	1	1157.89	154.511
Pairtree	1000	10000	4	6	0.997548	9984	10000	0.98983	1	1138.49	151.852
Pairtree	1000	10000	8	6	0.943861	9974	10000	0.986265	1	1161.14	223.322
Pairtree	1000	10000	16	6	1	9923	10000	0.996132	1	1188.37	239.685
PhyClone	1000	10000	2	7	0.943178	10000	10000	0.936117	1	1117.3	591.7
PhyClone	1000	10000	4	7	0.932134	10000	10000	0.972982	1	1148.43	229.214
PhyClone	1000	10000	8	7	0.799137	10000	10000	0.861398	1	1205.44	219.73
PhyClone	1000	10000	16	7	0.882847	10000	10000	0.85019	1	1765.46	4100.43
CONIPHER	1000	10000	2	7	0.943178	10000	10000	0.928306	1	549.86	413.002
CONIPHER	1000	10000	4	7	0.932076	9999	10000	0.97438	1	449.85	571.917
CONIPHER	1000	10000	8	7	1	8853	10000	0.911022	1	691.75	1766.43
CONIPHER	1000	10000	16	7	0.868638	9908	10000	0.93505	1	681.84	2735.47
fastBE	1000	10000	2	7	0.943178	10000	10000	0.979077	1	32.16	1.1547
fastBE	1000	10000	4	7	0.932134	10000	10000	0.998548	1	32.95	1.0964
fastBE	1000	10000	8	7	0.799137	10000	10000	0.861398	1	34.85	1.797
fastBE	1000	10000	16	7	0.865746	10000	10000	0.847427	1	41.27	6.4678
Orchard	1000	10000	2	7	0.943165	9994	10000	0.935726	1	43.84	30.8536
Orchard	1000	10000	4	7	0.93209	9993	10000	0.973732	1	42.88	30.4315
Orchard	1000	10000	8	7	0.798664	9985	10000	0.858916	1	96.71	13.5683
Orchard	1000	10000	16	7	0.865533	9984	10000	0.843693	1	398.41	12.0392
Pairtree	1000	10000	2	7	0.943165	9994	10000	0.992986	1	1137.63	147.041
Pairtree	1000	10000	4	7	0.93209	9993	10000	0.973732	1	1177.02	178.999
Pairtree	1000	10000	8	7	0.798664	9985	10000	0.858916	1	1191.4	178.509
Pairtree	1000	10000	16	7	0.865533	9984	10000	0.843693	1	1205.08	227.132
PhyClone	1000	10000	2	8	0.979966	10000	10000	0.998978	1	1122.51	672.73
PhyClone	1000	10000	4	8	0.98831	10000	10000	0.976811	1	1218.57	1244.05
PhyClone	1000	10000	8	8	1	10000	10000	1	1	1246.29	373.103
PhyClone	1000	10000	16	8	0.927676	10000	10000	0.971448	1	1366.92	336.965
CONIPHER	1000	10000	2	8	0.980651	9998	10000	0.995768	1	811.21	1000.69
CONIPHER	1000	10000	4	8	0.989098	9992	10000	0.921439	1	695.86	1073.03
CONIPHER	1000	10000	8	8	1	9989	10000	0.981461	1	813.69	2755.7
CONIPHER	1000	10000	16	8	1	9200	10000	0.911504	1	835.61	3048.64
fastBE	1000	10000	2	8	0.978966	10000	10000	0.998145	1	33.91	1.1063
fastBE	1000	10000	4	8	0.987311	10000	10000	0.962632	1	32.95	1.4418
fastBE	1000	10000	8	8	1	10000	10000	1	1	31.92	1.6109
fastBE	1000	10000	16	8	0.927676	10000	10000	0.971448	1	30.88	1.671
Orchard	1000	10000	2	8	0.978963	9992	10000	0.999516	1	44.02	30.1036
Orchard	1000	10000	4	8	0.987303	9985	10000	0.950997	1	383.85	6.8848
Orchard	1000	10000	8	8	1	9971	10000	0.998503	1	385.66	15.4252
Orchard	1000	10000	16	8	0.927531	9967	10000	0.968193	1	68.82	18.7947
Pairtree	1000	10000	2	8	0.978963	9992	10000	0.999518	1	1156.14	186.787
Pairtree	1000	10000	4	8	0.987303	9985	10000	0.977747	1	1195.3	138.685
Pairtree	1000	10000	8	8	1	9971	10000	0.998503	1	1161.64	170.409
Pairtree	1000	10000	16	8	0.927531	9967	10000	0.968193	1	1170.21	212.441
PhyClone	1000	10000	2	9	0.943274	10000	10000	0.98425	1	1169.87	726.523
PhyClone	1000	10000	4	9	0.99968	10000	10000	0.999952	1	1161.05	412.383
PhyClone	1000	10000	8	9	0.841808	10000	10000	1	1	1211.57	351.612
PhyClone	1000	10000	16	9	1	10000	10000	1	1	1406.53	460.063
CONIPHER	1000	10000	2	9	0.943013	9993	10000	0.983384	1	498.5	475.386
CONIPHER	1000	10000	4	9	0.999679	9999	10000	0.994215	1	662.8	870.85
CONIPHER	1000	10000	8	9	0.841161	9996	10000	0.999568	1	673.66	1595.24
CONIPHER	1000	10000	16	9	1	9992	10000	0.998402	1	860.96	3859.26
fastBE	1000	10000	2	9	0.942914	10000	10000	0.999377	1	31.14	1.3077
fastBE	1000	10000	4	9	0.99968	10000	10000	0.999952	1	32.89	1.2998
fastBE	1000	10000	8	9	0.841808	10000	10000	1	1	41.01	1.7363
fastBE	1000	10000	16	9	1	10000	10000	1	1	41.02	2.3691
Orchard	1000	10000	2	9	0.942882	9996	10000	0.998803	1	41.52	32.7443
Orchard	1000	10000	4	9	0.999679	9986	10000	0.998845	1	142.45	10.1346
Orchard	1000	10000	8	9	0.841552	9977	10000	0.9978	1	78.95	9.2451
Orchard	1000	10000	16	9	1	9958	10000	0.996551	1	401.1	12.4689
Pairtree	1000	10000	2	9	0.942882	9996	10000	0.983683	1	1140.43	155.773
Pairtree	1000	10000	4	9	0.999679	9986	10000	0.998845	1	1157.88	173.127
Pairtree	1000	10000	8	9	0.841552	9977	10000	0.9978	1	1206.79	213.273
Pairtree	1000	10000	16	9	1	9958	10000	0.996551	1	1206.11	266.76
PhyClone	1000	10000	2	10	0.983182	10000	10000	0.998005	1	1045.27	147.885
PhyClone	1000	10000	4	10	0.949869	10000	10000	0.978539	1	1165.58	444.395
PhyClone	1000	10000	8	10	0.957674	10000	10000	0.987339	1	1377.48	577.166
PhyClone	1000	10000	16	10	1	10000	10000	1	1	1391.02	376.825
CONIPHER	1000	10000	2	10	1	9966	10000	0.990881	1	747.8	635.633
CONIPHER	1000	10000	4	10	0.949776	9998	10000	0.966727	1	637.66	984.757
CONIPHER	1000	10000	8	10	0.95739	9991	10000	0.922036	1	786.75	1562.19
CONIPHER	1000	10000	16	10	1	9856	10000	0.90625	1	893.98	5167.94
fastBE	1000	10000	2	10	0.983182	10000	10000	0.0180364	1	33.47	0.869
fastBE	1000	10000	4	10	0.949869	10000	10000	0.974213	1	30.89	1.4408
fastBE	1000	10000	8	10	0.95724	10000	10000	0.987224	1	31.91	2.4327
fastBE	1000	10000	16	10	0.962686	10000	10000	0.99708	1	33.4	1.4796
Orchard	1000	10000	2	10	0.983175	9991	10000	0.997388	1	83.05	8.8885
Orchard	1000	10000	4	10	0.949842	9987	10000	0.996247	1	96.86	7.6229
Orchard	1000	10000	8	10	0.957189	9977	10000	0.985197	1	391.89	12.7661
Orchard	1000	10000	16	10	0.962621	9925	10000	0.99297	1	49.57	27.0509
Pairtree	1000	10000	2	10	0.983175	9991	10000	0.997388	1	1175.32	98.1399
Pairtree	1000	10000	4	10	0.949842	9987	10000	0.977547	1	1158.38	198.536
Pairtree	1000	10000	8	10	0.957189	9977	10000	0.985247	1	1186.89	183.258
Pairtree	1000	10000	16	10	0.962621	9925	10000	0.99297	1	1186.66	224.451
PhyClone	1000	10000	2	11	0.949804	10000	10000	0.984639	1	1126.89	384.341
PhyClone	1000	10000	4	11	0.892522	10000	10000	0.999725	1	1111.1	346.72
PhyClone	1000	10000	8	11	0.999795	10000	10000	1	1	1358.43	599.223
PhyClone	1000	10000	16	11	1	10000	10000	1	1	1305.04	229.597
CONIPHER	1000	10000	2	11	1	9828	10000	0.981206	1	515.89	386.13
CONIPHER	1000	10000	4	11	0.892179	9998	10000	0.999542	1	653.99	1085.47
CONIPHER	1000	10000	8	11	0.999793	9993	10000	0.998543	1	825.58	2311.83
CONIPHER	1000	10000	16	11	1	9995	10000	0.96726	1	905.84	5961.04
fastBE	1000	10000	2	11	0.949804	10000	10000	0.984916	1	30.36	1.1652
fastBE	1000	10000	4	11	0.892522	10000	10000	0.972953	1	31.65	1.1862
fastBE	1000	10000	8	11	0.999795	10000	10000	1	1	33.46	1.9862
fastBE	1000	10000	16	11	1	10000	10000	1	1	40.23	1.4589
Orchard	1000	10000	2	11	0.94977	9992	10000	0.983887	1	94.98	12.3338
Orchard	1000	10000	4	11	0.892447	9983	10000	0.998911	1	81.18	14.4395
Orchard	1000	10000	8	11	0.999795	9978	10000	0.998474	1	55.18	24.2775
Orchard	1000	10000	16	11	1	9936	10000	0.996764	1	396.18	8.5576
Pairtree	1000	10000	2	11	0.94977	9992	10000	0.983981	1	1144.94	151.912
Pairtree	1000	10000	4	11	0.892447	9983	10000	0.998911	1	1176.12	150.912
Pairtree	1000	10000	8	11	0.999795	9978	10000	0.998474	1	1141.61	157.588
Pairtree	1000	10000	16	11	1	9936	10000	0.996764	1	1185.98	164.547
PhyClone	1000	10000	2	12	0.955861	10000	10000	0.969258	1	1127.2	1105.39
PhyClone	1000	10000	4	12	0.994495	10000	10000	0.939586	1	1261.45	663.073
PhyClone	1000	10000	8	12	0.950504	10000	10000	0.983658	1	1200	327.172
PhyClone	1000	10000	16	12	0.876177	10000	10000	0.955775	1	1353.35	417.958
CONIPHER	1000	10000	2	12	0.960469	9957	10000	0.899413	1	647.46	429.669
CONIPHER	1000	10000	4	12	0.994488	9999	10000	0.990015	1	659.09	1194.18
CONIPHER	1000	10000	8	12	1	9319	10000	0.94067	1	585.29	1437.23
CONIPHER	1000	10000	16	12	1	8689	10000	0.702605	1	843.24	3486.4
fastBE	1000	10000	2	12	0.955861	10000	10000	0.973906	1	34.25	2.5938
fastBE	1000	10000	4	12	0.994495	10000	10000	0.983715	1	28.2	1.7387
fastBE	1000	10000	8	12	0.950504	10000	10000	0.983658	1	41.01	1.9306
fastBE	1000	10000	16	12	0.876177	10000	10000	0.955775	1	28.21	2.3824
Orchard	1000	10000	2	12	0.955853	9996	10000	0.997414	1	156.24	11.3553
Orchard	1000	10000	4	12	0.994494	9999	10000	0.997181	1	45.19	29.9629
Orchard	1000	10000	8	12	0.950455	9985	10000	0.982025	1	381.21	8.8978
Orchard	1000	10000	16	12	0.876177	10000	10000	0.955775	1	409.1	14.1421
Pairtree	1000	10000	2	12	0.955853	9996	10000	0.99781	1	1184.88	123.275
Pairtree	1000	10000	4	12	0.994494	9999	10000	0.990402	1	1174.41	138.104
Pairtree	1000	10000	8	12	0.950455	9985	10000	0.982025	1	1199.36	143.542
Pairtree	1000	10000	16	12	0.876177	10000	10000	0.955775	1	1169.8	182.801
PhyClone	1000	10000	2	13	0.936964	10000	10000	0.957056	1	1126.25	960.749
PhyClone	1000	10000	4	13	0.873617	10000	10000	0.956241	1	1086.54	155.021
PhyClone	1000	10000	8	13	0.999607	10000	10000	1	1	1403.98	724.343
PhyClone	1000	10000	16	13	0.99974	10000	10000	1	1	1735.29	1172.44
CONIPHER	1000	10000	2	13	0.936964	10000	10000	0.750331	1	689.45	433.018
CONIPHER	1000	10000	4	13	0.873617	10000	10000	0.956241	1	655.77	1112.51
CONIPHER	1000	10000	8	13	0.946535	9962	10000	0.979412	1	787.2	2508.29
CONIPHER	1000	10000	16	13	0.994936	9989	10000	0.997587	1	836.02	4533.64
fastBE	1000	10000	2	13	0.936964	10000	10000	0.997436	1	34.17	1.2915
fastBE	1000	10000	4	13	0.873617	10000	10000	0.956241	1	41.01	1.3726
fastBE	1000	10000	8	13	0.939184	10000	10000	0.99411	1	32.39	1.9596
fastBE	1000	10000	16	13	0.994752	10000	10000	0.99987	1	35.07	2.9147
Orchard	1000	10000	2	13	0.936935	9997	10000	0.995784	1	96.36	6.416
Orchard	1000	10000	4	13	0.87353	9985	10000	0.955201	1	81.63	7.9518
Orchard	1000	10000	8	13	0.939138	9969	10000	0.992396	1	384.95	13.3934
Orchard	1000	10000	16	13	0.994742	9948	10000	0.996689	1	395.95	17.1853
Pairtree	1000	10000	2	13	0.936935	9997	10000	0.970426	1	1156.93	149.387
Pairtree	1000	10000	4	13	0.87353	9985	10000	0.955201	1	1159.61	156.003
Pairtree	1000	10000	8	13	0.939138	9969	10000	0.992396	1	1208.2	172.302
Pairtree	1000	10000	16	13	0.994742	9948	10000	0.996689	1	1186.9	233.82
PhyClone	1000	10000	2	14	0.986167	10000	10000	0.968804	1	1065.29	323.212
PhyClone	1000	10000	4	14	1	10000	10000	1	1	1080.19	119.611
PhyClone	1000	10000	8	14	1	10000	10000	1	1	1152.34	186.992
PhyClone	1000	10000	16	14	1	10000	10000	1	1	1603.59	578.126
CONIPHER	1000	10000	2	14	0.986167	10000	10000	0.996873	1	544.18	458.121
CONIPHER	1000	10000	4	14	1	9996	10000	0	1	713.96	1535.12
CONIPHER	1000	10000	8	14	1	9999	10000	0.997021	1	828.77	3343.55
CONIPHER	1000	10000	16	14	1	9998	10000	0.999265	1	819.48	5614.69
fastBE	1000	10000	2	14	0.986167	10000	10000	0.999337	1	31.92	1.1231
fastBE	1000	10000	4	14	1	10000	10000	1	1	31.91	0.8997
fastBE	1000	10000	8	14	1	10000	10000	1	1	40.5	1.4006
fastBE	1000	10000	16	14	1	10000	10000	1	1	31.66	2.5287
Orchard	1000	10000	2	14	0.986165	9996	10000	0.976197	1	81.18	8.3397
Orchard	1000	10000	4	14	1	9982	10000	0.999099	1	156.39	9.2795
Orchard	1000	10000	8	14	1	9967	10000	0.998323	1	94.08	13.3587
Orchard	1000	10000	16	14	1	9936	10000	0.996297	1	396.54	6.5553
Pairtree	1000	10000	2	14	0.986165	9996	10000	0.968494	1	1194.26	115.664
Pairtree	1000	10000	4	14	1	9982	10000	0.999099	1	1194.63	116.476
Pairtree	1000	10000	8	14	1	9967	10000	0.998323	1	1143.38	196.666
Pairtree	1000	10000	16	14	1	9936	10000	0.996297	1	1206.54	222.571
PhyClone	1000	10000	2	15	0.850573	10000	10000	0.918817	1	1125.28	525.937
PhyClone	1000	10000	4	15	0.995655	10000	10000	0.998546	1	1199.55	555.751
PhyClone	1000	10000	8	15	1	10000	10000	1	1	1149.53	118.147
PhyClone	1000	10000	16	15	0.881401	10000	10000	0.961888	1	1499.23	349.857
CONIPHER	1000	10000	2	15	0.850104	9997	10000	0.919282	1	444.9	381
CONIPHER	1000	10000	4	15	0.995655	10000	10000	0.968972	1	665.51	1273.96
CONIPHER	1000	10000	8	15	1	9998	10000	0.994552	1	842.38	3717.43
CONIPHER	1000	10000	16	15	0.880818	9996	10000	0.96112	1	991.23	4497.73
fastBE	1000	10000	2	15	0.850573	10000	10000	0.918537	1	32.89	1.2235
fastBE	1000	10000	4	15	0.995655	10000	10000	0.998596	1	28.2	1.7311
fastBE	1000	10000	8	15	1	10000	10000	0.0108378	1	33.97	0.7704
fastBE	1000	10000	16	15	0.881401	10000	10000	0.961888	1	41.77	2.3732
Orchard	1000	10000	2	15	0.850531	9997	10000	0.913319	1	45.51	26.8957
Orchard	1000	10000	4	15	0.995652	9982	10000	0.986797	1	79.41	9.7404
Orchard	1000	10000	8	15	1	9964	10000	0.998163	1	80.9	11.4539
Orchard	1000	10000	16	15	0.881107	9941	10000	0.95789	1	57.82	23.4001
Pairtree	1000	10000	2	15	0.850531	9997	10000	0.913319	1	1175.46	114.744
Pairtree	1000	10000	4	15	0.995652	9982	10000	0.995575	1	1196.27	157.153
Pairtree	1000	10000	8	15	1	9964	10000	0.998163	1	1179.57	161.266
Pairtree	1000	10000	16	15	0.881107	9941	10000	0.95789	1	1174.46	200.672
PhyClone	1000	10000	2	16	0.913039	10000	10000	0.740464	1	1123.17	724.009
PhyClone	1000	10000	4	16	1	10000	10000	0.999386	1	1204.18	805.352
PhyClone	1000	10000	8	16	1	10000	10000	1	1	1272.23	392.168
PhyClone	1000	10000	16	16	0.884102	10000	10000	0.944598	1	1305.92	229.593
CONIPHER	1000	10000	2	16	0.909435	9913	10000	0.567258	1	682.62	494.349
CONIPHER	1000	10000	4	16	1	9998	10000	0.998558	1	761.71	1581.19
CONIPHER	1000	10000	8	16	1	9995	10000	0.971442	1	835.13	4203.74
CONIPHER	1000	10000	16	16	1	9466	10000	0.952353	1	865.3	3436.54
fastBE	1000	10000	2	16	0.913039	10000	10000	0.701129	1	33.98	1.8818
fastBE	1000	10000	4	16	0.999357	10000	10000	0.999984	1	43.83	2.2169
fastBE	1000	10000	8	16	1	10000	10000	1	1	33.21	2.2316
fastBE	1000	10000	16	16	0.884102	10000	10000	0.944598	1	30.01	1.2971
Orchard	1000	10000	2	16	0.913039	10000	10000	0.689127	1	80.2	9.4895
Orchard	1000	10000	4	16	0.999357	9975	10000	0.998599	1	405.34	10.2125
Orchard	1000	10000	8	16	1	9963	10000	0.998131	1	148.35	4.8779
Orchard	1000	10000	16	16	0.883739	9973	10000	0.941318	1	54.71	25.1178
Pairtree	1000	10000	2	16	0.913039	10000	10000	0.742004	1	1156.84	114.296
Pairtree	1000	10000	4	16	0.999357	9975	10000	0.998599	1	1184.98	200.626
Pairtree	1000	10000	8	16	1	9963	10000	0.998089	1	1150.72	185.576
Pairtree	1000	10000	16	16	0.883739	9973	10000	0.941318	1	1186.31	198.982
PhyClone	1000	10000	2	17	0.974656	10000	10000	0.882363	1	1174.86	764.259
PhyClone	1000	10000	4	17	1	10000	10000	1	1	1126.84	118.322
PhyClone	1000	10000	8	17	0.940559	10000	10000	0.986398	1	1148.93	202.795
PhyClone	1000	10000	16	17	0.895725	10000	10000	0.968377	1	1309.31	192.041
CONIPHER	1000	10000	2	17	0.974536	9997	10000	0.985842	1	625.36	609.362
CONIPHER	1000	10000	4	17	1	10000	10000	1	1	833.03	1721.15
CONIPHER	1000	10000	8	17	1	9740	10000	0.94423	1	826.77	2936.76
CONIPHER	1000	10000	16	17	1	9373	10000	0.877136	1	819.75	4444.28
fastBE	1000	10000	2	17	0.974656	10000	10000	0.981832	1	42.02	1.9425
fastBE	1000	10000	4	17	1	10000	10000	0.0943981	1	28.46	1.0908
fastBE	1000	10000	8	17	0.940559	10000	10000	0.986398	1	32.63	1.7103
fastBE	1000	10000	16	17	0.895725	10000	10000	0.968377	1	35.07	1.6515
Orchard	1000	10000	2	17	0.974648	9999	10000	0.986175	1	158.71	10.9082
Orchard	1000	10000	4	17	1	9983	10000	0.999127	1	81.34	10.6669
Orchard	1000	10000	8	17	0.940499	9976	10000	0.984804	1	95.4	6.4362
Orchard	1000	10000	16	17	0.895431	9941	10000	0.964275	1	43.84	31.537
Pairtree	1000	10000	2	17	0.974648	9999	10000	0.986104	1	1194.45	157.844
Pairtree	1000	10000	4	17	1	9983	10000	0.999127	1	1157.52	194.169
Pairtree	1000	10000	8	17	0.940499	9976	10000	0.984804	1	1178.62	131.291
Pairtree	1000	10000	16	17	0.895431	9941	10000	0.964275	1	1179.5	211.109
PhyClone	1000	10000	2	18	0.942097	10000	10000	0.980371	1	1080.71	243.381
PhyClone	1000	10000	4	18	0.999563	10000	10000	0.999692	1	1238.56	742.014
PhyClone	1000	10000	8	18	0.91038	10000	10000	0.99732	1	1368.89	766.654
PhyClone	1000	10000	16	18	1	10000	10000	1	1	1296.21	220.843
CONIPHER	1000	10000	2	18	0.942097	10000	10000	0.983821	1	557.54	474.317
CONIPHER	1000	10000	4	18	0.999558	9997	10000	0.997353	1	803.25	3842.19
CONIPHER	1000	10000	8	18	0.909521	9992	10000	0.984111	1	718.6	1669.86
CONIPHER	1000	10000	16	18	1	9959	10000	0.868167	1	889.16	8106.84
fastBE	1000	10000	2	18	0.942097	10000	10000	0.980371	1	32.38	0.9783
fastBE	1000	10000	4	18	0.999563	10000	10000	0.999538	1	37.45	2.0722
fastBE	1000	10000	8	18	0.91038	10000	10000	0.99732	1	39.98	2.8838
fastBE	1000	10000	16	18	0.950894	10000	10000	0.99848	1	33.91	1.6977
Orchard	1000	10000	2	18	0.942082	9996	10000	0.980052	1	83.06	5.2695
Orchard	1000	10000	4	18	0.999563	9989	10000	0.999327	1	380.01	11.4275
Orchard	1000	10000	8	18	0.910243	9968	10000	0.994998	1	400.8	9.8862
Orchard	1000	10000	16	18	0.950839	9941	10000	0.995468	1	100.91	10.2433
Pairtree	1000	10000	2	18	0.942082	9996	10000	0.979422	1	1193.75	106.65
Pairtree	1000	10000	4	18	0.999563	9989	10000	0.998952	1	1182.08	164.684
Pairtree	1000	10000	8	18	0.910243	9968	10000	0.994998	1	1180.27	188.266
Pairtree	1000	10000	16	18	0.950839	9941	10000	0.995468	1	1206.16	237.056
PhyClone	1000	10000	2	19	0.918009	10000	10000	0.846688	1	1127.15	799.03
PhyClone	1000	10000	4	19	0.975045	10000	10000	0.993974	1	1231.05	494.488
PhyClone	1000	10000	8	19	0.998981	10000	10000	0.999963	1	1359.68	544.299
PhyClone	1000	10000	16	19	0.999092	10000	10000	0.999758	1	1737.57	791.767
CONIPHER	1000	10000	2	19	0.918009	10000	10000	0.837085	1	504.82	380.123
CONIPHER	1000	10000	4	19	0.986464	9964	10000	0.99782	1	603.01	1148.83
CONIPHER	1000	10000	8	19	0.998978	9999	10000	0.999419	1	795.85	3215.15
CONIPHER	1000	10000	16	19	0.999092	10000	10000	0.999952	1	888.51	7615.03
fastBE	1000	10000	2	19	0.918009	10000	10000	0.838324	1	43.82	1.7845
fastBE	1000	10000	4	19	0.973974	10000	10000	0.993631	1	42.54	1.9637
fastBE	1000	10000	8	19	0.998981	10000	10000	0.999963	1	30	2.1438
fastBE	1000	10000	16	19	0.999092	10000	10000	0.999954	1	34.57	3.352
Orchard	1000	10000	2	19	0.917997	9998	10000	0.874982	1	159.77	15.0538
Orchard	1000	10000	4	19	0.973958	9997	10000	0.993023	1	78.84	5.3184
Orchard	1000	10000	8	19	0.99898	9955	10000	0.997473	1	154.35	7.2272
Orchard	1000	10000	16	19	0.999092	9951	10000	0.997349	1	43.57	31.7923
Pairtree	1000	10000	2	19	0.917997	9998	10000	0.850201	1	1175.25	106.888
Pairtree	1000	10000	4	19	0.973958	9997	10000	0.993042	1	1138.77	136.857
Pairtree	1000	10000	8	19	0.99898	9955	10000	0.997473	1	1180.08	182.324
Pairtree	1000	10000	16	19	0.999092	9951	10000	0.997349	1	1196.75	244.103
PhyClone	1000	10000	2	20	0.980069	10000	10000	0.994565	1	1185.42	390.519
PhyClone	1000	10000	4	20	0.992812	10000	10000	0.999977	1	1143.45	321.638
PhyClone	1000	10000	8	20	0.999886	10000	10000	0.999999	1	1327.16	507.913
PhyClone	1000	10000	16	20	1	10000	10000	1	1	1308.67	263.918
CONIPHER	1000	10000	2	20	0.980039	9995	10000	0.994113	1	485.02	349.844
CONIPHER	1000	10000	4	20	0.99279	9997	10000	0.999363	1	529.32	812.095
CONIPHER	1000	10000	8	20	1	9998	10000	0.999384	1	739.7	3069.67
CONIPHER	1000	10000	16	20	1	9932	10000	0.930386	1	872.6	7418.8
fastBE	1000	10000	2	20	0.977965	10000	10000	0.994569	1	33.67	0.9806
fastBE	1000	10000	4	20	0.992812	10000	10000	0.999977	1	40.5	1.6347
fastBE	1000	10000	8	20	0.999886	10000	10000	0.999999	1	33.72	1.9591
fastBE	1000	10000	16	20	0.971325	10000	10000	0.998771	1	42.54	1.5506
Orchard	1000	10000	2	20	0.977963	9999	10000	0.994449	1	49.12	27.3592
Orchard	1000	10000	4	20	0.992807	9994	10000	0.9991	1	43.18	31.53
Orchard	1000	10000	8	20	0.999886	9971	10000	0.998281	1	55.72	21.862
Orchard	1000	10000	16	20	0.971285	9935	10000	0.995373	1	43.4	30.4373
Pairtree	1000	10000	2	20	0.977963	9999	10000	0.994031	1	1175.95	164.254
Pairtree	1000	10000	4	20	0.992807	9994	10000	0.9991	1	1175.6	154.474
Pairtree	1000	10000	8	20	0.999886	9971	10000	0.998281	1	1198.67	215.886
Pairtree	1000	10000	16	20	0.971285	9935	10000	0.995373	1	1188.17	215.704
PhyClone	1000	10000	2	21	0.912915	10000	10000	0.987809	1	1074.58	122.241
PhyClone	1000	10000	4	21	1	10000	10000	0.999998	1	1157.33	391.802
PhyClone	1000	10000	8	21	0.999291	10000	10000	0.999914	1	1394.54	1056.24
PhyClone	1000	10000	16	21	0.972076	10000	10000	0.997611	1	1678.66	770.708
CONIPHER	1000	10000	2	21	0.912256	9997	10000	0.986503	1	473.58	640.427
CONIPHER	1000	10000	4	21	1	9999	10000	0.998688	1	641.49	1941.78
CONIPHER	1000	10000	8	21	0.99918	9541	10000	0.908919	1	646.12	1724.36
CONIPHER	1000	10000	16	21	0.971254	9978	10000	0.992007	1	831.15	6070.87
fastBE	1000	10000	2	21	0.912915	10000	10000	0.999948	1	34.96	0.7396
fastBE	1000	10000	4	21	1	10000	10000	0.453535	1	28.71	1.4368
fastBE	1000	10000	8	21	0.994463	10000	10000	0.9998	1	33.47	2.0031
fastBE	1000	10000	16	21	0.972076	10000	10000	0.997611	1	33.46	3.3356
Orchard	1000	10000	2	21	0.912899	9994	10000	0.987637	1	97.55	6.5714
Orchard	1000	10000	4	21	1	9989	10000	0.998458	1	42.29	39.0697
Orchard	1000	10000	8	21	0.994457	9983	10000	0.998075	1	389.43	7.2078
Orchard	1000	10000	16	21	0.972028	9934	10000	0.993883	1	415.36	10.0843
Pairtree	1000	10000	2	21	0.912899	9994	10000	0.987475	1	1171.21	146.78
Pairtree	1000	10000	4	21	1	9989	10000	0.998471	1	1202.75	209.357
Pairtree	1000	10000	8	21	0.994457	9983	10000	0.998075	1	1179.88	148.071
Pairtree	1000	10000	16	21	0.972028	9934	10000	0.993883	1	1167.72	218.014
PhyClone	1000	10000	2	22	0.412383	10000	10000	0.57206	1	1050.06	159.575
PhyClone	1000	10000	4	22	1	10000	10000	0.999983	1	1219.52	394.312
PhyClone	1000	10000	8	22	0.98814	10000	10000	0.998849	1	1394.32	549.592
PhyClone	1000	10000	16	22	0.923694	10000	10000	0.985199	1	1333.17	309.779
CONIPHER	1000	10000	2	22	0.412383	10000	10000	0.116901	1	681.84	958.115
CONIPHER	1000	10000	4	22	1	9995	10000	0.975783	1	829.95	2090.41
CONIPHER	1000	10000	8	22	0.98814	10000	10000	0.972527	1	754.92	1835.02
CONIPHER	1000	10000	16	22	0.923436	9998	10000	0.98458	1	837.66	5357.45
fastBE	1000	10000	2	22	0.412383	10000	10000	0.116901	1	42.29	1.2922
fastBE	1000	10000	4	22	1	10000	10000	0.999983	1	30.36	1.368
fastBE	1000	10000	8	22	0.98814	10000	10000	0.98416	1	33.91	2.6588
fastBE	1000	10000	16	22	0.923694	10000	10000	0.985199	1	38.96	3.2212
Orchard	1000	10000	2	22	0.412364	9995	10000	0.571881	1	80.5	8.3199
Orchard	1000	10000	4	22	1	9978	10000	0.99887	1	80.34	7.311
Orchard	1000	10000	8	22	0.988123	9987	10000	0.98214	1	384.23	6.986
Orchard	1000	10000	16	22	0.923533	9933	10000	0.981185	1	397.79	9.0601
Pairtree	1000	10000	2	22	0.412364	9995	10000	0.571864	1	1195.03	147.525
Pairtree	1000	10000	4	22	1	9978	10000	0.99887	1	1138.37	150.415
Pairtree	1000	10000	8	22	0.988123	9987	10000	0.98214	1	1180.18	185.204
Pairtree	1000	10000	16	22	0.923533	9933	10000	0.981185	1	1160.5	245.362
PhyClone	1000	10000	2	23	0.908631	10000	10000	0.999915	1	1050.19	193.282
PhyClone	1000	10000	4	23	1	10000	10000	1	1	1099.46	126.345
PhyClone	1000	10000	8	23	1	10000	10000	1	1	1190.42	307.424
PhyClone	1000	10000	16	23	0.99979	10000	10000	0.999881	1	1730.31	637.629
CONIPHER	1000	10000	2	23	0.907857	9997	10000	0.986712	1	678.83	1031.52
CONIPHER	1000	10000	4	23	1	10000	10000	1	1	826.75	1879.58
CONIPHER	1000	10000	8	23	1	9990	10000	0.80767	1	846.41	4226.13
CONIPHER	1000	10000	16	23	0.999789	9998	10000	0.997321	1	850.7	3722.44
fastBE	1000	10000	2	23	0.908631	10000	10000	1	1	30.62	1.0364
fastBE	1000	10000	4	23	1	10000	10000	0.108991	1	33.91	1.5352
fastBE	1000	10000	8	23	1	10000	10000	1	1	35.33	1.8926
fastBE	1000	10000	16	23	0.99979	10000	10000	0.999881	1	34.5	6.6318
Orchard	1000	10000	2	23	0.908616	9994	10000	0.988128	1	80.42	11.8792
Orchard	1000	10000	4	23	1	9985	10000	0.99923	1	81.83	6.3315
Orchard	1000	10000	8	23	1	9976	10000	0.998795	1	43.82	32.1974
Orchard	1000	10000	16	23	0.999789	9975	10000	0.996529	1	395.63	9.1619
Pairtree	1000	10000	2	23	0.908616	9994	10000	0.999593	1	1125.45	156.629
Pairtree	1000	10000	4	23	1	9985	10000	0.99923	1	1176.55	116.239
Pairtree	1000	10000	8	23	1	9976	10000	0.998795	1	1179.53	145.019
Pairtree	1000	10000	16	23	0.999789	9975	10000	0.996529	1	1188.77	172.208
PhyClone	1000	10000	2	24	0.892568	10000	10000	0.944775	1	1123.23	661.069
PhyClone	1000	10000	4	24	1	10000	10000	0.997657	1	1115.25	235.759
PhyClone	1000	10000	8	24	0.876234	10000	10000	0.589205	1	1399.32	655.803
PhyClone	1000	10000	16	24	0.955387	10000	10000	1	1	1691.85	1104.57
CONIPHER	1000	10000	2	24	0.892657	9996	10000	0.82951	1	432.39	309.322
CONIPHER	1000	10000	4	24	1	10000	10000	0.996587	1	736.2	2004.85
CONIPHER	1000	10000	8	24	0.876234	10000	10000	0.416116	1	741.27	1871.66
CONIPHER	1000	10000	16	24	0.955387	10000	10000	1	1	671.19	2524.05
fastBE	1000	10000	2	24	0.892568	10000	10000	0.967277	1	31.66	1.4471
fastBE	1000	10000	4	24	1	10000	10000	0.997728	1	42.29	1.4979
fastBE	1000	10000	8	24	0.876234	10000	10000	0.442159	1	30.62	2.1919
fastBE	1000	10000	16	24	0.955387	10000	10000	1	1	34.18	3.6219
Orchard	1000	10000	2	24	0.892546	9997	10000	0.935372	1	80.86	7.1518
Orchard	1000	10000	4	24	1	9992	10000	0.999546	1	78.9	10.7334
Orchard	1000	10000	8	24	0.876208	9999	10000	0.441702	1	386.53	6.8894
Orchard	1000	10000	16	24	0.95532	9975	10000	0.997166	1	43.83	31.7842
Pairtree	1000	10000	2	24	0.892546	9997	10000	0.979528	1	1138.12	110.847
Pairtree	1000	10000	4	24	1	9992	10000	0.997203	1	1174.04	125.873
Pairtree	1000	10000	8	24	0.876208	9999	10000	0.441702	1	1198.79	200.077
Pairtree	1000	10000	16	24	0.95532	9975	10000	0.997166	1	1186.95	209.366
PhyClone	1000	10000	2	25	0.995664	10000	10000	0.998737	1	1116.02	464.597
PhyClone	1000	10000	4	25	1	10000	10000	1	1	1083.47	235.01
PhyClone	1000	10000	8	25	0.924144	10000	10000	0.994587	1	1162.77	210.226
PhyClone	1000	10000	16	25	0.910569	10000	10000	0.98381	1	1706.39	1630.18
CONIPHER	1000	10000	2	25	0.995664	10000	10000	0.983287	1	609.09	553.405
CONIPHER	1000	10000	4	25	1	9997	10000	0.983475	1	615.24	848.32
CONIPHER	1000	10000	8	25	1	9817	10000	0.728083	1	807.88	3906.08
CONIPHER	1000	10000	16	25	0.997426	9317	10000	0.655214	1	865.85	6373.97
fastBE	1000	10000	2	25	0.995664	10000	10000	0.932248	1	31.91	1.0748
fastBE	1000	10000	4	25	1	10000	10000	1	1	30.88	1.0512
fastBE	1000	10000	8	25	0.924144	10000	10000	0.994587	1	34.5	1.493
fastBE	1000	10000	16	25	0.866967	10000	10000	0.97906	1	21.64	2.5217
Orchard	1000	10000	2	25	0.995664	9997	10000	0.983231	1	81.17	10.3749
Orchard	1000	10000	4	25	1	9985	10000	0.99868	1	78.87	8.9687
Orchard	1000	10000	8	25	0.924067	9956	10000	0.992284	1	79	9.9894
Orchard	1000	10000	16	25	0.8668	9956	10000	0.976517	1	408.41	11.3698
Pairtree	1000	10000	2	25	0.995664	9997	10000	0.932441	1	1145.42	150.075
Pairtree	1000	10000	4	25	1	9985	10000	0.99868	1	1183.72	154.96
Pairtree	1000	10000	8	25	0.924067	9956	10000	0.992284	1	1143.62	216.142
Pairtree	1000	10000	16	25	0.8668	9956	10000	0.976517	1	1175.75	230.208
PhyClone	1000	10000	2	26	0.970052	10000	10000	0.994398	1	1169.64	705.007
PhyClone	1000	10000	4	26	1	10000	10000	0.99824	1	1077.35	165.31
PhyClone	1000	10000	8	26	1	10000	10000	1	1	1165.79	257.606
PhyClone	1000	10000	16	26	0.952087	10000	10000	0.982251	1	1379.34	409.635
CONIPHER	1000	10000	2	26	0.971295	9995	10000	0.998081	1	769.54	531.794
CONIPHER	1000	10000	4	26	1	9996	10000	0.986634	1	829.98	2331.93
CONIPHER	1000	10000	8	26	1	9998	10000	0.993064	1	834.96	3372.49
CONIPHER	1000	10000	16	26	1	9404	10000	0.937546	1	762.59	4148.1
fastBE	1000	10000	2	26	0.96913	10000	10000	0.988443	1	28.98	1.7386
fastBE	1000	10000	4	26	1	10000	10000	0.606713	1	31.91	0.9569
fastBE	1000	10000	8	26	1	10000	10000	1	1	33.98	1.906
fastBE	1000	10000	16	26	0.952087	10000	10000	0.982251	1	35.3	2.4256
Orchard	1000	10000	2	26	0.969123	9994	10000	0.993242	1	154.04	14.7892
Orchard	1000	10000	4	26	1	9983	10000	0.997376	1	66.55	19.5821
Orchard	1000	10000	8	26	1	9971	10000	0.998528	1	96.15	5.9695
Orchard	1000	10000	16	26	0.952021	9974	10000	0.979654	1	406.14	12.4801
Pairtree	1000	10000	2	26	0.969123	9994	10000	0.987862	1	1203.7	118.438
Pairtree	1000	10000	4	26	1	9983	10000	0.997376	1	1194.66	183.558
Pairtree	1000	10000	8	26	1	9971	10000	0.998528	1	1151.03	169.346
Pairtree	1000	10000	16	26	0.952021	9974	10000	0.979654	1	1206.18	205.005
PhyClone	1000	10000	2	27	0.988835	10000	10000	0.99821	1	1174.11	1503.62
PhyClone	1000	10000	4	27	1	10000	10000	0.999604	1	1080.02	188.144
PhyClone	1000	10000	8	27	0.887949	10000	10000	0.867949	1	1411.52	1009.35
PhyClone	1000	10000	16	27	0.831125	10000	10000	0.999228	1	1720.66	1009.73
CONIPHER	1000	10000	2	27	0.998652	9979	10000	0.987687	1	670.21	746.387
CONIPHER	1000	10000	4	27	1	10000	10000	0.999604	1	830.82	2010.99
CONIPHER	1000	10000	8	27	0.999864	9200	10000	0.854169	1	676.13	1513.77
CONIPHER	1000	10000	16	27	0.831125	10000	10000	0.995073	1	589.34	2073.97
fastBE	1000	10000	2	27	0.987126	10000	10000	0.998688	1	31.93	1.4181
fastBE	1000	10000	4	27	1	10000	10000	1	1	27.95	1.0998
fastBE	1000	10000	8	27	0.887949	10000	10000	0.868245	1	30.88	2.1094
fastBE	1000	10000	16	27	0.831125	10000	10000	0.850367	1	35.05	4.1219
Orchard	1000	10000	2	27	0.987124	9993	10000	0.996571	1	81.1	8.8653
Orchard	1000	10000	4	27	1	9984	10000	0.999173	1	80.27	14.7628
Orchard	1000	10000	8	27	0.887787	9982	10000	0.913576	1	407.22	7.6144
Orchard	1000	10000	16	27	0.83078	9980	10000	0.846789	1	68.8	19.9402
Pairtree	1000	10000	2	27	0.987124	9993	10000	0.998329	1	1157.61	162.449
Pairtree	1000	10000	4	27	1	9984	10000	0.998777	1	1142.17	203.821
Pairtree	1000	10000	8	27	0.887787	9982	10000	0.899852	1	1160.35	185.593
Pairtree	1000	10000	16	27	0.83078	9980	10000	0.8662	1	1206.3	187.024
PhyClone	1000	10000	2	28	0.959419	10000	10000	0.988298	1	1187.74	758.283
PhyClone	1000	10000	4	28	0.999033	10000	10000	0.999774	1	1256.01	544.516
PhyClone	1000	10000	8	28	0.198771	9997	10000	0.234398	1	1176.12	277.093
PhyClone	1000	10000	16	28	1	10000	10000	1	1	1570.91	539.379
CONIPHER	1000	10000	2	28	0.959419	10000	10000	0.961298	1	485.35	310.104
CONIPHER	1000	10000	4	28	1	9990	10000	0.975415	1	799.89	1942.08
CONIPHER	1000	10000	8	28	0.18072	9979	10000	0.234413	1	707.42	1644.67
CONIPHER	1000	10000	16	28	1	9995	10000	0.998003	1	846.55	6372.57
fastBE	1000	10000	2	28	0.959419	10000	10000	0.995217	1	33.4	1.1822
fastBE	1000	10000	4	28	0.999033	10000	10000	0.999999	1	34.24	1.4146
fastBE	1000	10000	8	28	0.202417	10000	10000	0.133721	1	32.96	1.2743
fastBE	1000	10000	16	28	1	10000	10000	1	1	31.61	2.933
Orchard	1000	10000	2	28	0.959409	9996	10000	0.882979	1	78.63	9.7169
Orchard	1000	10000	4	28	0.999033	9982	10000	0.999079	1	139.66	5.4619
Orchard	1000	10000	8	28	0.201909	9999	10000	0.133154	1	82.31	5.975
Orchard	1000	10000	16	28	1	9945	10000	0.99682	1	81	17.1499
Pairtree	1000	10000	2	28	0.959409	9996	10000	0.983703	1	1193.77	116.233
Pairtree	1000	10000	4	28	0.999033	9982	10000	0.999074	1	1194.98	198.335
Pairtree	1000	10000	8	28	0.201909	9999	10000	0.133154	1	1179.31	150.851
Pairtree	1000	10000	16	28	1	9945	10000	0.99682	1	1188.1	260.076
PhyClone	1000	10000	2	29	0.992694	10000	10000	0.66444	1	1116.37	498.42
PhyClone	1000	10000	4	29	0.967102	10000	10000	0.745935	1	1211.91	825.658
PhyClone	1000	10000	8	29	0.926812	10000	10000	0.992206	1	1388.81	1250.32
PhyClone	1000	10000	16	29	1	10000	10000	1	1	1288.18	154.291
CONIPHER	1000	10000	2	29	0.992694	10000	10000	0.655897	1	496.53	343.36
CONIPHER	1000	10000	4	29	0.967102	10000	10000	0.785728	1	412.88	635.705
CONIPHER	1000	10000	8	29	0.926812	10000	10000	0.992395	1	770.69	2576.17
CONIPHER	1000	10000	16	29	1	9994	10000	0.993553	1	878.49	7560.35
fastBE	1000	10000	2	29	0.992694	10000	10000	0.932433	1	43.82	1.3614
fastBE	1000	10000	4	29	0.967102	10000	10000	0.931006	1	30.37	1.7502
fastBE	1000	10000	8	29	0.926812	10000	10000	0.98055	1	32.96	2.7065
fastBE	1000	10000	16	29	1	10000	10000	1	1	43.84	1.7548
Orchard	1000	10000	2	29	0.992694	10000	10000	0.774035	1	156.68	10.8892
Orchard	1000	10000	4	29	0.967086	9995	10000	0.921739	1	96.63	9.8486
Orchard	1000	10000	8	29	0.926735	9966	10000	0.978354	1	43.68	28.351
Orchard	1000	10000	16	29	1	9918	10000	0.995672	1	328.2	14.1408
Pairtree	1000	10000	2	29	0.992694	10000	10000	0.641055	1	1194.01	194.726
Pairtree	1000	10000	4	29	0.967086	9995	10000	0.744544	1	1162.17	178.789
Pairtree	1000	10000	8	29	0.926735	9966	10000	0.978007	1	1176.08	197.64
Pairtree	1000	10000	16	29	1	9918	10000	0.995672	1	1158.98	200.986
PhyClone	1000	10000	2	30	0.968414	10000	10000	0.999363	1	1172.07	1302.56
PhyClone	1000	10000	4	30	1	10000	10000	1	1	1080.48	194.214
PhyClone	1000	10000	8	30	0.999327	10000	10000	0.999976	1	1374.29	1251.42
PhyClone	1000	10000	16	30	1	10000	10000	1	1	1723.93	1135.72
CONIPHER	1000	10000	2	30	0.968861	9994	10000	0.976165	1	710.41	920.903
CONIPHER	1000	10000	4	30	1	9998	10000	0.998246	1	820.11	1889.08
CONIPHER	1000	10000	8	30	0.980566	9963	10000	0.987946	1	794.89	3049.46
CONIPHER	1000	10000	16	30	0.999174	9993	10000	0.998427	1	1043.9	9533.45
fastBE	1000	10000	2	30	0.967196	10000	10000	0.999775	1	30.88	1.6199
fastBE	1000	10000	4	30	1	10000	10000	1	1	32.15	0.8968
fastBE	1000	10000	8	30	0.975875	10000	10000	0.997773	1	40.51	2.9986
fastBE	1000	10000	16	30	0.998625	10000	10000	0.999996	1	31.14	3.0988
Orchard	1000	10000	2	30	0.967192	9992	10000	0.998859	1	80.99	6.3311
Orchard	1000	10000	4	30	1	9983	10000	0.999098	1	81.51	9.1593
Orchard	1000	10000	8	30	0.975849	9964	10000	0.995464	1	391.6	14.0369
Orchard	1000	10000	16	30	0.998622	9940	10000	0.995937	1	405.45	10.1407
Pairtree	1000	10000	2	30	0.967192	9992	10000	0.999535	1	1178.06	128.393
Pairtree	1000	10000	4	30	1	9983	10000	0.999098	1	1179.77	157.194
Pairtree	1000	10000	8	30	0.975849	9964	10000	0.995267	1	1179.96	219.399
Pairtree	1000	10000	16	30	0.998622	9940	10000	0.995937	1	1206.45	217.273
PhyClone	1000	10000	2	31	0.992695	10000	10000	0.999311	1	1175.02	672.604
PhyClone	1000	10000	4	31	0.916957	10000	10000	0.981482	1	1166.77	375.018
PhyClone	1000	10000	8	31	0.999707	10000	10000	0.999886	1	1412.84	1216.15
PhyClone	1000	10000	16	31	0.740281	10000	10000	0.818141	1	1535.81	504.979
CONIPHER	1000	10000	2	31	0.992611	9986	10000	0.989635	1	689.6	453.319
CONIPHER	1000	10000	4	31	0.91668	9996	10000	0.980233	1	732.08	2947.9
CONIPHER	1000	10000	8	31	0.999707	9998	10000	0.995571	1	724.83	2351.11
CONIPHER	1000	10000	16	31	1	7019	10000	0.734715	1	642.9	2475.52
fastBE	1000	10000	2	31	0.992695	10000	10000	0.957112	1	43.82	1.7207
fastBE	1000	10000	4	31	0.916957	10000	10000	0.981482	1	41.52	6.3588
fastBE	1000	10000	8	31	0.999172	10000	10000	0.999816	1	30.37	2.3886
fastBE	1000	10000	16	31	0.740281	10000	10000	0.818141	1	34.14	3.6189
Orchard	1000	10000	2	31	0.992692	9994	10000	0.999569	1	80.91	12.7578
Orchard	1000	10000	4	31	0.916908	9982	10000	0.98047	1	41.53	33.5759
Orchard	1000	10000	8	31	0.999172	9978	10000	0.998338	1	397.93	8.3348
Orchard	1000	10000	16	31	0.739883	9983	10000	0.815292	1	397.31	15.65
Pairtree	1000	10000	2	31	0.992692	9994	10000	0.999569	1	1175.79	204.347
Pairtree	1000	10000	4	31	0.916908	9982	10000	0.98047	1	1157.55	160.544
Pairtree	1000	10000	8	31	0.999172	9978	10000	0.998338	1	1199.53	192.737
Pairtree	1000	10000	16	31	0.739883	9983	10000	0.815292	1	1188.36	197.499
PhyClone	1000	10000	2	32	0.978165	10000	10000	0.99768	1	1121.79	268.488
PhyClone	1000	10000	4	32	0.996827	10000	10000	0.96415	1	1210.42	726.216
PhyClone	1000	10000	8	32	1	10000	10000	1	1	1170.18	121.641
PhyClone	1000	10000	16	32	1	10000	10000	1	1	1611.75	577.849
CONIPHER	1000	10000	2	32	0.979744	9997	10000	0.990417	1	686.33	846.768
CONIPHER	1000	10000	4	32	0.996827	10000	10000	0.965655	1	578.56	923.98
CONIPHER	1000	10000	8	32	1	9999	10000	0.993007	1	863.93	3193.27
CONIPHER	1000	10000	16	32	1	9997	10000	0.999594	1	808.86	3748.64
fastBE	1000	10000	2	32	0.978165	10000	10000	0.992741	1	35.02	1.6691
fastBE	1000	10000	4	32	0.996827	10000	10000	0.98116	1	43.57	1.999
fastBE	1000	10000	8	32	1	10000	10000	1	1	27.43	1.1242
fastBE	1000	10000	16	32	1	10000	10000	1	1	33.4	2.6226
Orchard	1000	10000	2	32	0.97816	9991	10000	0.992259	1	81.48	15.306
Orchard	1000	10000	4	32	0.996823	9981	10000	0.962475	1	95.48	7.1669
Orchard	1000	10000	8	32	1	9951	10000	0.997526	1	98.14	9.2705
Orchard	1000	10000	16	32	1	9961	10000	0.997307	1	418.82	8.1732
Pairtree	1000	10000	2	32	0.97816	9991	10000	0.992259	1	1157.42	135.448
Pairtree	1000	10000	4	32	0.996823	9981	10000	0.963297	1	1195.26	173.082
Pairtree	1000	10000	8	32	1	9951	10000	0.997526	1	1139.8	175.686
Pairtree	1000	10000	16	32	1	9961	10000	0.997307	1	1170.65	209.424
PhyClone	1000	10000	2	33	0.887029	10000	10000	0.956246	1	1098.27	332.467
PhyClone	1000	10000	4	33	1	10000	10000	1	1	1092.48	218.399
PhyClone	1000	10000	8	33	1	10000	10000	1	1	1410.31	731.87
PhyClone	1000	10000	16	33	0.837912	10000	10000	0.901665	1	1378.02	369.173
CONIPHER	1000	10000	2	33	0.887029	10000	10000	0.956251	1	568.72	420.456
CONIPHER	1000	10000	4	33	1	9989	10000	0.998437	1	541.97	750.204
CONIPHER	1000	10000	8	33	1	9989	10000	0.998649	1	523.54	2221.53
CONIPHER	1000	10000	16	33	1	8415	10000	0.825229	1	691.67	2828.46
fastBE	1000	10000	2	33	0.887029	10000	10000	0.956059	1	32.38	1.4064
fastBE	1000	10000	4	33	0.996642	10000	10000	0.999352	1	41.52	1.617
fastBE	1000	10000	8	33	0.997324	10000	10000	0.999439	1	31.4	1.9624
fastBE	1000	10000	16	33	0.83108	10000	10000	0.900143	1	33.73	2.0553
Orchard	1000	10000	2	33	0.887015	9994	10000	0.956443	1	99.29	5.99
Orchard	1000	10000	4	33	0.996639	9993	10000	0.998594	1	80.77	8.9356
Orchard	1000	10000	8	33	0.99732	9982	10000	0.996913	1	43.15	32.561
Orchard	1000	10000	16	33	0.830721	9973	10000	0.897276	1	96.71	7.5309
Pairtree	1000	10000	2	33	0.887015	9994	10000	0.955531	1	1197.27	105.126
Pairtree	1000	10000	4	33	0.996639	9993	10000	0.998594	1	1194.66	228.15
Pairtree	1000	10000	8	33	0.99732	9982	10000	0.996816	1	1198.97	188.451
Pairtree	1000	10000	16	33	0.830721	9973	10000	0.897276	1	1205.84	235.05
PhyClone	1000	10000	2	34	1	10000	10000	0.999997	1	1120.44	616.262
PhyClone	1000	10000	4	34	0.906317	10000	10000	0.96267	1	1114.9	327.697
PhyClone	1000	10000	8	34	0.863705	10000	10000	0.894919	1	1378.14	1201.15
PhyClone	1000	10000	16	34	0.937342	10000	10000	0.977525	1	1410.21	419.139
CONIPHER	1000	10000	2	34	1	9990	10000	0.995999	1	667.34	721.68
CONIPHER	1000	10000	4	34	1	9552	10000	0.950728	1	619.09	932.929
CONIPHER	1000	10000	8	34	0.982874	8725	10000	0.894082	1	680.88	1613.57
CONIPHER	1000	10000	16	34	1	9569	10000	0.939559	1	1014.09	3812.23
fastBE	1000	10000	2	34	0.998438	10000	10000	0.99965	1	35.9	1.7367
fastBE	1000	10000	4	34	0.906317	10000	10000	0.963237	1	28.2	1.5474
fastBE	1000	10000	8	34	0.852222	10000	10000	0.894499	1	35.39	2.6777
fastBE	1000	10000	16	34	0.937083	10000	10000	0.977524	1	40.5	2.3991
Orchard	1000	10000	2	34	0.998438	9993	10000	0.999571	1	392.75	6.212
Orchard	1000	10000	4	34	0.906263	9993	10000	0.962004	1	41.52	32.8538
Orchard	1000	10000	8	34	0.852035	9988	10000	0.888836	1	412.54	9.2723
Orchard	1000	10000	16	34	0.936961	9960	10000	0.974334	1	41.78	32.4242
Pairtree	1000	10000	2	34	0.998438	9993	10000	0.998273	1	1119.83	109.744
Pairtree	1000	10000	4	34	0.906263	9993	10000	0.962004	1	1139.12	178.35
Pairtree	1000	10000	8	34	0.852035	9988	10000	0.865401	1	1168.91	163.34
Pairtree	1000	10000	16	34	0.936961	9960	10000	0.974334	1	1187.77	248.684
PhyClone	1000	10000	2	35	0.974446	10000	10000	0.997301	1	1113.9	446.16
PhyClone	1000	10000	4	35	0.998854	10000	10000	0.999909	1	1204.77	859.927
PhyClone	1000	10000	8	35	1	10000	10000	1	1	1171.01	253.576
PhyClone	1000	10000	16	35	1	10000	10000	1	1	1594.75	563.786
CONIPHER	1000	10000	2	35	0.974383	9999	10000	0.994079	1	717.32	753.521
CONIPHER	1000	10000	4	35	0.998802	9956	10000	0.976004	1	827.91	1617.34
CONIPHER	1000	10000	8	35	1	9998	10000	0.998804	1	696.88	3530.02
CONIPHER	1000	10000	16	35	1	9992	10000	0.986508	1	907.27	7827.2
fastBE	1000	10000	2	35	0.974446	10000	10000	0.997301	1	32.16	1.2298
fastBE	1000	10000	4	35	0.985274	10000	10000	0.999227	1	31.66	1.8453
fastBE	1000	10000	8	35	1	10000	10000	1	1	32.15	1.0648
fastBE	1000	10000	16	35	1	10000	10000	1	1	31.07	2.4542
Orchard	1000	10000	2	35	0.97444	9993	10000	0.996901	1	81.13	6.5195
Orchard	1000	10000	4	35	0.985268	9984	10000	0.998512	1	80.1	15.342
Orchard	1000	10000	8	35	1	9969	10000	0.998314	1	80.17	9.435
Orchard	1000	10000	16	35	1	9928	10000	0.996275	1	390.57	10.4804
Pairtree	1000	10000	2	35	0.97444	9993	10000	0.996901	1	1175.24	113.15
Pairtree	1000	10000	4	35	0.985268	9984	10000	0.998416	1	1194.48	154.522
Pairtree	1000	10000	8	35	1	9969	10000	0.998314	1	1174.07	139.451
Pairtree	1000	10000	16	35	1	9928	10000	0.996275	1	1188.39	238.122
PhyClone	1000	10000	2	36	0.934085	10000	10000	0.993223	1	1057.25	256.69
PhyClone	1000	10000	4	36	1	10000	10000	1	1	1105.41	132.138
PhyClone	1000	10000	8	36	0.999744	10000	10000	0.950105	1	1394.94	1721.33
PhyClone	1000	10000	16	36	1	10000	10000	1	1	1548.19	485.534
CONIPHER	1000	10000	2	36	0.933507	9996	10000	0.991479	1	779.22	609.961
CONIPHER	1000	10000	4	36	1	9998	10000	0.987205	1	739.71	1236.89
CONIPHER	1000	10000	8	36	0.999742	9933	10000	0.982158	1	624.89	1373.64
CONIPHER	1000	10000	16	36	0.962447	9999	10000	0.999381	1	869.72	6886.64
fastBE	1000	10000	2	36	0.934085	10000	10000	0.999994	1	29.49	1.1757
fastBE	1000	10000	4	36	1	10000	10000	0.988076	1	30	1.0465
fastBE	1000	10000	8	36	0.989722	10000	10000	0.996822	1	32.38	2.1396
fastBE	1000	10000	16	36	0.96255	10000	10000	0.9973	1	43.82	3.0292
Orchard	1000	10000	2	36	0.934068	9991	10000	0.992929	1	96.62	6.5745
Orchard	1000	10000	4	36	1	9978	10000	0.998751	1	81.07	8.3689
Orchard	1000	10000	8	36	0.98972	9999	10000	0.984256	1	77.6	18.0713
Orchard	1000	10000	16	36	0.962482	9921	10000	0.993067	1	402.11	6.7354
Pairtree	1000	10000	2	36	0.934068	9991	10000	0.992721	1	1167.41	123.098
Pairtree	1000	10000	4	36	1	9978	10000	0.986827	1	1146.05	129.299
Pairtree	1000	10000	8	36	0.98972	9999	10000	0.996574	1	1180.04	248.258
Pairtree	1000	10000	16	36	0.962482	9921	10000	0.993067	1	1166.3	175.902
PhyClone	1000	10000	2	37	0.93527	10000	10000	0.976505	1	1102.12	203.313
PhyClone	1000	10000	4	37	1	10000	10000	0.999494	1	1079.95	161.251
PhyClone	1000	10000	8	37	1	10000	10000	1	1	1151.86	175.101
PhyClone	1000	10000	16	37	1	10000	10000	1	1	1708.42	861.428
CONIPHER	1000	10000	2	37	0.934302	9998	10000	0.973056	1	702.88	1232.69
CONIPHER	1000	10000	4	37	1	10000	10000	0.999494	1	780.35	1899.47
CONIPHER	1000	10000	8	37	1	9996	10000	0.998354	1	807.66	3360.32
CONIPHER	1000	10000	16	37	0.973181	9929	10000	0.960914	1	810.12	4543.01
fastBE	1000	10000	2	37	0.93527	10000	10000	0.00673173	1	31.14	0.9417
fastBE	1000	10000	4	37	1	10000	10000	1	1	31.92	1.0019
fastBE	1000	10000	8	37	1	10000	10000	0.00328606	1	22.11	1.1063
fastBE	1000	10000	16	37	0.97439	10000	10000	0.996693	1	41.02	4.0101
Orchard	1000	10000	2	37	0.935263	9992	10000	0.976098	1	83.05	9.4443
Orchard	1000	10000	4	37	1	9975	10000	0.998195	1	79.8	5.98
Orchard	1000	10000	8	37	1	9973	10000	0.998425	1	80.68	14.1456
Orchard	1000	10000	16	37	0.974347	9950	10000	0.99337	1	409.7	14.5205
Pairtree	1000	10000	2	37	0.935263	9992	10000	0.976098	1	1156.54	153.175
Pairtree	1000	10000	4	37	1	9975	10000	0.998701	1	1171.47	129.568
Pairtree	1000	10000	8	37	1	9973	10000	0.998425	1	1198.63	146.067
Pairtree	1000	10000	16	37	0.974347	9950	10000	0.99337	1	1200.75	237.621
PhyClone	1000	10000	2	38	0.996406	10000	10000	0.999823	1	1080.32	379.102
PhyClone	1000	10000	4	38	1	10000	10000	1	1	1093.98	285.389
PhyClone	1000	10000	8	38	0.951912	10000	10000	0.991758	1	1337.84	555.176
PhyClone	1000	10000	16	38	1	10000	10000	1	1	1306.14	225.175
CONIPHER	1000	10000	2	38	0.996406	10000	10000	0.999737	1	762.36	845.023
CONIPHER	1000	10000	4	38	1	9992	10000	0.983825	1	761.21	1760.33
CONIPHER	1000	10000	8	38	0.951836	9999	10000	0.999697	1	761.47	2960.35
CONIPHER	1000	10000	16	38	1	10000	10000	1	1	897.82	7882.41
fastBE	1000	10000	2	38	0.996406	10000	10000	0.998894	1	43.56	1.9818
fastBE	1000	10000	4	38	1	10000	10000	1	1	31.66	1.2033
fastBE	1000	10000	8	38	0.951912	10000	10000	0.991758	1	31.91	2.1004
fastBE	1000	10000	16	38	1	10000	10000	1	1	42.55	1.2288
Orchard	1000	10000	2	38	0.996405	9995	10000	0.99955	1	43.83	31.7638
Orchard	1000	10000	4	38	1	9985	10000	0.99923	1	80.26	8.8214
Orchard	1000	10000	8	38	0.951857	9959	10000	0.989299	1	385.35	14.3384
Orchard	1000	10000	16	38	1	9937	10000	0.996793	1	159.79	6.0129
Pairtree	1000	10000	2	38	0.996405	9995	10000	0.999192	1	1175.66	193.853
Pairtree	1000	10000	4	38	1	9985	10000	0.99923	1	1138.55	118.111
Pairtree	1000	10000	8	38	0.951857	9959	10000	0.989299	1	1199.04	165.556
Pairtree	1000	10000	16	38	1	9937	10000	0.996793	1	1213.69	236.719
PhyClone	1000	10000	2	39	0.991691	10000	10000	0.99675	1	1175.98	421.829
PhyClone	1000	10000	4	39	0.932299	10000	10000	0.983653	1	1105.57	283.188
PhyClone	1000	10000	8	39	0.985594	10000	10000	0.999554	1	1360.71	594.838
PhyClone	1000	10000	16	39	0.747171	10000	10000	0.810891	1	1380.34	387.559
CONIPHER	1000	10000	2	39	0.992038	9993	10000	0.99637	1	450.57	442.71
CONIPHER	1000	10000	4	39	0.931602	9985	10000	0.982513	1	666.26	892.656
CONIPHER	1000	10000	8	39	0.985373	9991	10000	0.997036	1	706.5	3079.5
CONIPHER	1000	10000	16	39	1	7590	10000	0.780869	1	796.25	2847.21
fastBE	1000	10000	2	39	0.991691	10000	10000	0.998421	1	27.43	1.5383
fastBE	1000	10000	4	39	0.932299	10000	10000	0.983653	1	31.66	1.204
fastBE	1000	10000	8	39	0.985594	10000	10000	0.999554	1	28.45	2.2283
fastBE	1000	10000	16	39	0.685419	10000	10000	0.791756	1	33.98	2.3001
Orchard	1000	10000	2	39	0.991687	9994	10000	0.999431	1	80.25	7.9475
Orchard	1000	10000	4	39	0.932274	9993	10000	0.983969	1	78.91	6.2678
Orchard	1000	10000	8	39	0.985579	9968	10000	0.997663	1	391.34	9.515
Orchard	1000	10000	16	39	0.684712	9981	10000	0.788993	1	42.86	32.3714
Pairtree	1000	10000	2	39	0.991687	9994	10000	0.997859	1	1210.72	143.587
Pairtree	1000	10000	4	39	0.932274	9993	10000	0.983969	1	1158.35	131.972
Pairtree	1000	10000	8	39	0.985579	9968	10000	0.997663	1	1198.68	223.003
Pairtree	1000	10000	16	39	0.684712	9981	10000	0.788993	1	1150.3	207.181
PhyClone	1000	10000	2	40	0.998312	10000	10000	0.999568	1	1119.24	565.157
PhyClone	1000	10000	4	40	0.418433	10000	10000	0.117091	1	1272.16	911.279
PhyClone	1000	10000	8	40	1	10000	10000	1	1	1148.54	165.454
PhyClone	1000	10000	16	40	1	10000	10000	1	1	1274.58	144.328
CONIPHER	1000	10000	2	40	0.998312	10000	10000	0.999462	1	691.67	748.911
CONIPHER	1000	10000	4	40	0.418433	10000	10000	0.112127	1	516.66	756.842
CONIPHER	1000	10000	8	40	1	9998	10000	0.990835	1	836.17	2985.72
CONIPHER	1000	10000	16	40	1	10000	10000	1	1	891.26	7028.73
fastBE	1000	10000	2	40	0.998312	10000	10000	0.997804	1	33.21	1.1803
fastBE	1000	10000	4	40	0.418433	10000	10000	0.0774192	1	24.01	2.1134
fastBE	1000	10000	8	40	1	10000	10000	1	1	30.01	1.0116
fastBE	1000	10000	16	40	1	10000	10000	1	1	33.21	1.105
Orchard	1000	10000	2	40	0.998312	9994	10000	0.997467	1	386.92	8.5326
Orchard	1000	10000	4	40	0.418148	9999	10000	0.132697	1	381.16	10.7657
Orchard	1000	10000	8	40	1	9957	10000	0.997823	1	79.92	7.7561
Orchard	1000	10000	16	40	1	9930	10000	0.996217	1	99.88	10.3062
Pairtree	1000	10000	2	40	0.998312	9994	10000	0.998664	1	1182.85	121.175
Pairtree	1000	10000	4	40	0.418148	9999	10000	0.116149	1	1177.67	164.815
Pairtree	1000	10000	8	40	1	9957	10000	0.997823	1	1157.55	178.341
Pairtree	1000	10000	16	40	1	9930	10000	0.996217	1	1188.22	193.108
PhyClone	1000	10000	2	41	0.976543	10000	10000	0.99362	1	1117.91	526.7
PhyClone	1000	10000	4	41	0.968572	10000	10000	0.990207	1	1259.95	767.258
PhyClone	1000	10000	8	41	0.964074	10000	10000	0.989745	1	1256.44	414.685
PhyClone	1000	10000	16	41	0.889528	10000	10000	0.945476	1	1336.59	280.476
CONIPHER	1000	10000	2	41	0.976267	9996	10000	0.989259	1	666.73	820.216
CONIPHER	1000	10000	4	41	0.999424	9902	10000	0.912717	1	753.95	1828.64
CONIPHER	1000	10000	8	41	0.986699	9890	10000	0.989705	1	687.67	1284.81
CONIPHER	1000	10000	16	41	0.88934	9998	10000	0.999811	1	632.89	2460.61
fastBE	1000	10000	2	41	0.976543	10000	10000	0.361537	1	28.2	1.4402
fastBE	1000	10000	4	41	0.968572	10000	10000	0.997643	1	43.83	1.9594
fastBE	1000	10000	8	41	0.964074	10000	10000	0.386143	1	33.4	2.7417
fastBE	1000	10000	16	41	0.889528	10000	10000	0.945476	1	30.38	1.7951
Orchard	1000	10000	2	41	0.976536	9985	10000	0.993398	1	44.09	31.3609
Orchard	1000	10000	4	41	0.96856	9981	10000	0.997127	1	80.97	9.3506
Orchard	1000	10000	8	41	0.96401	9978	10000	0.987454	1	332.46	9.3565
Orchard	1000	10000	16	41	0.88925	9980	10000	0.943075	1	84.2	9.6028
Pairtree	1000	10000	2	41	0.976536	9985	10000	0.992819	1	1207.19	157.87
Pairtree	1000	10000	4	41	0.96856	9981	10000	0.997127	1	1176.05	204.128
Pairtree	1000	10000	8	41	0.96401	9978	10000	0.987454	1	1199.02	156.386
Pairtree	1000	10000	16	41	0.88925	9980	10000	0.943075	1	1188.2	209.309
PhyClone	1000	10000	2	42	0.920372	10000	10000	0.978213	1	1067.07	299.85
PhyClone	1000	10000	4	42	0.948989	10000	10000	0.996616	1	1114.29	234.444
PhyClone	1000	10000	8	42	0.852633	10000	10000	0.893708	1	1216.41	272.34
PhyClone	1000	10000	16	42	1	10000	10000	1	1	1536.15	501.644
CONIPHER	1000	10000	2	42	0.920372	10000	10000	0.977272	1	569.94	546.698
CONIPHER	1000	10000	4	42	0.948361	9997	10000	0.993328	1	797.71	1921.85
CONIPHER	1000	10000	8	42	1	9639	10000	0.978104	1	756.49	2754.04
CONIPHER	1000	10000	16	42	0.920233	9953	10000	0.95518	1	900.95	7263.07
fastBE	1000	10000	2	42	0.920372	10000	10000	0.978213	1	30.62	1.2232
fastBE	1000	10000	4	42	0.948989	10000	10000	0.996635	1	34.17	1.6816
fastBE	1000	10000	8	42	0.836568	10000	10000	0.892966	1	34.24	1.2488
fastBE	1000	10000	16	42	0.930629	10000	10000	0.994051	1	30.28	2.2243
Orchard	1000	10000	2	42	0.920365	9998	10000	0.978077	1	81.58	13.5981
Orchard	1000	10000	4	42	0.948972	9984	10000	0.995796	1	49.58	26.8952
Orchard	1000	10000	8	42	0.836446	9998	10000	0.892282	1	68.82	18.8596
Orchard	1000	10000	16	42	0.930532	9939	10000	0.990814	1	395.43	9.3724
Pairtree	1000	10000	2	42	0.920365	9998	10000	0.978077	1	1168.08	150.507
Pairtree	1000	10000	4	42	0.948972	9984	10000	0.995777	1	1176.12	140.002
Pairtree	1000	10000	8	42	0.836446	9998	10000	0.892282	1	1179.52	217.208
Pairtree	1000	10000	16	42	0.930532	9939	10000	0.990814	1	1188.45	223.372
PhyClone	1000	10000	2	43	0.961544	10000	10000	0.986324	1	1127.29	1085.08
PhyClone	1000	10000	4	43	1	10000	10000	1	1	1179.24	476.055
PhyClone	1000	10000	8	43	0.932596	10000	10000	0.980168	1	1244.43	258.791
PhyClone	1000	10000	16	43	0.894396	9998	10000	0.999423	1	1687.21	503.293
CONIPHER	1000	10000	2	43	0.965034	9968	10000	0.970843	1	629.62	520.71
CONIPHER	1000	10000	4	43	1	9999	10000	0.999795	1	706.71	1129.28
CONIPHER	1000	10000	8	43	0.932591	9999	10000	0.980043	1	651.55	1533.18
CONIPHER	1000	10000	16	43	0.893927	9995	10000	0.998913	1	1059.46	3697.16
fastBE	1000	10000	2	43	0.961544	10000	10000	0.983717	1	34.23	2.1452
fastBE	1000	10000	4	43	1	10000	10000	1	1	43.84	1.5885
fastBE	1000	10000	8	43	0.932003	10000	10000	0.980096	1	43.84	1.6159
fastBE	1000	10000	16	43	0.894744	10000	10000	0.972596	1	41.01	3.1183
Orchard	1000	10000	2	43	0.961531	9991	10000	0.986404	1	95.4	11.3923
Orchard	1000	10000	4	43	1	9980	10000	0.998677	1	80.46	9.98
Orchard	1000	10000	8	43	0.931876	9972	10000	0.977898	1	81.58	12.9308
Orchard	1000	10000	16	43	0.894507	9947	10000	0.969144	1	407.6	16.3216
Pairtree	1000	10000	2	43	0.961531	9991	10000	0.984844	1	1169.9	130.584
Pairtree	1000	10000	4	43	1	9980	10000	0.998677	1	1176.09	235.667
Pairtree	1000	10000	8	43	0.931876	9972	10000	0.977898	1	1188.3	152.89
Pairtree	1000	10000	16	43	0.894507	9947	10000	0.969144	1	1179.1	210.954
PhyClone	1000	10000	2	44	0.934586	10000	10000	0.993175	1	1129.15	990.437
PhyClone	1000	10000	4	44	0.693667	10000	10000	0.795071	1	1208.83	1239.97
PhyClone	1000	10000	8	44	0.997855	10000	10000	0.922433	1	1365.35	643.714
PhyClone	1000	10000	16	44	0.850519	10000	10000	0.856218	1	1380.09	396.21
CONIPHER	1000	10000	2	44	0.934586	10000	10000	0.972746	1	698.34	520.786
CONIPHER	1000	10000	4	44	0.693667	10000	10000	0.740822	1	589.65	788.976
CONIPHER	1000	10000	8	44	0.99785	9998	10000	0.999142	1	736.52	1860.15
CONIPHER	1000	10000	16	44	0.753454	8179	10000	0.851467	1	576.58	2435.7
fastBE	1000	10000	2	44	0.934586	10000	10000	0.991589	1	40.5	2.2275
fastBE	1000	10000	4	44	0.693667	10000	10000	0.991473	1	33.91	2.4212
fastBE	1000	10000	8	44	0.997855	10000	10000	0.922433	1	33.91	2.6173
fastBE	1000	10000	16	44	0.850519	10000	10000	0.856218	1	35.11	2.2706
Orchard	1000	10000	2	44	0.934566	9992	10000	0.982089	1	41.79	32.6488
Orchard	1000	10000	4	44	0.693583	9999	10000	0.96791	1	393.04	11.8546
Orchard	1000	10000	8	44	0.99785	9990	10000	0.92029	1	79.32	7.2665
Orchard	1000	10000	16	44	0.850102	9973	10000	0.851609	1	44	30.3591
Pairtree	1000	10000	2	44	0.934566	9992	10000	0.992127	1	1159.75	134.221
Pairtree	1000	10000	4	44	0.693583	9999	10000	0.984856	1	1203.54	202.368
Pairtree	1000	10000	8	44	0.99785	9990	10000	0.92029	1	1180.35	138.26
Pairtree	1000	10000	16	44	0.850102	9973	10000	0.851609	1	1170.29	212.457
PhyClone	1000	10000	2	45	0.939898	10000	10000	0.999548	1	1144.63	730.664
PhyClone	1000	10000	4	45	1	10000	10000	1	1	1075.92	127.893
PhyClone	1000	10000	8	45	0.841067	10000	10000	0.869175	1	1379.4	609.564
PhyClone	1000	10000	16	45	0.999689	10000	10000	0.999999	1	1734.4	1499.69
CONIPHER	1000	10000	2	45	0.939583	9999	10000	0.992389	1	778.67	999.807
CONIPHER	1000	10000	4	45					0	704.32	490.106
CONIPHER	1000	10000	8	45	0.840844	9998	10000	0.899615	1	522.82	1156.08
CONIPHER	1000	10000	16	45	0.991942	9870	10000	0.964149	1	867.43	5451.65
fastBE	1000	10000	2	45	0.939898	10000	10000	0.99919	1	29.75	1.3666
fastBE	1000	10000	4	45	1	10000	10000	1	1	31.66	0.9897
fastBE	1000	10000	8	45	0.841067	10000	10000	0.869175	1	33.98	2.4306
fastBE	1000	10000	16	45	0.959738	10000	10000	0.994203	1	43.83	2.9259
Orchard	1000	10000	2	45	0.939887	9991	10000	0.998257	1	142.15	7.4489
Orchard	1000	10000	4	45	1	9982	10000	0.999099	1	80.24	5.9954
Orchard	1000	10000	8	45	0.841001	9996	10000	0.86837	1	387.25	7.7009
Orchard	1000	10000	16	45	0.959671	9949	10000	0.990725	1	412.55	16.1641
Pairtree	1000	10000	2	45	0.939887	9991	10000	0.998889	1	1202.88	120.51
Pairtree	1000	10000	4	45	1	9982	10000	0.999099	1	1203.48	153.277
Pairtree	1000	10000	8	45	0.841001	9996	10000	0.86837	1	1198.54	221.257
Pairtree	1000	10000	16	45	0.959671	9949	10000	0.991121	1	1148.61	208.224
PhyClone	1000	10000	2	46	0.97664	10000	10000	0.977681	1	1173.32	730.765
PhyClone	1000	10000	4	46	0.906727	10000	10000	0.962739	1	1098.38	252.264
PhyClone	1000	10000	8	46	1	10000	10000	1	1	1361.11	566.011
PhyClone	1000	10000	16	46	0.989974	10000	10000	0.999795	1	1717.49	2078.79
CONIPHER	1000	10000	2	46	0.976601	9998	10000	0.977054	1	519.91	331.928
CONIPHER	1000	10000	4	46	0.906538	9998	10000	0.962403	1	574.93	835.919
CONIPHER	1000	10000	8	46	1	9995	10000	0.985665	1	828.67	4070.55
CONIPHER	1000	10000	16	46	0.989735	9917	10000	0.968418	1	791.54	3853.48
fastBE	1000	10000	2	46	0.97664	10000	10000	0.977507	1	27.94	1.6067
fastBE	1000	10000	4	46	0.906727	10000	10000	0.962739	1	33.93	1.6843
fastBE	1000	10000	8	46	1	10000	10000	0.999766	1	41.01	2.8109
fastBE	1000	10000	16	46	0.979724	10000	10000	0.99901	1	35.04	3.9072
Orchard	1000	10000	2	46	0.976634	9998	10000	0.985042	1	141.01	8.5052
Orchard	1000	10000	4	46	0.90668	9990	10000	0.961914	1	77.85	12.8849
Orchard	1000	10000	8	46	1	9966	10000	0.998031	1	387.97	7.9554
Orchard	1000	10000	16	46	0.979684	9951	10000	0.97692	1	409.03	8.3898
Pairtree	1000	10000	2	46	0.976634	9998	10000	0.978705	1	1177.7	175.48
Pairtree	1000	10000	4	46	0.90668	9990	10000	0.961914	1	1175.66	121.573
Pairtree	1000	10000	8	46	1	9966	10000	0.998031	1	1208.32	179.854
Pairtree	1000	10000	16	46	0.979684	9951	10000	0.994312	1	1206.15	186.27
PhyClone	1000	10000	2	47	0.983494	10000	10000	0.999168	1	1121.73	613.126
PhyClone	1000	10000	4	47	0.851536	10000	10000	0.946005	1	1084.33	180.386
PhyClone	1000	10000	8	47	0.939049	10000	10000	0.976951	1	1211.09	278.116
PhyClone	1000	10000	16	47	1	10000	10000	1	1	1276.55	140.075
CONIPHER	1000	10000	2	47	0.98748	9992	10000	0.996608	1	688.64	697.914
CONIPHER	1000	10000	4	47	0.851329	9999	10000	0.945846	1	606.49	990.549
CONIPHER	1000	10000	8	47	0.938826	9997	10000	0.987265	1	536.29	1770.42
CONIPHER	1000	10000	16	47	1	9997	10000	0.998732	1	894.04	6637.7
fastBE	1000	10000	2	47	0.983494	10000	10000	0.998855	1	30.62	1.2846
fastBE	1000	10000	4	47	0.851536	10000	10000	0.946005	1	31.66	0.9341
fastBE	1000	10000	8	47	0.939049	10000	10000	0.976951	1	43.84	1.5691
fastBE	1000	10000	16	47	1	10000	10000	0.00253266	1	43.84	1.2121
Orchard	1000	10000	2	47	0.983488	9989	10000	0.999209	1	69.05	18.4815
Orchard	1000	10000	4	47	0.85146	9990	10000	0.945278	1	64.31	21.6539
Orchard	1000	10000	8	47	0.938982	9988	10000	0.975701	1	55.16	24.7637
Orchard	1000	10000	16	47	1	9935	10000	0.99622	1	45.21	30.1165
Pairtree	1000	10000	2	47	0.983488	9989	10000	0.999132	1	1175.55	114.678
Pairtree	1000	10000	4	47	0.85146	9990	10000	0.945278	1	1172.22	153.83
Pairtree	1000	10000	8	47	0.938982	9988	10000	0.975701	1	1153.49	169.208
Pairtree	1000	10000	16	47	1	9935	10000	0.99622	1	1151.7	152.002
PhyClone	1000	10000	2	48	0.900999	10000	10000	0.999092	1	1091.43	341.672
PhyClone	1000	10000	4	48	0.966138	10000	10000	0.995589	1	1209.44	1378.71
PhyClone	1000	10000	8	48	0.9786	10000	10000	0.947822	1	1367.28	871.159
PhyClone	1000	10000	16	48	1	10000	10000	1	1	1470.9	506.915
CONIPHER	1000	10000	2	48	0.901064	9999	10000	0.998853	1	643.79	632.353
CONIPHER	1000	10000	4	48	0.963069	9997	10000	0.995153	1	707.31	887.417
CONIPHER	1000	10000	8	48	0.973076	9070	10000	0.889878	1	625.11	1520.4
CONIPHER	1000	10000	16	48	1	9999	10000	0.998566	1	912.82	7721.34
fastBE	1000	10000	2	48	0.901102	10000	10000	0.999341	1	42.54	1.4298
fastBE	1000	10000	4	48	0.963081	10000	10000	0.995418	1	27.95	2.1771
fastBE	1000	10000	8	48	0.9786	10000	10000	0.947822	1	29.49	2.0168
fastBE	1000	10000	16	48	1	10000	10000	1	1	32.97	3.4399
Orchard	1000	10000	2	48	0.901088	9996	10000	0.998838	1	97.17	7.5631
Orchard	1000	10000	4	48	0.963054	9983	10000	0.996971	1	412.28	8.7615
Orchard	1000	10000	8	48	0.978587	9987	10000	0.994918	1	372.66	9.9616
Orchard	1000	10000	16	48	1	9921	10000	0.995911	1	403.68	8.959
Pairtree	1000	10000	2	48	0.901088	9996	10000	0.999088	1	1129.26	152.778
Pairtree	1000	10000	4	48	0.963054	9983	10000	0.994757	1	1176.56	194.576
Pairtree	1000	10000	8	48	0.978587	9987	10000	0.946624	1	1141.21	185.362
Pairtree	1000	10000	16	48	1	9921	10000	0.995911	1	1188.22	192.001
PhyClone	1000	10000	2	49	0.982357	10000	10000	0.997862	1	1046.88	164.399
PhyClone	1000	10000	4	49	0.982527	10000	10000	0.998265	1	1078.48	192.585
PhyClone	1000	10000	8	49	0.874671	10000	10000	0.998487	1	1400.36	878.621
PhyClone	1000	10000	16	49	1	10000	10000	1	1	1689.47	734.704
CONIPHER	1000	10000	2	49	1	9962	10000	0.989253	1	593.62	509.986
CONIPHER	1000	10000	4	49	1	9969	10000	0.988877	1	828.81	1159.09
CONIPHER	1000	10000	8	49	0.874671	10000	10000	0.990951	1	564.15	1318.57
CONIPHER	1000	10000	16	49	1	9988	10000	0.994117	1	980.55	4426.67
fastBE	1000	10000	2	49	0.982357	10000	10000	0.997862	1	33.97	2.3074
fastBE	1000	10000	4	49	0.982527	10000	10000	0.998265	1	39.21	1.356
fastBE	1000	10000	8	49	0.874671	10000	10000	0.990951	1	30.89	2.6778
fastBE	1000	10000	16	49	0.998607	10000	10000	0.999659	1	23.76	2.8959
Orchard	1000	10000	2	49	0.982349	9989	10000	0.997192	1	79.3	16.1699
Orchard	1000	10000	4	49	0.982518	9986	10000	0.99745	1	52.58	27.3772
Orchard	1000	10000	8	49	0.874573	9992	10000	0.998108	1	388.74	5.9629
Orchard	1000	10000	16	49	0.998604	9947	10000	0.99174	1	43.18	33.9097
Pairtree	1000	10000	2	49	0.982349	9989	10000	0.997192	1	1159.61	159.22
Pairtree	1000	10000	4	49	0.982518	9986	10000	0.99745	1	1157.2	114.453
Pairtree	1000	10000	8	49	0.874573	9992	10000	0.996891	1	1179.84	213.141
Pairtree	1000	10000	16	49	0.998604	9947	10000	0.991858	1	1196.27	232.174
PhyClone	1000	10000	2	50	0.990867	10000	10000	0.999376	1	1066.88	139.167
PhyClone	1000	10000	4	50	0.90877	10000	10000	0.985016	1	1086.3	200.978
PhyClone	1000	10000	8	50	0.856203	10000	10000	0.857172	1	1367.98	594.954
PhyClone	1000	10000	16	50	0.939917	10000	10000	0.982132	1	1312.92	230.488
CONIPHER	1000	10000	2	50	0.990724	9998	10000	0.994905	1	792.34	993.445
CONIPHER	1000	10000	4	50	0.90818	9997	10000	0.983654	1	749.35	1507.65
CONIPHER	1000	10000	8	50	0.932482	9567	10000	0.912025	1	774.36	1950.54
CONIPHER	1000	10000	16	50	1	9640	10000	0.943594	1	1084.96	4028.86
fastBE	1000	10000	2	50	0.990867	10000	10000	0.999376	1	32.95	0.8797
fastBE	1000	10000	4	50	0.90877	10000	10000	0.985016	1	27.95	1.1703
fastBE	1000	10000	8	50	0.856203	10000	10000	0.857172	1	30.63	2.4105
fastBE	1000	10000	16	50	0.939917	10000	10000	0.982132	1	43.82	1.5198
Orchard	1000	10000	2	50	0.990866	9994	10000	0.999083	1	42.88	32.5608
Orchard	1000	10000	4	50	0.908733	9987	10000	0.984272	1	80.84	4.888
Orchard	1000	10000	8	50	0.855925	9989	10000	0.854151	1	396.75	13.978
Orchard	1000	10000	16	50	0.939795	9957	10000	0.978879	1	412.82	6.2433
Pairtree	1000	10000	2	50	0.990866	9994	10000	0.999069	1	1137.84	188.581
Pairtree	1000	10000	4	50	0.908733	9987	10000	0.984272	1	1194.8	178.883
Pairtree	1000	10000	8	50	0.855925	9989	10000	0.854151	1	1180.68	193.907
Pairtree	1000	10000	16	50	0.939795	9957	10000	0.978879	1	1192.64	218.58
PhyClone	1000	10000	2	51	0.114886	10000	10000	0.0109563	1	1164.34	701.028
PhyClone	1000	10000	4	51	0.970775	10000	10000	0.993252	1	1089.4	162.782
PhyClone	1000	10000	8	51	0.931829	10000	10000	0.991116	1	1366.03	692.839
PhyClone	1000	10000	16	51	0.826854	10000	10000	0.892707	1	1604.13	490.216
CONIPHER	1000	10000	2	51	0.107476	9996	10000	0.0109469	1	685.73	567.24
CONIPHER	1000	10000	4	51	1	9915	10000	0.989	1	719.5	952.111
CONIPHER	1000	10000	8	51	0.930931	9994	10000	0.987883	1	815.6	3475.12
CONIPHER	1000	10000	16	51	1	7438	10000	0.732264	1	705.88	2569.51
fastBE	1000	10000	2	51	0.114886	10000	10000	0.011139	1	31.91	1.2493
fastBE	1000	10000	4	51	0.970775	10000	10000	0.993252	1	31.4	0.9422
fastBE	1000	10000	8	51	0.931331	10000	10000	0.991115	1	31.65	2.4776
fastBE	1000	10000	16	51	0.798264	10000	10000	0.886162	1	31.27	2.6721
Orchard	1000	10000	2	51	0.114886	10000	10000	0.0111407	1	135.51	8.9783
Orchard	1000	10000	4	51	0.970746	9986	10000	0.992102	1	95.82	10.7492
Orchard	1000	10000	8	51	0.931273	9966	10000	0.989237	1	41.77	32.0841
Orchard	1000	10000	16	51	0.797988	9980	10000	0.883691	1	80.86	7.351
Pairtree	1000	10000	2	51	0.114886	10000	10000	0.428353	1	1155.9	99.9849
Pairtree	1000	10000	4	51	0.970746	9986	10000	0.992102	1	1193.41	123.463
Pairtree	1000	10000	8	51	0.931273	9966	10000	0.989237	1	1198.86	148.974
Pairtree	1000	10000	16	51	0.797988	9980	10000	0.883691	1	1196.95	227.627
PhyClone	1000	10000	2	52	0.966238	10000	10000	0.999667	1	1058.02	245.803
PhyClone	1000	10000	4	52	0.913908	10000	10000	0.990729	1	1078.17	169.505
PhyClone	1000	10000	8	52	0.981202	10000	10000	0.996794	1	1391.07	1409.17
PhyClone	1000	10000	16	52	0.999177	10000	10000	0.999918	1	1648.5	666.734
CONIPHER	1000	10000	2	52	0.966037	9999	10000	0.996133	1	686.62	950.314
CONIPHER	1000	10000	4	52	1	9696	10000	0.729055	1	742.38	1706.82
CONIPHER	1000	10000	8	52	0.994368	9818	10000	0.972659	1	703.89	1462.89
CONIPHER	1000	10000	16	52	0.999177	9999	10000	0.994831	1	817.28	5489.92
fastBE	1000	10000	2	52	0.966238	10000	10000	0.997904	1	32.16	1.657
fastBE	1000	10000	4	52	0.913908	10000	10000	0.990729	1	31.93	1.0208
fastBE	1000	10000	8	52	0.963367	10000	10000	0.993568	1	43.59	3.1528
fastBE	1000	10000	16	52	0.998435	10000	10000	0.98444	1	43.31	3.3982
Orchard	1000	10000	2	52	0.96623	9989	10000	0.999059	1	82.63	8.381
Orchard	1000	10000	4	52	0.913861	9979	10000	0.989597	1	84.64	5.6564
Orchard	1000	10000	8	52	0.96332	9968	10000	0.991155	1	55.34	23.4976
Orchard	1000	10000	16	52	0.998432	9944	10000	0.980999	1	430.17	8.799
Pairtree	1000	10000	2	52	0.96623	9989	10000	0.999059	1	1145.36	130.308
Pairtree	1000	10000	4	52	0.913861	9979	10000	0.989597	1	1165.42	189.404
Pairtree	1000	10000	8	52	0.96332	9968	10000	0.992325	1	1160.23	223.245
Pairtree	1000	10000	16	52	0.998432	9944	10000	0.980999	1	1188.58	201.911
PhyClone	1000	10000	2	53	0.993079	10000	10000	0.980888	1	1167.2	778.54
PhyClone	1000	10000	4	53	0.90576	10000	10000	0.957903	1	1118.11	286.579
PhyClone	1000	10000	8	53	0.840428	10000	10000	0.90402	1	1195.11	298.263
PhyClone	1000	10000	16	53	1	10000	10000	1	1	1352.33	333.11
CONIPHER	1000	10000	2	53	0.993065	9998	10000	0.959552	1	555.33	526.193
CONIPHER	1000	10000	4	53	0.905859	9884	10000	0.989966	1	586.06	887.659
CONIPHER	1000	10000	8	53	0.968793	8439	10000	0.841152	1	600	1454.18
CONIPHER	1000	10000	16	53	1	10000	10000	0.99672	1	910.09	6940.56
fastBE	1000	10000	2	53	0.993079	10000	10000	0.961049	1	33.46	1.1499
fastBE	1000	10000	4	53	0.90576	10000	10000	0.957903	1	43.83	1.4841
fastBE	1000	10000	8	53	0.840428	10000	10000	0.90402	1	30.62	1.4786
fastBE	1000	10000	16	53	1	10000	10000	1	1	32.89	2.3861
Orchard	1000	10000	2	53	0.993077	9993	10000	0.949807	1	338.35	7.3428
Orchard	1000	10000	4	53	0.90573	9997	10000	0.957542	1	80.49	8.5869
Orchard	1000	10000	8	53	0.840307	9990	10000	0.902869	1	381.35	8.8702
Orchard	1000	10000	16	53	1	9918	10000	0.995554	1	81.5	17.3315
Pairtree	1000	10000	2	53	0.993077	9993	10000	0.998182	1	1156.81	182.417
Pairtree	1000	10000	4	53	0.90573	9997	10000	0.957542	1	1174.07	130.009
Pairtree	1000	10000	8	53	0.840307	9990	10000	0.902869	1	1197.92	136.834
Pairtree	1000	10000	16	53	1	9918	10000	0.995554	1	1190.49	201.247
PhyClone	1000	10000	2	54	0.94555	10000	10000	0.994344	1	1129.22	920.325
PhyClone	1000	10000	4	54	1	10000	10000	1	1	1080.19	159.128
PhyClone	1000	10000	8	54	0.972362	10000	10000	0.995848	1	1364.33	570.652
PhyClone	1000	10000	16	54	1	10000	10000	1	1	1614.3	599.669
CONIPHER	1000	10000	2	54	0.945522	9998	10000	0.7236	1	459.8	327.012
CONIPHER	1000	10000	4	54	1	9996	10000	0.999349	1	567.09	946.293
CONIPHER	1000	10000	8	54	0.971858	9974	10000	0.993022	1	726.11	1643.52
CONIPHER	1000	10000	16	54	1	9999	10000	0.998208	1	884.14	5962.32
fastBE	1000	10000	2	54	0.94555	10000	10000	0.997926	1	42.28	1.7176
fastBE	1000	10000	4	54	1	10000	10000	1	1	43.56	1.1957
fastBE	1000	10000	8	54	0.972362	10000	10000	0.995848	1	39.21	2.9288
fastBE	1000	10000	16	54	1	10000	10000	1	1	34.77	3.3561
Orchard	1000	10000	2	54	0.945543	9999	10000	0.997022	1	95.19	7.5302
Orchard	1000	10000	4	54	1	9989	10000	0.999056	1	153.81	7.7169
Orchard	1000	10000	8	54	0.972339	9985	10000	0.994694	1	82.75	6.7199
Orchard	1000	10000	16	54	1	9931	10000	0.996079	1	429.97	11.0409
Pairtree	1000	10000	2	54	0.945543	9999	10000	0.901854	1	1159.49	122.538
Pairtree	1000	10000	4	54	1	9989	10000	0.999056	1	1194.36	160.596
Pairtree	1000	10000	8	54	0.972339	9985	10000	0.994694	1	1160.69	138.836
Pairtree	1000	10000	16	54	1	9931	10000	0.996079	1	1206.77	243.267
PhyClone	1000	10000	2	55	0.946641	10000	10000	0.9996	1	1166.1	633.149
PhyClone	1000	10000	4	55	0.953473	10000	10000	0.99463	1	1093.13	287.048
PhyClone	1000	10000	8	55	0.896038	10000	10000	0.97734	1	1189.2	298.603
PhyClone	1000	10000	16	55	1	10000	10000	1	1	1284.48	151.352
CONIPHER	1000	10000	2	55	0.94653	9999	10000	0.979351	1	730.4	700.311
CONIPHER	1000	10000	4	55	0.950949	9973	10000	0.987149	1	729.71	1584.2
CONIPHER	1000	10000	8	55	0.892537	9977	10000	0.993388	1	765.14	2145
CONIPHER	1000	10000	16	55	1	9998	10000	0.944444	1	904.12	8307.93
fastBE	1000	10000	2	55	0.946641	10000	10000	0.999107	1	32.96	1.2202
fastBE	1000	10000	4	55	0.953473	10000	10000	0.99463	1	28.46	1.277
fastBE	1000	10000	8	55	0.896038	10000	10000	0.97734	1	34.19	1.8866
fastBE	1000	10000	16	55	1	10000	10000	1	1	40.49	1.304
Orchard	1000	10000	2	55	0.946622	9987	10000	0.998361	1	45.17	29.2089
Orchard	1000	10000	4	55	0.953445	9980	10000	0.99351	1	79.72	8.3276
Orchard	1000	10000	8	55	0.895921	9969	10000	0.975459	1	41.29	32.2112
Orchard	1000	10000	16	55	1	9917	10000	0.995825	1	99.94	11.1513
Pairtree	1000	10000	2	55	0.946622	9987	10000	0.988343	1	1175.52	149.583
Pairtree	1000	10000	4	55	0.953445	9980	10000	0.99351	1	1177.27	172.852
Pairtree	1000	10000	8	55	0.895921	9969	10000	0.975459	1	1180.25	183.058
Pairtree	1000	10000	16	55	1	9917	10000	0.995825	1	1206.93	222.886
PhyClone	1000	10000	2	56	0.959886	10000	10000	0.97201	1	1180.92	1029.67
PhyClone	1000	10000	4	56	0.96979	10000	10000	0.999725	1	1175.05	404.076
PhyClone	1000	10000	8	56	0.993755	10000	10000	0.983986	1	1376.62	717.027
PhyClone	1000	10000	16	56	1	10000	10000	1	1	1331.68	324.253
CONIPHER	1000	10000	2	56	0.957522	9934	10000	0.956036	1	656.37	654.888
CONIPHER	1000	10000	4	56	0.969529	9999	10000	0.997123	1	797.6	1976.83
CONIPHER	1000	10000	8	56	0.993755	10000	10000	0.853451	1	614.94	1262.6
CONIPHER	1000	10000	16	56	1	9994	10000	0.979288	1	900.82	5709.65
fastBE	1000	10000	2	56	0.959886	10000	10000	0.976398	1	40.5	1.1343
fastBE	1000	10000	4	56	0.96979	10000	10000	0.999896	1	43.83	1.389
fastBE	1000	10000	8	56	0.993755	10000	10000	0.854999	1	33.92	2.1769
fastBE	1000	10000	16	56	1	10000	10000	1	1	35.64	2.0089
Orchard	1000	10000	2	56	0.959879	9994	10000	0.991395	1	65.61	20.0093
Orchard	1000	10000	4	56	0.969779	9978	10000	0.998038	1	81.1	14.2091
Orchard	1000	10000	8	56	0.99375	9991	10000	0.847327	1	406.75	9.859
Orchard	1000	10000	16	56	1	9927	10000	0.996291	1	75.82	17.9588
Pairtree	1000	10000	2	56	0.959879	9994	10000	0.997715	1	1161.22	124.249
Pairtree	1000	10000	4	56	0.969779	9978	10000	0.998304	1	1138.84	118.796
Pairtree	1000	10000	8	56	0.99375	9991	10000	0.847327	1	1180.18	175.135
Pairtree	1000	10000	16	56	1	9927	10000	0.996291	1	1205.2	138.084
PhyClone	1000	10000	2	57	1	10000	10000	0.999529	1	1057.2	295.078
PhyClone	1000	10000	4	57	1	10000	10000	0.999987	1	1192.82	448.903
PhyClone	1000	10000	8	57	0.999666	10000	10000	0.999999	1	1435.49	1673.63
PhyClone	1000	10000	16	57	0.997905	10000	10000	0.997036	1	1579.98	501.357
CONIPHER	1000	10000	2	57	1	9999	10000	0.998073	1	684.17	958.866
CONIPHER	1000	10000	4	57	0.994869	9997	10000	0.98991	1	684.61	2683.36
CONIPHER	1000	10000	8	57	0.984938	9991	10000	0.997803	1	730.21	2631.61
CONIPHER	1000	10000	16	57	0.99811	9996	10000	0.941766	1	846.44	4840.53
fastBE	1000	10000	2	57	1	10000	10000	0.999508	1	27.94	1.0444
fastBE	1000	10000	4	57	0.994903	10000	10000	0.999929	1	34.85	2.4968
fastBE	1000	10000	8	57	0.983512	10000	10000	0.998633	1	43.84	2.5183
fastBE	1000	10000	16	57	0.997905	10000	10000	0.997036	1	34.27	3.1945
Orchard	1000	10000	2	57	1	9992	10000	0.999075	1	77.5	8.17
Orchard	1000	10000	4	57	0.994901	9983	10000	0.999011	1	160.32	8.535
Orchard	1000	10000	8	57	0.983498	9969	10000	0.996763	1	52.91	26.7739
Orchard	1000	10000	16	57	0.997895	9992	10000	0.992994	1	391.79	6.7304
Pairtree	1000	10000	2	57	1	9992	10000	0.999115	1	1150	145.552
Pairtree	1000	10000	4	57	0.994901	9983	10000	0.998998	1	1176.12	119.024
Pairtree	1000	10000	8	57	0.983498	9969	10000	0.996195	1	1172.74	174.977
Pairtree	1000	10000	16	57	0.997895	9992	10000	0.992994	1	1188.45	185.413
PhyClone	1000	10000	2	58	0.923142	10000	10000	0.995501	1	1099.85	406.304
PhyClone	1000	10000	4	58	0.985371	10000	10000	0.998263	1	1193.23	442.569
PhyClone	1000	10000	8	58	0.958538	10000	10000	0.994944	1	1166.98	266.344
PhyClone	1000	10000	16	58	0.971513	10000	10000	0.993099	1	1639.75	489.956
CONIPHER	1000	10000	2	58	0.922881	9997	10000	0.967811	1	667.81	659.199
CONIPHER	1000	10000	4	58	0.985194	9995	10000	0.995505	1	671.29	1292.16
CONIPHER	1000	10000	8	58	1	9798	10000	0.927799	1	777.48	3091.87
CONIPHER	1000	10000	16	58	0.970621	9810	10000	0.976178	1	656.34	2926.33
fastBE	1000	10000	2	58	0.923142	10000	10000	0.99997	1	28.21	1.1384
fastBE	1000	10000	4	58	0.985371	10000	10000	0.998263	1	32.16	1.3695
fastBE	1000	10000	8	58	0.958538	10000	10000	0.994944	1	43.83	1.589
fastBE	1000	10000	16	58	0.954138	10000	10000	0.989406	1	41.77	3.6935
Orchard	1000	10000	2	58	0.923118	9991	10000	0.999415	1	96.35	12.369
Orchard	1000	10000	4	58	0.985365	9985	10000	0.997437	1	143.83	10.3983
Orchard	1000	10000	8	58	0.958503	9971	10000	0.993237	1	42.86	31.5286
Orchard	1000	10000	16	58	0.954064	9980	10000	0.98659	1	395.11	11.5335
Pairtree	1000	10000	2	58	0.923118	9991	10000	0.994945	1	1165.32	132.204
Pairtree	1000	10000	4	58	0.985365	9985	10000	0.997387	1	1177.71	161.983
Pairtree	1000	10000	8	58	0.958503	9971	10000	0.993237	1	1147.32	177.762
Pairtree	1000	10000	16	58	0.954064	9980	10000	0.98659	1	1214.25	202.128
PhyClone	1000	10000	2	59	0.989692	10000	10000	0.999997	1	1054.51	186.76
PhyClone	1000	10000	4	59	1	10000	10000	0.999999	1	1200.5	815.599
PhyClone	1000	10000	8	59	1	10000	10000	1	1	1199.57	304.913
PhyClone	1000	10000	16	59	1	10000	10000	1	1	1628.34	537.459
CONIPHER	1000	10000	2	59	0.989692	10000	10000	0.998699	1	623.13	553.542
CONIPHER	1000	10000	4	59	1	9991	10000	0.96156	1	837.42	2065.58
CONIPHER	1000	10000	8	59	1	9999	10000	0.999341	1	878.26	2788.37
CONIPHER	1000	10000	16	59	0.97354	9970	10000	0.986592	1	830.75	6589.54
fastBE	1000	10000	2	59	0.989692	10000	10000	0.999997	1	32.63	0.8978
fastBE	1000	10000	4	59	1	10000	10000	1	1	42.54	2.028
fastBE	1000	10000	8	59	1	10000	10000	1	1	34.18	1.959
fastBE	1000	10000	16	59	0.974583	10000	10000	0.997984	1	31.64	3.0058
Orchard	1000	10000	2	59	0.989689	9995	10000	0.999668	1	96.54	9.0974
Orchard	1000	10000	4	59	1	9976	10000	0.998737	1	96.23	10.953
Orchard	1000	10000	8	59	1	9970	10000	0.998266	1	43.71	33.7911
Orchard	1000	10000	16	59	0.974547	9939	10000	0.994571	1	54.71	23.0019
Pairtree	1000	10000	2	59	0.989689	9995	10000	0.999668	1	1174.88	110.905
Pairtree	1000	10000	4	59	1	9976	10000	0.998784	1	1097.03	200.061
Pairtree	1000	10000	8	59	1	9970	10000	0.998266	1	1179.91	212.958
Pairtree	1000	10000	16	59	0.974547	9939	10000	0.994571	1	1186.08	207.706
PhyClone	1000	10000	2	60	0.920307	10000	10000	0.990002	1	1175.08	1239.98
PhyClone	1000	10000	4	60	1	10000	10000	1	1	1079.39	181.12
PhyClone	1000	10000	8	60	1	10000	10000	1	1	1166.53	282.075
PhyClone	1000	10000	16	60	0.813816	10000	10000	0.816479	1	1729.91	944.905
CONIPHER	1000	10000	2	60	0.921914	9995	10000	0.973581	1	671.57	642.237
CONIPHER	1000	10000	4	60					0	703.25	556.323
CONIPHER	1000	10000	8	60	1	9998	10000	0.997436	1	796.61	3828.52
CONIPHER	1000	10000	16	60	0.758475	9309	10000	0.952874	1	805.64	3410.72
fastBE	1000	10000	2	60	0.920307	10000	10000	0.992155	1	33.91	1.8596
fastBE	1000	10000	4	60	1	10000	10000	1	1	37.19	1.4027
fastBE	1000	10000	8	60	1	10000	10000	1	1	33.98	0.9942
fastBE	1000	10000	16	60	0.799552	10000	10000	0.81434	1	33.4	3.537
Orchard	1000	10000	2	60	0.920293	9994	10000	0.979617	1	391.5	11.7199
Orchard	1000	10000	4	60	1	9985	10000	0.999249	1	157.23	9.3176
Orchard	1000	10000	8	60	1	9962	10000	0.998019	1	97.48	9.3064
Orchard	1000	10000	16	60	0.799033	9984	10000	0.810841	1	43.83	29.4489
Pairtree	1000	10000	2	60	0.920293	9994	10000	0.987591	1	1184.84	130.425
Pairtree	1000	10000	4	60	1	9985	10000	0.999249	1	1157.13	158.156
Pairtree	1000	10000	8	60	1	9962	10000	0.998019	1	1175.44	191.253
Pairtree	1000	10000	16	60	0.799033	9984	10000	0.810841	1	1187.21	248.74
PhyClone	1000	10000	2	61	0.995071	10000	10000	0.925094	1	1174.05	1201.31
PhyClone	1000	10000	4	61	0.92118	10000	10000	0.945922	1	1144.72	346.829
PhyClone	1000	10000	8	61	0.999939	10000	10000	0.964502	1	1430.27	662.011
PhyClone	1000	10000	16	61	1	10000	10000	1	1	1696.46	1147.3
CONIPHER	1000	10000	2	61	0.995071	10000	10000	0.950745	1	481.98	427.645
CONIPHER	1000	10000	4	61	0.999654	9298	10000	0.945681	1	504.33	625.808
CONIPHER	1000	10000	8	61	1	9995	10000	0.960336	1	582.63	1611.57
CONIPHER	1000	10000	16	61	1	9949	10000	0.817012	1	872.11	7687.48
fastBE	1000	10000	2	61	0.995071	10000	10000	0.997409	1	29.75	1.8132
fastBE	1000	10000	4	61	0.92118	10000	10000	0.945922	1	34.23	1.2342
fastBE	1000	10000	8	61	0.999939	10000	10000	0.999895	1	41.01	4.5862
fastBE	1000	10000	16	61	0.965744	10000	10000	0.999138	1	34.5	3.7928
Orchard	1000	10000	2	61	0.995068	9994	10000	0.937121	1	97.21	6.0481
Orchard	1000	10000	4	61	0.921127	9993	10000	0.944817	1	397.12	9.1119
Orchard	1000	10000	8	61	0.999939	9987	10000	0.998425	1	378.84	13.4673
Orchard	1000	10000	16	61	0.965711	9939	10000	0.996034	1	402.03	10.0703
Pairtree	1000	10000	2	61	0.995068	9994	10000	0.930616	1	1175.75	168.822
Pairtree	1000	10000	4	61	0.921127	9993	10000	0.944817	1	1153.02	157.811
Pairtree	1000	10000	8	61	0.999939	9987	10000	0.998425	1	1199.38	168.817
Pairtree	1000	10000	16	61	0.965711	9939	10000	0.996034	1	1188.45	178.408
PhyClone	1000	10000	2	62	0.992062	10000	10000	0.985341	1	1121.36	647.548
PhyClone	1000	10000	4	62	0.958937	10000	10000	0.993638	1	1244.8	1047.84
PhyClone	1000	10000	8	62	0.999188	10000	10000	0.999859	1	1374.98	1484.16
PhyClone	1000	10000	16	62	0.991579	10000	10000	0.999625	1	1707.54	670.321
CONIPHER	1000	10000	2	62	0.992062	10000	10000	0.984685	1	428.04	430.818
CONIPHER	1000	10000	4	62	0.998414	9828	10000	0.947791	1	798.97	1223.35
CONIPHER	1000	10000	8	62	0.999178	9993	10000	0.994018	1	802.49	3314.76
CONIPHER	1000	10000	16	62	0.991559	9998	10000	0.997059	1	863.2	5279.79
fastBE	1000	10000	2	62	0.992062	10000	10000	0.98841	1	40.5	0.9431
fastBE	1000	10000	4	62	0.958937	10000	10000	0.986993	1	43.83	2.0843
fastBE	1000	10000	8	62	0.99782	10000	10000	0.999849	1	40.23	2.4345
fastBE	1000	10000	16	62	0.991579	10000	10000	0.999625	1	41.01	3.8995
Orchard	1000	10000	2	62	0.992061	9996	10000	0.992957	1	94.41	8.1917
Orchard	1000	10000	4	62	0.958919	9986	10000	0.992775	1	139.31	10.4177
Orchard	1000	10000	8	62	0.997819	9970	10000	0.998181	1	403.11	11.5583
Orchard	1000	10000	16	62	0.991566	9945	10000	0.996212	1	395.32	8.317
Pairtree	1000	10000	2	62	0.992061	9996	10000	0.987949	1	1156.27	137.807
Pairtree	1000	10000	4	62	0.958919	9986	10000	0.986272	1	1175.34	140.126
Pairtree	1000	10000	8	62	0.997819	9970	10000	0.998023	1	1188	157.65
Pairtree	1000	10000	16	62	0.991566	9945	10000	0.996212	1	1187.24	182.963
PhyClone	1000	10000	2	63	0.980507	10000	10000	0.999073	1	1130.88	1132.2
PhyClone	1000	10000	4	63	0.962787	10000	10000	0.98283	1	1194.48	355.022
PhyClone	1000	10000	8	63	0.997456	10000	10000	0.979455	1	1367.14	811.589
PhyClone	1000	10000	16	63	0.923213	10000	10000	0.965592	1	1695.36	552.914
CONIPHER	1000	10000	2	63	0.980507	10000	10000	0.967924	1	642.48	585.934
CONIPHER	1000	10000	4	63	0.962554	9997	10000	0.390256	1	792.66	1419.36
CONIPHER	1000	10000	8	63	0.997456	9999	10000	0.977815	1	757.74	2649
CONIPHER	1000	10000	16	63	1	8970	10000	0.863955	1	729.1	3055.1
fastBE	1000	10000	2	63	0.980507	10000	10000	0.96959	1	32.16	1.4522
fastBE	1000	10000	4	63	0.962787	10000	10000	0.900706	1	34.76	1.3765
fastBE	1000	10000	8	63	0.996777	10000	10000	0.979269	1	35.04	2.8995
fastBE	1000	10000	16	63	0.877576	10000	10000	0.959993	1	34.86	3.9371
Orchard	1000	10000	2	63	0.980502	9994	10000	0.999351	1	155.66	7.1504
Orchard	1000	10000	4	63	0.962787	10000	10000	0.98283	1	154.17	9.8244
Orchard	1000	10000	8	63	0.996775	9973	10000	0.977606	1	44.92	31.0066
Orchard	1000	10000	16	63	0.87732	9973	10000	0.957372	1	407.82	7.2402
Pairtree	1000	10000	2	63	0.980502	9994	10000	0.969477	1	1156.64	112.948
Pairtree	1000	10000	4	63	0.962787	10000	10000	0.900706	1	1157.88	121.971
Pairtree	1000	10000	8	63	0.996775	9973	10000	0.977606	1	1180.28	187.765
Pairtree	1000	10000	16	63	0.87732	9973	10000	0.957372	1	1197.25	207.192
PhyClone	1000	10000	2	64	0.942377	10000	10000	0.999968	1	1116.37	523.427
PhyClone	1000	10000	4	64	1	10000	10000	0.986695	1	1215.26	651.931
PhyClone	1000	10000	8	64	0.998781	10000	10000	0.998914	1	1384.84	886.36
PhyClone	1000	10000	16	64	0.810387	10000	10000	0.873484	1	1319.47	321.116
CONIPHER	1000	10000	2	64	0.941527	9996	10000	0.992741	1	696.07	887.646
CONIPHER	1000	10000	4	64	1	9996	10000	0.991269	1	589.67	765.92
CONIPHER	1000	10000	8	64	0.998781	10000	10000	0.999093	1	658.51	1654.34
CONIPHER	1000	10000	16	64	1	8937	10000	0.916283	1	854.63	3601.94
fastBE	1000	10000	2	64	0.942377	10000	10000	0.999998	1	33.98	1.6563
fastBE	1000	10000	4	64	1	10000	10000	1	1	29.75	1.8379
fastBE	1000	10000	8	64	0.998781	10000	10000	0.999093	1	32.17	2.2548
fastBE	1000	10000	16	64	0.810387	10000	10000	0.873484	1	30.62	1.4868
Orchard	1000	10000	2	64	0.942369	9995	10000	0.999702	1	79.73	5.9028
Orchard	1000	10000	4	64	1	9996	10000	0.999461	1	408.92	15.4437
Orchard	1000	10000	8	64	0.99878	9984	10000	0.997225	1	390.55	8.3048
Orchard	1000	10000	16	64	0.809725	9977	10000	0.869805	1	407.91	7.0789
Pairtree	1000	10000	2	64	0.942369	9995	10000	0.99925	1	1188.37	144.984
Pairtree	1000	10000	4	64	1	9996	10000	0.986249	1	1177.34	175.527
Pairtree	1000	10000	8	64	0.99878	9984	10000	0.997588	1	1208	324.478
Pairtree	1000	10000	16	64	0.809725	9977	10000	0.869805	1	1142.38	226.885
PhyClone	1000	10000	2	65	0.996698	10000	10000	0.999674	1	1119.33	507.538
PhyClone	1000	10000	4	65	0.977079	10000	10000	0.991551	1	1212.91	1200.13
PhyClone	1000	10000	8	65	0.388358	10000	10000	0.2784	1	1194.89	413.716
PhyClone	1000	10000	16	65	0.907378	10000	10000	0.986155	1	1293.65	192.332
CONIPHER	1000	10000	2	65	0.996693	9999	10000	0.998935	1	670.5	533.244
CONIPHER	1000	10000	4	65	0.977067	9999	10000	0.987794	1	707.68	1047.59
CONIPHER	1000	10000	8	65	1	8733	10000	0.928556	1	749.29	2329.68
CONIPHER	1000	10000	16	65	1	9591	10000	0.767217	1	887.46	4761.14
fastBE	1000	10000	2	65	0.996698	10000	10000	0.999031	1	33.65	1.1515
fastBE	1000	10000	4	65	0.97679	10000	10000	0.987968	1	43.83	1.9009
fastBE	1000	10000	8	65	0.388153	10000	10000	0.2784	1	33.99	2.0914
fastBE	1000	10000	16	65	0.907378	10000	10000	0.986155	1	33.72	0.8889
Orchard	1000	10000	2	65	0.996696	9990	10000	0.998393	1	76.68	17.6115
Orchard	1000	10000	4	65	0.976777	9984	10000	0.98694	1	407.58	6.985
Orchard	1000	10000	8	65	0.387372	9999	10000	0.277268	1	396.89	11.0987
Orchard	1000	10000	16	65	0.907209	9939	10000	0.982723	1	81.04	8.0045
Pairtree	1000	10000	2	65	0.996696	9990	10000	0.999036	1	1129.83	177.411
Pairtree	1000	10000	4	65	0.976777	9984	10000	0.984972	1	1145.61	198.294
Pairtree	1000	10000	8	65	0.387372	9999	10000	0.277268	1	1188.43	221.825
Pairtree	1000	10000	16	65	0.907209	9939	10000	0.982723	1	1175.91	177.483
PhyClone	1000	10000	2	66	0.948214	10000	10000	0.997994	1	1101.71	243.261
PhyClone	1000	10000	4	66	1	10000	10000	0.99998	1	1191.95	509.704
PhyClone	1000	10000	8	66	1	10000	10000	1	1	1138.5	158.201
PhyClone	1000	10000	16	66	1	10000	10000	1	1	1737.43	1044.16
CONIPHER	1000	10000	2	66	0.946503	9996	10000	0.989183	1	696.34	951.118
CONIPHER	1000	10000	4	66	1	9999	10000	0.999706	1	721.34	1280.75
CONIPHER	1000	10000	8	66	1	9999	10000	0.996904	1	872.06	4122.29
CONIPHER	1000	10000	16	66	0.989557	9992	10000	0.99829	1	972.37	4140.96
fastBE	1000	10000	2	66	0.948214	10000	10000	0.997994	1	33.98	1.0891
fastBE	1000	10000	4	66	1	10000	10000	0.99998	1	28.2	1.5495
fastBE	1000	10000	8	66	1	10000	10000	1	1	31.65	0.9793
fastBE	1000	10000	16	66	0.989028	10000	10000	0.999732	1	34.5	3.815
Orchard	1000	10000	2	66	0.948203	9990	10000	0.997482	1	152.2	8.8264
Orchard	1000	10000	4	66	1	9985	10000	0.999062	1	396.84	5.1372
Orchard	1000	10000	8	66	1	9965	10000	0.998218	1	163.88	11.4168
Orchard	1000	10000	16	66	0.989001	9957	10000	0.996538	1	409.98	15.2777
Pairtree	1000	10000	2	66	0.948203	9990	10000	0.997482	1	1156.37	117.437
Pairtree	1000	10000	4	66	1	9985	10000	0.999062	1	1202.73	158.996
Pairtree	1000	10000	8	66	1	9965	10000	0.998218	1	1130.61	156.761
Pairtree	1000	10000	16	66	0.989001	9957	10000	0.996538	1	1188.46	214.11
PhyClone	1000	10000	2	67	0.919737	10000	10000	0.892262	1	1193.89	875.293
PhyClone	1000	10000	4	67	1	10000	10000	1	1	1245.56	578.779
PhyClone	1000	10000	8	67	0.916413	10000	10000	0.987687	1	1249.52	415.594
PhyClone	1000	10000	16	67	1	10000	10000	1	1	1412.32	465.509
CONIPHER	1000	10000	2	67	0.916112	9876	10000	0.853251	1	434.16	341.644
CONIPHER	1000	10000	4	67	1	9994	10000	0.998697	1	775.2	984.927
CONIPHER	1000	10000	8	67	0.8703	9993	10000	0.996942	1	804.46	2451.82
CONIPHER	1000	10000	16	67	1	9990	10000	0.94364	1	909.09	8203.45
fastBE	1000	10000	2	67	0.919737	10000	10000	0.963288	1	32.96	1.3665
fastBE	1000	10000	4	67	1	10000	10000	1	1	31.39	1.7176
fastBE	1000	10000	8	67	0.872347	10000	10000	0.982674	1	30.37	1.5384
fastBE	1000	10000	16	67	1	10000	10000	1	1	32.16	2.1062
Orchard	1000	10000	2	67	0.919712	9995	10000	0.957964	1	80.46	7.286
Orchard	1000	10000	4	67	1	9991	10000	0.999206	1	78.83	9.2419
Orchard	1000	10000	8	67	0.872234	9970	10000	0.980978	1	81.79	9.8799
Orchard	1000	10000	16	67	1	9933	10000	0.996608	1	144.93	11.6413
Pairtree	1000	10000	2	67	0.919712	9995	10000	0.962388	1	1187.44	161.153
Pairtree	1000	10000	4	67	1	9991	10000	0.999206	1	1177	178.879
Pairtree	1000	10000	8	67	0.872234	9970	10000	0.980978	1	1200.14	187.319
Pairtree	1000	10000	16	67	1	9933	10000	0.996608	1	1169.9	195.88
PhyClone	1000	10000	2	68	0.0507407	10000	10000	0.0309583	1	1025.87	89.1444
PhyClone	1000	10000	4	68	0.807552	10000	10000	0.85976	1	1120.77	353.19
PhyClone	1000	10000	8	68	1	10000	10000	1	1	1146.89	180.373
PhyClone	1000	10000	16	68	0.89872	10000	10000	0.973582	1	1295.99	195.396
CONIPHER	1000	10000	2	68					0	401.6	220.096
CONIPHER	1000	10000	4	68	0.799499	9876	10000	0.989925	1	501.8	560.111
CONIPHER	1000	10000	8	68	1	9903	10000	0.940213	1	835.2	2531.89
CONIPHER	1000	10000	16	68	1	9375	10000	0.837112	1	871.85	3683.59
fastBE	1000	10000	2	68	0.0507407	10000	10000	0	1	32.38	0.8837
fastBE	1000	10000	4	68	0.807552	10000	10000	0.85976	1	30.62	1.2411
fastBE	1000	10000	8	68	0.971439	10000	10000	0.998427	1	33.73	0.9072
fastBE	1000	10000	16	68	0.89872	10000	10000	0.973582	1	27.94	1.675
Orchard	1000	10000	2	68	0.050742	9996	10000	0.0309461	1	97.61	5.4835
Orchard	1000	10000	4	68	0.807439	9994	10000	0.998615	1	394.49	5.8069
Orchard	1000	10000	8	68	0.971417	9969	10000	0.996763	1	70.7	18.085
Orchard	1000	10000	16	68	0.898461	9936	10000	0.96945	1	46.97	25.6172
Pairtree	1000	10000	2	68	0.050742	9996	10000	0.0309461	1	1125.04	99.6534
Pairtree	1000	10000	4	68	0.807439	9994	10000	0.858983	1	1194.58	189.787
Pairtree	1000	10000	8	68	0.971417	9969	10000	0.996763	1	1206	172.528
Pairtree	1000	10000	16	68	0.898461	9936	10000	0.96945	1	1179.5	184.216
PhyClone	1000	10000	2	69	0.955087	10000	10000	0.998425	1	1046.39	171.297
PhyClone	1000	10000	4	69	0.963914	10000	10000	0.974278	1	1203.52	464.898
PhyClone	1000	10000	8	69	0.96694	10000	10000	0.995414	1	1363.12	788.395
PhyClone	1000	10000	16	69	0.965743	10000	10000	0.992303	1	1706.84	1595.97
CONIPHER	1000	10000	2	69	0.955087	10000	10000	0.998425	1	681.01	997.954
CONIPHER	1000	10000	4	69	0.996273	9854	10000	0.985726	1	630.81	925.899
CONIPHER	1000	10000	8	69	0.96694	10000	10000	0.995079	1	733.83	2243.94
CONIPHER	1000	10000	16	69	0.999656	9719	10000	0.945783	1	837.61	4557.22
fastBE	1000	10000	2	69	0.955087	10000	10000	0.998425	1	33.67	1.4306
fastBE	1000	10000	4	69	0.963914	10000	10000	0.974278	1	27.19	1.8155
fastBE	1000	10000	8	69	0.96694	10000	10000	0.995279	1	32.89	2.0656
fastBE	1000	10000	16	69	0.949947	10000	10000	0.991059	1	43.84	3.1527
Orchard	1000	10000	2	69	0.955078	9990	10000	0.997913	1	42.54	35.1633
Orchard	1000	10000	4	69	0.963884	9994	10000	0.887769	1	398.85	8.5257
Orchard	1000	10000	8	69	0.96692	9980	10000	0.994161	1	379.1	7.0666
Orchard	1000	10000	16	69	0.949878	9963	10000	0.988499	1	405.64	10.7907
Pairtree	1000	10000	2	69	0.955078	9990	10000	0.997913	1	1144.25	151.535
Pairtree	1000	10000	4	69	0.963884	9994	10000	0.97297	1	1180.82	167.999
Pairtree	1000	10000	8	69	0.96692	9980	10000	0.994161	1	1178.81	202.071
Pairtree	1000	10000	16	69	0.949878	9963	10000	0.988499	1	1187.13	239.531
PhyClone	1000	10000	2	70	1	10000	10000	1	1	1048.39	132.159
PhyClone	1000	10000	4	70	0.998674	10000	10000	0.999936	1	1189.45	478.284
PhyClone	1000	10000	8	70	1	10000	10000	1	1	1173.57	288.744
PhyClone	1000	10000	16	70	0.92324	10000	10000	0.991198	1	1336.65	293.231
CONIPHER	1000	10000	2	70	1	9999	10000	0.997212	1	718.18	694.606
CONIPHER	1000	10000	4	70	0.998671	9997	10000	0.998238	1	557.62	681.016
CONIPHER	1000	10000	8	70	1	9995	10000	0.993572	1	833.7	2749.28
CONIPHER	1000	10000	16	70	1	9694	10000	0.757911	1	883.2	4866.45
fastBE	1000	10000	2	70	1	10000	10000	1	1	38.21	0.7437
fastBE	1000	10000	4	70	0.998674	10000	10000	0.999936	1	31.14	1.4119
fastBE	1000	10000	8	70	1	10000	10000	1	1	42.29	1.5659
fastBE	1000	10000	16	70	0.92324	10000	10000	0.991198	1	35.15	1.6372
Orchard	1000	10000	2	70	1	9989	10000	0.999413	1	78.44	5.7071
Orchard	1000	10000	4	70	0.998673	9993	10000	0.998948	1	393.18	6.8075
Orchard	1000	10000	8	70	1	9963	10000	0.99808	1	101.17	8.5174
Orchard	1000	10000	16	70	0.923095	9926	10000	0.987167	1	41.52	34.5313
Pairtree	1000	10000	2	70	1	9989	10000	0.999413	1	1174.51	98.77
Pairtree	1000	10000	4	70	0.998673	9993	10000	0.998948	1	1176.19	123.451
Pairtree	1000	10000	8	70	1	9963	10000	0.99808	1	1198.33	139.952
Pairtree	1000	10000	16	70	0.923095	9926	10000	0.987167	1	1185.65	198.035
PhyClone	1000	10000	2	71	1	10000	10000	0.999769	1	1105.79	283.354
PhyClone	1000	10000	4	71	0.970238	10000	10000	0.990177	1	1239.88	616.162
PhyClone	1000	10000	8	71	0.999478	10000	10000	0.999112	1	1312.11	432.567
PhyClone	1000	10000	16	71	1	10000	10000	1	1	1289.09	187.758
CONIPHER	1000	10000	2	71	1	9998	10000	0.983107	1	779.1	957.645
CONIPHER	1000	10000	4	71	0.970155	9996	10000	0.939885	1	483.44	708.236
CONIPHER	1000	10000	8	71	0.999478	10000	10000	0.999238	1	692.96	1949.12
CONIPHER	1000	10000	16	71	1	10000	10000	1	1	925.21	8187.96
fastBE	1000	10000	2	71	1	10000	10000	0.999772	1	28.46	1.1997
fastBE	1000	10000	4	71	0.970238	10000	10000	0.990569	1	30	1.6794
fastBE	1000	10000	8	71	0.999478	10000	10000	0.999112	1	43.57	1.7641
fastBE	1000	10000	16	71	1	10000	10000	1	1	33.91	1.5076
Orchard	1000	10000	2	71	1	9990	10000	0.999225	1	58.85	22.0374
Orchard	1000	10000	4	71	0.970217	9988	10000	0.989511	1	144.93	9.8185
Orchard	1000	10000	8	71	0.999477	9976	10000	0.99744	1	386.65	7.2708
Orchard	1000	10000	16	71	1	9936	10000	0.996776	1	58.86	22.1246
Pairtree	1000	10000	2	71	1	9990	10000	0.999497	1	1175.62	144.215
Pairtree	1000	10000	4	71	0.970217	9988	10000	0.88675	1	1194.54	126.128
Pairtree	1000	10000	8	71	0.999477	9976	10000	0.998231	1	1180.23	200.975
Pairtree	1000	10000	16	71	1	9936	10000	0.996776	1	1179.56	195.587
PhyClone	1000	10000	2	72	0.998726	10000	10000	0.993288	1	1128.66	826.065
PhyClone	1000	10000	4	72	0.971824	10000	10000	0.995135	1	1274.48	515.653
PhyClone	1000	10000	8	72	1	10000	10000	1	1	1146.52	124.906
PhyClone	1000	10000	16	72	0.919545	10000	10000	0.968026	1	1764.35	2804.07
CONIPHER	1000	10000	2	72	0.998838	9995	10000	0.991682	1	561.4	477.314
CONIPHER	1000	10000	4	72	0.971768	9998	10000	0.994845	1	557.82	995.565
CONIPHER	1000	10000	8	72	1	9996	10000	0.714184	1	841.98	4013.38
CONIPHER	1000	10000	16	72	0.919003	9990	10000	0.943054	1	831.51	3474.36
fastBE	1000	10000	2	72	0.998726	10000	10000	0.965657	1	40.5	1.8351
fastBE	1000	10000	4	72	0.971824	10000	10000	0.995137	1	31.91	1.591
fastBE	1000	10000	8	72	1	10000	10000	0.555654	1	33.73	1.5243
fastBE	1000	10000	16	72	0.918801	10000	10000	0.967895	1	42.54	5.3971
Orchard	1000	10000	2	72	0.998726	9995	10000	0.967448	1	80.21	6.5592
Orchard	1000	10000	4	72	0.971807	9985	10000	0.993993	1	80.57	8.3212
Orchard	1000	10000	8	72	1	9968	10000	0.998396	1	84.21	9.0155
Orchard	1000	10000	16	72	0.918635	9954	10000	0.940186	1	401.76	11.0075
Pairtree	1000	10000	2	72	0.998726	9995	10000	0.997124	1	1202.04	142.898
Pairtree	1000	10000	4	72	0.971807	9985	10000	0.99399	1	1182.62	129.206
Pairtree	1000	10000	8	72	1	9968	10000	0.998396	1	1197.48	151.6
Pairtree	1000	10000	16	72	0.918635	9954	10000	0.940186	1	1168.87	190.883
PhyClone	1000	10000	2	73	0.990065	10000	10000	0.985308	1	1062.6	278.04
PhyClone	1000	10000	4	73	1	10000	10000	1	1	1105.64	124.794
PhyClone	1000	10000	8	73	0.993337	10000	10000	0.999405	1	1404.38	1315.08
PhyClone	1000	10000	16	73	1	10000	10000	1	1	1412.77	392.419
CONIPHER	1000	10000	2	73	0.990065	10000	10000	0.983538	1	695.94	775.89
CONIPHER	1000	10000	4	73	1	10000	10000	1	1	768.81	1584.45
CONIPHER	1000	10000	8	73	0.993253	9994	10000	0.992107	1	782.92	3407.3
CONIPHER	1000	10000	16	73	1	9774	10000	0.83026	1	884.48	7138.37
fastBE	1000	10000	2	73	0.990065	10000	10000	0.99781	1	29.75	1.1225
fastBE	1000	10000	4	73	1	10000	10000	1	1	27.44	1.0373
fastBE	1000	10000	8	73	0.993337	10000	10000	0.995464	1	34.23	3.1047
fastBE	1000	10000	16	73	0.929331	10000	10000	0.992305	1	30.89	2.441
Orchard	1000	10000	2	73	0.990064	9994	10000	0.984966	1	80.08	9.2878
Orchard	1000	10000	4	73	1	9984	10000	0.999105	1	141.2	13.676
Orchard	1000	10000	8	73	0.993333	9974	10000	0.994011	1	409.39	10.4618
Orchard	1000	10000	16	73	0.929222	9940	10000	0.989059	1	412.29	15.659
Pairtree	1000	10000	2	73	0.990064	9994	10000	0.99856	1	1156.61	108.198
Pairtree	1000	10000	4	73	1	9984	10000	0.999105	1	1176.15	150.919
Pairtree	1000	10000	8	73	0.993333	9974	10000	0.997952	1	1181.65	157.305
Pairtree	1000	10000	16	73	0.929222	9940	10000	0.989059	1	1195.46	161.971
PhyClone	1000	10000	2	74	0.981907	10000	10000	0.994726	1	1093.74	243.341
PhyClone	1000	10000	4	74	1	10000	10000	0.998616	1	1178.71	454.951
PhyClone	1000	10000	8	74	0.772018	10000	10000	0.827777	1	1175.37	240.231
PhyClone	1000	10000	16	74	0.827416	10000	10000	0.912593	1	1286.16	196.765
CONIPHER	1000	10000	2	74	0.981881	9999	10000	0.994517	1	486.22	454.775
CONIPHER	1000	10000	4	74	1	9998	10000	0.998522	1	681.25	1110.88
CONIPHER	1000	10000	8	74	1	8874	10000	0.92064	1	759.3	1872.71
CONIPHER	1000	10000	16	74	1	8521	10000	0.814359	1	737.2	3360.37
fastBE	1000	10000	2	74	0.981907	10000	10000	0.994726	1	41.02	1.4979
fastBE	1000	10000	4	74	1	10000	10000	0.998616	1	32.88	1.3224
fastBE	1000	10000	8	74	0.770258	10000	10000	0.827669	1	30	1.4672
fastBE	1000	10000	16	74	0.827416	10000	10000	0.912593	1	27.95	1.1267
Orchard	1000	10000	2	74	0.981903	9998	10000	0.994471	1	77.95	6.2375
Orchard	1000	10000	4	74	1	9996	10000	0.999173	1	82.35	9.6637
Orchard	1000	10000	8	74	0.770018	9995	10000	0.826616	1	391.27	8.9513
Orchard	1000	10000	16	74	0.826985	9967	10000	0.909482	1	82.72	12.0441
Pairtree	1000	10000	2	74	0.981903	9998	10000	0.994471	1	1156.71	153.232
Pairtree	1000	10000	4	74	1	9996	10000	0.997789	1	1194.8	124.534
Pairtree	1000	10000	8	74	0.770018	9995	10000	0.826616	1	1198.86	186.489
Pairtree	1000	10000	16	74	0.826985	9967	10000	0.909482	1	1170.46	220.442
PhyClone	1000	10000	2	75	0.996971	10000	10000	0.998311	1	1121.38	713.422
PhyClone	1000	10000	4	75	1	10000	10000	1	1	1107.23	310.087
PhyClone	1000	10000	8	75	0.747881	10000	10000	0.724921	1	1385.57	981.487
PhyClone	1000	10000	16	75	0.889907	10000	10000	0.927069	1	1359.05	280.894
CONIPHER	1000	10000	2	75	0.996831	9992	10000	0.985667	1	781.05	873.527
CONIPHER	1000	10000	4	75	1	10000	10000	1	1	670.94	1150.8
CONIPHER	1000	10000	8	75	0.7362	9816	10000	0.965923	1	527.26	1113.39
CONIPHER	1000	10000	16	75	1	9316	10000	0.952415	1	842.89	3527.8
fastBE	1000	10000	2	75	0.996971	10000	10000	0.99854	1	43.83	1.5551
fastBE	1000	10000	4	75	1	10000	10000	1	1	30.89	1.291
fastBE	1000	10000	8	75	0.747881	10000	10000	0.713523	1	32.38	1.8346
fastBE	1000	10000	16	75	0.889907	10000	10000	0.927069	1	41.02	2.4005
Orchard	1000	10000	2	75	0.99697	9992	10000	0.998128	1	58.84	21.1839
Orchard	1000	10000	4	75	1	9981	10000	0.998933	1	96.25	6.0544
Orchard	1000	10000	8	75	0.747687	9994	10000	0.723663	1	395.36	6.9298
Orchard	1000	10000	16	75	0.889769	9991	10000	0.925396	1	413.98	8.9582
Pairtree	1000	10000	2	75	0.99697	9992	10000	0.998295	1	1175.33	186.095
Pairtree	1000	10000	4	75	1	9981	10000	0.998933	1	1157.27	120.161
Pairtree	1000	10000	8	75	0.747687	9994	10000	0.723663	1	1199.06	225.924
Pairtree	1000	10000	16	75	0.889769	9991	10000	0.925396	1	1187.53	226.633
PhyClone	1000	10000	2	76	0.944384	10000	10000	0.264669	1	1143.01	366.981
PhyClone	1000	10000	4	76	1	10000	10000	0.992902	1	1266.04	1122.29
PhyClone	1000	10000	8	76	0.939507	10000	10000	0.982205	1	1149.68	157.266
PhyClone	1000	10000	16	76	0.99981	10000	10000	0.99994	1	1710.41	1411.93
CONIPHER	1000	10000	2	76	0.944384	10000	10000	0.350447	1	559.6	496.408
CONIPHER	1000	10000	4	76	1	9991	10000	0.997725	1	760.7	1134.12
CONIPHER	1000	10000	8	76	0.939507	10000	10000	0.982205	1	634.57	1837.34
CONIPHER	1000	10000	16	76	1	9915	10000	0.979796	1	892.63	5240.74
fastBE	1000	10000	2	76	0.944384	10000	10000	0.984974	1	43.84	1.3997
fastBE	1000	10000	4	76	1	10000	10000	0.997039	1	33.92	2.5407
fastBE	1000	10000	8	76	0.939507	10000	10000	0.982205	1	33.66	0.9106
fastBE	1000	10000	16	76	0.970691	10000	10000	0.995379	1	43.57	3.5996
Orchard	1000	10000	2	76	0.944384	10000	10000	0.64911	1	78.56	8.3985
Orchard	1000	10000	4	76	1	9998	10000	0.995519	1	383.74	7.5248
Orchard	1000	10000	8	76	0.939416	9977	10000	0.980296	1	80.02	7.3696
Orchard	1000	10000	16	76	0.970627	9947	10000	0.991989	1	395.06	14.4003
Pairtree	1000	10000	2	76	0.944384	10000	10000	0.712671	1	1119.2	144.021
Pairtree	1000	10000	4	76	1	9998	10000	0.991976	1	1165.44	198.161
Pairtree	1000	10000	8	76	0.939416	9977	10000	0.980296	1	1199	187.151
Pairtree	1000	10000	16	76	0.970627	9947	10000	0.991989	1	1166.98	264.477
PhyClone	1000	10000	2	77	0.927138	10000	10000	0.856154	1	1066.01	303.507
PhyClone	1000	10000	4	77	1	10000	10000	1	1	1090.95	260.3
PhyClone	1000	10000	8	77	0.955066	10000	10000	0.996159	1	1307.29	506.016
PhyClone	1000	10000	16	77	1	10000	10000	1	1	1506.25	451.591
CONIPHER	1000	10000	2	77	1	8845	10000	0.911272	1	566.82	350.299
CONIPHER	1000	10000	4	77	1	10000	10000	1	1	798.98	2072.25
CONIPHER	1000	10000	8	77	1	9834	10000	0.869001	1	820.25	3647.82
CONIPHER	1000	10000	16	77	1	9740	10000	0.954049	1	1017.89	4403.64
fastBE	1000	10000	2	77	0.927138	10000	10000	0.85615	1	34.76	1.4683
fastBE	1000	10000	4	77	1	10000	10000	1	1	27.43	1.1794
fastBE	1000	10000	8	77	0.955066	10000	10000	0.996159	1	43.82	2.3962
fastBE	1000	10000	16	77	0.970132	10000	10000	0.996399	1	30.62	2.0477
Orchard	1000	10000	2	77	0.92713	9999	10000	0.862647	1	390.63	7.303
Orchard	1000	10000	4	77	1	9979	10000	0.998937	1	81.49	7.9282
Orchard	1000	10000	8	77	0.955029	9962	10000	0.99411	1	393.33	6.5728
Orchard	1000	10000	16	77	0.970067	9946	10000	0.992563	1	54.76	25.2254
Pairtree	1000	10000	2	77	0.92713	9999	10000	0.862647	1	1137.17	106.365
Pairtree	1000	10000	4	77	1	9979	10000	0.998937	1	1140.12	131.53
Pairtree	1000	10000	8	77	0.955029	9962	10000	0.99411	1	1199.22	219.043
Pairtree	1000	10000	16	77	0.970067	9946	10000	0.992563	1	1170.28	210.869
PhyClone	1000	10000	2	78	0.913058	10000	10000	0.920628	1	1163.87	454.885
PhyClone	1000	10000	4	78	1	10000	10000	0.999905	1	1138.08	360.404
PhyClone	1000	10000	8	78	0.997382	10000	10000	0.961815	1	1327.2	509.496
PhyClone	1000	10000	16	78	1	10000	10000	1	1	1295.21	180.742
CONIPHER	1000	10000	2	78	0.913058	10000	10000	0.900571	1	467.45	428.201
CONIPHER	1000	10000	4	78	1	9993	10000	0.97068	1	818.82	1584.77
CONIPHER	1000	10000	8	78	0.997379	9999	10000	0.996056	1	864.47	1793.65
CONIPHER	1000	10000	16	78	1	9995	10000	0.915044	1	909.78	8346.93
fastBE	1000	10000	2	78	0.913058	10000	10000	0.945095	1	31.91	1.1181
fastBE	1000	10000	4	78	1	10000	10000	0.999967	1	41.01	1.5789
fastBE	1000	10000	8	78	0.997382	10000	10000	0.999856	1	29.75	1.9654
fastBE	1000	10000	16	78	1	10000	10000	1	1	41.52	1.3082
Orchard	1000	10000	2	78	0.913002	9994	10000	0.992066	1	97.59	13.0459
Orchard	1000	10000	4	78	1	9984	10000	0.999189	1	46.93	34.2883
Orchard	1000	10000	8	78	0.99738	9980	10000	0.960191	1	83.52	10.4746
Orchard	1000	10000	16	78	1	9921	10000	0.996023	1	84.34	47.3517
Pairtree	1000	10000	2	78	0.913002	9994	10000	0.899749	1	1194.64	193.651
Pairtree	1000	10000	4	78	1	9984	10000	0.999189	1	1190.2	164.293
Pairtree	1000	10000	8	78	0.99738	9980	10000	0.960191	1	1188.92	317
Pairtree	1000	10000	16	78	1	9921	10000	0.996023	1	1163.14	219.157
PhyClone	1000	10000	2	79	0.943945	10000	10000	0.993644	1	1076.72	329.586
PhyClone	1000	10000	4	79	0.962453	10000	10000	0.972229	1	1254.29	513.464
PhyClone	1000	10000	8	79	0.980619	10000	10000	0.99662	1	1222.04	407.801
PhyClone	1000	10000	16	79	1	10000	10000	1	1	1399.56	362.204
CONIPHER	1000	10000	2	79	0.943211	9995	10000	0.987789	1	693.02	838.571
CONIPHER	1000	10000	4	79	0.978695	9946	10000	0.965504	1	722.73	1085.8
CONIPHER	1000	10000	8	79	0.990687	9912	10000	0.982194	1	823.09	1707.86
CONIPHER	1000	10000	16	79	1	9995	10000	0.948451	1	904.64	7501.41
fastBE	1000	10000	2	79	0.943945	10000	10000	0.993644	1	31.91	1.1347
fastBE	1000	10000	4	79	0.962453	10000	10000	0.972229	1	32.9	1.5654
fastBE	1000	10000	8	79	0.972031	10000	10000	0.996371	1	35.31	2.5309
fastBE	1000	10000	16	79	1	10000	10000	1	1	35.35	1.9167
Orchard	1000	10000	2	79	0.943934	9993	10000	0.990074	1	148.34	13.881
Orchard	1000	10000	4	79	0.962433	9986	10000	0.995164	1	152.7	9.1947
Orchard	1000	10000	8	79	0.972004	9978	10000	0.994906	1	45.25	26.9883
Orchard	1000	10000	16	79	1	9932	10000	0.996571	1	389.56	13.699
Pairtree	1000	10000	2	79	0.943934	9993	10000	0.990074	1	1175.92	172.784
Pairtree	1000	10000	4	79	0.962433	9986	10000	0.971313	1	1176.77	130.53
Pairtree	1000	10000	8	79	0.972004	9978	10000	0.994906	1	1198.62	227.564
Pairtree	1000	10000	16	79	1	9932	10000	0.996571	1	1205.98	279.398
PhyClone	1000	10000	2	80	0.759429	10000	10000	0.993871	1	1118.94	553.937
PhyClone	1000	10000	4	80	1	10000	10000	1	1	1087.44	278.735
PhyClone	1000	10000	8	80	0.999528	10000	10000	1	1	1399.06	1030.54
PhyClone	1000	10000	16	80	1	10000	10000	1	1	1676.85	585.426
CONIPHER	1000	10000	2	80	0.75896	9999	10000	0.789151	1	868.3	635.745
CONIPHER	1000	10000	4	80	1	9977	10000	0.875676	1	804.55	2013.66
CONIPHER	1000	10000	8	80	0.988107	9998	10000	0.997805	1	858.61	2185.45
CONIPHER	1000	10000	16	80	1	9999	10000	0.999415	1	889.91	14482
fastBE	1000	10000	2	80	0.759429	10000	10000	0.998073	1	43.83	1.3525
fastBE	1000	10000	4	80	0.970394	10000	10000	0.999583	1	28.2	1.2028
fastBE	1000	10000	8	80	0.988137	10000	10000	0.998153	1	41.27	3.113
fastBE	1000	10000	16	80	1	10000	10000	1	1	33.92	3.316
Orchard	1000	10000	2	80	0.759429	10000	10000	0.78626	1	79.17	8.9846
Orchard	1000	10000	4	80	0.970389	9989	10000	0.999027	1	159.05	10.8917
Orchard	1000	10000	8	80	0.988127	9980	10000	0.998182	1	71.49	18.3816
Orchard	1000	10000	16	80	1	9921	10000	0.995639	1	402.56	8.3889
Pairtree	1000	10000	2	80	0.759429	10000	10000	0.993743	1	1138.38	108.994
Pairtree	1000	10000	4	80	0.970389	9989	10000	0.999027	1	1176.54	175.394
Pairtree	1000	10000	8	80	0.988127	9980	10000	0.996749	1	1188.52	172.765
Pairtree	1000	10000	16	80	1	9921	10000	0.995639	1	1187.93	219.888
PhyClone	1000	10000	2	81	0.968217	10000	10000	0.996454	1	1063.33	296.645
PhyClone	1000	10000	4	81	0.971554	10000	10000	0.993513	1	1242.39	442.753
PhyClone	1000	10000	8	81	1	10000	10000	1	1	1396.98	671.786
PhyClone	1000	10000	16	81	1	10000	10000	1	1	1293.7	157.793
CONIPHER	1000	10000	2	81	0.969073	9998	10000	0.995751	1	628.41	660.796
CONIPHER	1000	10000	4	81	0.967389	9999	10000	0.993311	1	788.67	1011.72
CONIPHER	1000	10000	8	81	1	9998	10000	0.997593	1	694.3	1579.31
CONIPHER	1000	10000	16	81	1	10000	10000	1	1	914.7	8225.18
fastBE	1000	10000	2	81	0.968217	10000	10000	0.999944	1	30.88	1.4872
fastBE	1000	10000	4	81	0.967432	10000	10000	0.99346	1	34.85	1.4366
fastBE	1000	10000	8	81	1	10000	10000	1	1	28.22	2.7227
fastBE	1000	10000	16	81	1	10000	10000	1	1	28.2	1.0609
Orchard	1000	10000	2	81	0.968205	9990	10000	0.995871	1	55.73	21.4247
Orchard	1000	10000	4	81	0.967412	9988	10000	0.992574	1	81.36	16.4324
Orchard	1000	10000	8	81	1	9983	10000	0.998606	1	49.11	24.9965
Orchard	1000	10000	16	81	1	9936	10000	0.996771	1	100.75	10.8592
Pairtree	1000	10000	2	81	0.968205	9990	10000	0.995871	1	1179.03	150.584
Pairtree	1000	10000	4	81	0.967412	9988	10000	0.992574	1	1192.49	174.727
Pairtree	1000	10000	8	81	1	9983	10000	0.997726	1	1189.62	179.5
Pairtree	1000	10000	16	81	1	9936	10000	0.996771	1	1206.19	163.266
PhyClone	1000	10000	2	82	0.726211	10000	10000	0.770968	1	1168.61	719.823
PhyClone	1000	10000	4	82	0.976351	10000	10000	0.995463	1	1251.89	1094.99
PhyClone	1000	10000	8	82	0.892759	10000	10000	0.987682	1	1349.9	358.022
PhyClone	1000	10000	16	82	1	10000	10000	1	1	1292.05	193.174
CONIPHER	1000	10000	2	82	0.716199	9939	10000	0.525055	1	386.26	458.568
CONIPHER	1000	10000	4	82	0.999528	9875	10000	0.983358	1	626.71	905.87
CONIPHER	1000	10000	8	82	0.889345	9999	10000	0.987371	1	794.86	2325.34
CONIPHER	1000	10000	16	82	1	9998	10000	0.965494	1	911.62	8306.63
fastBE	1000	10000	2	82	0.726211	10000	10000	0.952737	1	43.82	1.9307
fastBE	1000	10000	4	82	0.976351	10000	10000	0.995377	1	34.18	1.3807
fastBE	1000	10000	8	82	0.8896	10000	10000	0.987731	1	33.92	1.4292
fastBE	1000	10000	16	82	1	10000	10000	1	1	33.98	0.7894
Orchard	1000	10000	2	82	0.726211	10000	10000	0.886155	1	81.52	9.6273
Orchard	1000	10000	4	82	0.976332	9988	10000	0.989951	1	405.89	8.6172
Orchard	1000	10000	8	82	0.889493	9970	10000	0.98601	1	148.11	9.6178
Orchard	1000	10000	16	82	1	9924	10000	0.996177	1	42.29	34.2934
Pairtree	1000	10000	2	82	0.726211	10000	10000	0.9471	1	1157.56	117.459
Pairtree	1000	10000	4	82	0.976332	9988	10000	0.975004	1	1158.74	132.092
Pairtree	1000	10000	8	82	0.889493	9970	10000	0.98601	1	1152.52	142.223
Pairtree	1000	10000	16	82	1	9924	10000	0.996177	1	1213.92	224.988
PhyClone	1000	10000	2	83	0.671979	10000	10000	0.545113	1	1128.32	880.874
PhyClone	1000	10000	4	83	0.999278	10000	10000	0.999932	1	1204.4	942.672
PhyClone	1000	10000	8	83	1	10000	10000	1	1	1232.89	434.057
PhyClone	1000	10000	16	83	0.947823	10000	10000	0.988477	1	1309.09	227.068
CONIPHER	1000	10000	2	83	0.673493	9951	10000	0.530982	1	490.86	393.449
CONIPHER	1000	10000	4	83	0.989268	9999	10000	0.998169	1	776.71	1231.31
CONIPHER	1000	10000	8	83	1	10000	10000	0.997316	1	738.54	2918.9
CONIPHER	1000	10000	16	83	1	9819	10000	0.967369	1	1145.67	4534.48
fastBE	1000	10000	2	83	0.671538	10000	10000	0.533185	1	32.16	1.5626
fastBE	1000	10000	4	83	0.989296	10000	10000	0.999865	1	30	1.9725
fastBE	1000	10000	8	83	1	10000	10000	1	1	30.01	1.8169
fastBE	1000	10000	16	83	0.947823	10000	10000	0.062471	1	41.28	1.4576
Orchard	1000	10000	2	83	0.671462	9999	10000	0.581622	1	45.16	27.2731
Orchard	1000	10000	4	83	0.989295	9993	10000	0.999522	1	76.76	17.9508
Orchard	1000	10000	8	83	1	9966	10000	0.997994	1	82.46	7.1682
Orchard	1000	10000	16	83	0.947683	9952	10000	0.984897	1	212.39	9.5543
Pairtree	1000	10000	2	83	0.671462	9999	10000	0.581447	1	1176.54	127.644
Pairtree	1000	10000	4	83	0.989295	9993	10000	0.999522	1	1176.61	184.542
Pairtree	1000	10000	8	83	1	9966	10000	0.993793	1	1199.45	208.279
Pairtree	1000	10000	16	83	0.947683	9952	10000	0.984897	1	1151.66	202.583
PhyClone	1000	10000	2	84	0.914413	10000	10000	0.998129	1	1122.5	660.73
PhyClone	1000	10000	4	84	0.963042	10000	10000	0.993147	1	1192.05	504.212
PhyClone	1000	10000	8	84	0.998348	10000	10000	0.999953	1	1188	271.763
PhyClone	1000	10000	16	84	0.894319	9998	10000	0.999797	1	1726.73	2276.66
CONIPHER	1000	10000	2	84	0.91422	9997	10000	0.997663	1	670.18	389.73
CONIPHER	1000	10000	4	84	0.980205	9717	10000	0.958975	1	638.51	702.666
CONIPHER	1000	10000	8	84	1	9997	10000	0.993324	1	832.03	4771.59
CONIPHER	1000	10000	16	84	0.879228	9936	10000	0.994623	1	776.48	3201.7
fastBE	1000	10000	2	84	0.91455	10000	10000	0.998491	1	31.14	1.4286
fastBE	1000	10000	4	84	0.962344	10000	10000	0.993144	1	43.83	2.1779
fastBE	1000	10000	8	84	1	10000	10000	1	1	34.43	1.831
fastBE	1000	10000	16	84	0.884091	10000	10000	0.926582	1	24.28	3.8197
Orchard	1000	10000	2	84	0.914535	9997	10000	0.998261	1	79.5	5.8406
Orchard	1000	10000	4	84	0.962329	9992	10000	0.992467	1	97.96	8.7647
Orchard	1000	10000	8	84	1	9967	10000	0.998311	1	142.25	9.3904
Orchard	1000	10000	16	84	0.88385	9979	10000	0.995714	1	408.83	8.9726
Pairtree	1000	10000	2	84	0.914535	9997	10000	0.994186	1	1175.62	121.903
Pairtree	1000	10000	4	84	0.962329	9992	10000	0.992467	1	1139.57	209.96
Pairtree	1000	10000	8	84	1	9967	10000	0.998311	1	1188.39	212.704
Pairtree	1000	10000	16	84	0.88385	9979	10000	0.923656	1	1188.24	219.134
PhyClone	1000	10000	2	85	0.978029	10000	10000	0.999356	1	1048.42	168.233
PhyClone	1000	10000	4	85	0.936331	10000	10000	0.990797	1	1198.04	537.622
PhyClone	1000	10000	8	85	0.996387	10000	10000	0.999492	1	1370.1	1252.25
PhyClone	1000	10000	16	85	0.846592	10000	10000	0.927051	1	1667.75	660.747
CONIPHER	1000	10000	2	85	0.978029	10000	10000	0.992953	1	674.61	925.52
CONIPHER	1000	10000	4	85	0.935849	9996	10000	0.978666	1	744.73	1625.36
CONIPHER	1000	10000	8	85	0.99637	9996	10000	0.992803	1	768.13	2173.16
CONIPHER	1000	10000	16	85	0.889102	9506	10000	0.948952	1	592.86	2327.26
fastBE	1000	10000	2	85	0.978029	10000	10000	0.287788	1	33.92	0.8259
fastBE	1000	10000	4	85	0.936107	10000	10000	0.990855	1	30.88	1.7775
fastBE	1000	10000	8	85	0.996387	10000	10000	0.999492	1	29.48	2.1561
fastBE	1000	10000	16	85	0.846592	10000	10000	0.927051	1	34.78	3.7414
Orchard	1000	10000	2	85	0.978023	9989	10000	0.996668	1	65.89	21.7566
Orchard	1000	10000	4	85	0.93607	9979	10000	0.989663	1	143.73	10.9072
Orchard	1000	10000	8	85	0.996385	9982	10000	0.998454	1	54.71	22.4788
Orchard	1000	10000	16	85	0.846359	9985	10000	0.925364	1	399.88	9.6319
Pairtree	1000	10000	2	85	0.978023	9989	10000	0.992368	1	1137.94	191.853
Pairtree	1000	10000	4	85	0.93607	9979	10000	0.989663	1	1195.69	124.069
Pairtree	1000	10000	8	85	0.996385	9982	10000	0.998365	1	1207.82	215.808
Pairtree	1000	10000	16	85	0.846359	9985	10000	0.925364	1	1206.21	204.93
PhyClone	1000	10000	2	86	0.906698	10000	10000	0.989484	1	1059.55	281.565
PhyClone	1000	10000	4	86	0.973064	10000	10000	0.955886	1	1213.83	605.892
PhyClone	1000	10000	8	86	0.902553	10000	10000	0.95372	1	1166.64	262.891
PhyClone	1000	10000	16	86	1	10000	10000	1	1	1289.04	161.515
CONIPHER	1000	10000	2	86	0.906698	10000	10000	0.987189	1	565.07	346.529
CONIPHER	1000	10000	4	86	0.999463	9862	10000	0.874319	1	473.36	744.962
CONIPHER	1000	10000	8	86	1	9614	10000	0.967824	1	727.25	1894.11
CONIPHER	1000	10000	16	86	1	9997	10000	0.918919	1	903.9	8280.15
fastBE	1000	10000	2	86	0.906698	10000	10000	0.499542	1	34.86	2.2745
fastBE	1000	10000	4	86	0.973064	10000	10000	0.904319	1	35.32	2.0338
fastBE	1000	10000	8	86	0.902553	10000	10000	0.95372	1	28.46	1.523
fastBE	1000	10000	16	86	1	10000	10000	1	1	33.72	0.8349
Orchard	1000	10000	2	86	0.906685	9998	10000	0.98931	1	165.09	7.9774
Orchard	1000	10000	4	86	0.973054	9995	10000	0.905342	1	80.38	9.3227
Orchard	1000	10000	8	86	0.902392	9988	10000	0.952081	1	389.01	6.2468
Orchard	1000	10000	16	86	1	9933	10000	0.996632	1	143.86	6.1452
Pairtree	1000	10000	2	86	0.906685	9998	10000	0.997482	1	1175.24	111.632
Pairtree	1000	10000	4	86	0.973054	9995	10000	0.888178	1	1140.05	131.098
Pairtree	1000	10000	8	86	0.902392	9988	10000	0.952081	1	1173.02	188.315
Pairtree	1000	10000	16	86	1	9933	10000	0.996632	1	1187.87	158.257
PhyClone	1000	10000	2	87	0.997561	10000	10000	0.999301	1	1097.46	245.931
PhyClone	1000	10000	4	87	1	10000	10000	1	1	1078	121.678
PhyClone	1000	10000	8	87	0.958822	10000	10000	0.995179	1	1162.83	223.714
PhyClone	1000	10000	16	87	1	10000	10000	1	1	1538.64	393.853
CONIPHER	1000	10000	2	87	0.997561	10000	10000	0.999224	1	695.3	1234.82
CONIPHER	1000	10000	4	87	1	9997	10000	0.943396	1	842.15	2065.38
CONIPHER	1000	10000	8	87	1	9865	10000	0.942283	1	759.29	3280.44
CONIPHER	1000	10000	16	87	1	9862	10000	0.986975	1	630.32	3372.01
fastBE	1000	10000	2	87	0.997561	10000	10000	0.999972	1	35.35	1.4465
fastBE	1000	10000	4	87	1	10000	10000	1	1	43.83	1.2194
fastBE	1000	10000	8	87	0.958822	10000	10000	0.995179	1	28.2	1.1164
fastBE	1000	10000	16	87	0.970408	10000	10000	0.989586	1	32.89	2.6782
Orchard	1000	10000	2	87	0.997561	9990	10000	0.99872	1	156.87	10.8827
Orchard	1000	10000	4	87	1	9985	10000	0.999247	1	150.51	10.0258
Orchard	1000	10000	8	87	0.95879	9972	10000	0.993579	1	135.26	8.2945
Orchard	1000	10000	16	87	0.970351	9975	10000	0.987198	1	405.92	12.3985
Pairtree	1000	10000	2	87	0.997561	9990	10000	0.999468	1	1162.78	156.545
Pairtree	1000	10000	4	87	1	9985	10000	0.999247	1	1139.11	137.137
Pairtree	1000	10000	8	87	0.95879	9972	10000	0.993579	1	1198.09	136.116
Pairtree	1000	10000	16	87	0.970351	9975	10000	0.987198	1	1187.88	194.8
PhyClone	1000	10000	2	88	0.865417	10000	10000	0.799749	1	1190.92	731.866
PhyClone	1000	10000	4	88	0.951013	10000	10000	0.994039	1	1129.8	257.73
PhyClone	1000	10000	8	88	0.999642	10000	10000	1	1	1261.4	502.467
PhyClone	1000	10000	16	88	0.908088	10000	10000	0.978423	1	1510.92	509.219
CONIPHER	1000	10000	2	88	0.865188	9998	10000	0.799389	1	456.59	366.924
CONIPHER	1000	10000	4	88	0.951013	10000	10000	0.993636	1	783.29	2313.71
CONIPHER	1000	10000	8	88	0.999642	10000	10000	0.99744	1	788.61	2199.98
CONIPHER	1000	10000	16	88	0.906535	9987	10000	0.996686	1	877.43	4927.55
fastBE	1000	10000	2	88	0.865417	10000	10000	0.804284	1	41.27	1.7927
fastBE	1000	10000	4	88	0.951013	10000	10000	0.996402	1	30.63	1.1281
fastBE	1000	10000	8	88	0.999642	10000	10000	1	1	40.5	2.3384
fastBE	1000	10000	16	88	0.908088	10000	10000	0.978423	1	35.13	3.3311
Orchard	1000	10000	2	88	0.865389	9999	10000	0.799279	1	42.88	30.3973
Orchard	1000	10000	4	88	0.950999	9986	10000	0.997547	1	154.33	13.1572
Orchard	1000	10000	8	88	0.999642	9976	10000	0.99845	1	404.77	9.023
Orchard	1000	10000	16	88	0.907872	9936	10000	0.974426	1	408.17	8.5372
Pairtree	1000	10000	2	88	0.865389	9999	10000	0.799745	1	1171.42	171.479
Pairtree	1000	10000	4	88	0.950999	9986	10000	0.998193	1	1193.65	149.647
Pairtree	1000	10000	8	88	0.999642	9976	10000	0.99845	1	1143.11	158.445
Pairtree	1000	10000	16	88	0.907872	9936	10000	0.974426	1	1179.96	212.015
PhyClone	1000	10000	2	89	0.967729	10000	10000	0.996594	1	1120.04	714.537
PhyClone	1000	10000	4	89	1	10000	10000	1	1	1092.55	193.942
PhyClone	1000	10000	8	89	0.950229	10000	10000	0.995373	1	1239.3	243.91
PhyClone	1000	10000	16	89	1	10000	10000	1	1	1280.78	165.069
CONIPHER	1000	10000	2	89	0.967815	9996	10000	0.963148	1	784.14	479.737
CONIPHER	1000	10000	4	89	1	10000	10000	0.999108	1	752	1483.37
CONIPHER	1000	10000	8	89	1	9886	10000	0.917266	1	800.09	2668.95
CONIPHER	1000	10000	16	89	1	9997	10000	0	1	821.22	8155.17
fastBE	1000	10000	2	89	0.967729	10000	10000	0.972047	1	41.53	2.4236
fastBE	1000	10000	4	89	1	10000	10000	1	1	32.89	1.0037
fastBE	1000	10000	8	89	0.950229	10000	10000	0.995373	1	41.27	1.6732
fastBE	1000	10000	16	89	1	10000	10000	1	1	30.88	1.1134
Orchard	1000	10000	2	89	0.967702	9995	10000	0.995646	1	380	6.3128
Orchard	1000	10000	4	89	1	9980	10000	0.998857	1	98.27	10.2687
Orchard	1000	10000	8	89	0.950186	9966	10000	0.993533	1	42.54	39.4981
Orchard	1000	10000	16	89	1	9944	10000	0.997191	1	55.46	23.419
Pairtree	1000	10000	2	89	0.967702	9995	10000	0.995608	1	1163.38	122.124
Pairtree	1000	10000	4	89	1	9980	10000	0.998857	1	1178.07	154.132
Pairtree	1000	10000	8	89	0.950186	9966	10000	0.993533	1	1215.16	216.792
Pairtree	1000	10000	16	89	1	9944	10000	0.997191	1	1181.52	199.33
PhyClone	1000	10000	2	90	0.989458	10000	10000	0.927341	1	1181.21	1313.13
PhyClone	1000	10000	4	90	0.999696	10000	10000	0.997775	1	1203.64	655.641
PhyClone	1000	10000	8	90	0.985805	10000	10000	0.996761	1	1404.29	454.858
PhyClone	1000	10000	16	90	0.909525	10000	10000	0.933366	1	1338.52	317.456
CONIPHER	1000	10000	2	90	0.989439	9998	10000	0.989653	1	403.81	436.367
CONIPHER	1000	10000	4	90	0.999694	9997	10000	0.998325	1	670.48	1362.74
CONIPHER	1000	10000	8	90	0.985331	9883	10000	0.990199	1	613.17	1357.73
CONIPHER	1000	10000	16	90	1	9321	10000	0.948306	1	700	2517.55
fastBE	1000	10000	2	90	0.989458	10000	10000	0.958852	1	27.94	1.5895
fastBE	1000	10000	4	90	0.999696	10000	10000	0.999158	1	41.01	1.9975
fastBE	1000	10000	8	90	0.973824	10000	10000	0.992733	1	30.88	2.1339
fastBE	1000	10000	16	90	0.909525	10000	10000	0.933366	1	33.92	1.5277
Orchard	1000	10000	2	90	0.989455	9994	10000	0.991086	1	379.27	8.4706
Orchard	1000	10000	4	90	0.999695	9984	10000	0.998173	1	96.07	11.5408
Orchard	1000	10000	8	90	0.973792	9983	10000	0.991762	1	84.43	6.1598
Orchard	1000	10000	16	90	0.909284	9975	10000	0.929327	1	389.48	9.0188
Pairtree	1000	10000	2	90	0.989455	9994	10000	0.997291	1	1194.88	171.517
Pairtree	1000	10000	4	90	0.999695	9984	10000	0.998474	1	1138.9	125.692
Pairtree	1000	10000	8	90	0.973792	9983	10000	0.990743	1	1180.2	193.916
Pairtree	1000	10000	16	90	0.909284	9975	10000	0.929327	1	1188.28	210.335
PhyClone	1000	10000	2	91	0.828335	10000	10000	0.986822	1	1163.95	324.572
PhyClone	1000	10000	4	91	0.966689	10000	10000	0.988616	1	1202.2	425.04
PhyClone	1000	10000	8	91	0.986769	10000	10000	0.999416	1	1402.42	1290.68
PhyClone	1000	10000	16	91	0.997265	10000	10000	0.999659	1	1634.39	568.829
CONIPHER	1000	10000	2	91	0.812361	9881	10000	0.957038	1	494.95	560.522
CONIPHER	1000	10000	4	91	1	9886	10000	0.989219	1	707.81	854.909
CONIPHER	1000	10000	8	91	0.984676	9994	10000	0.999073	1	610.37	1739.16
CONIPHER	1000	10000	16	91	0.99747	9996	10000	0.998418	1	821.41	4078.12
fastBE	1000	10000	2	91	0.828335	10000	10000	0.953612	1	33.46	2.1408
fastBE	1000	10000	4	91	0.966689	10000	10000	0.988616	1	32.15	1.5246
fastBE	1000	10000	8	91	0.984765	10000	10000	0.999402	1	33.4	1.9072
fastBE	1000	10000	16	91	0.997265	10000	10000	0.999659	1	43.83	3.0215
Orchard	1000	10000	2	91	0.828314	9997	10000	0.987745	1	408.85	8.3447
Orchard	1000	10000	4	91	0.966661	9992	10000	0.987718	1	95.88	8.5864
Orchard	1000	10000	8	91	0.984742	9982	10000	0.997462	1	392.28	8.3794
Orchard	1000	10000	16	91	0.997261	9957	10000	0.997447	1	392.09	11.4376
Pairtree	1000	10000	2	91	0.828314	9997	10000	0.953406	1	1158.61	169.48
Pairtree	1000	10000	4	91	0.966661	9992	10000	0.987718	1	1181.22	127.091
Pairtree	1000	10000	8	91	0.984742	9982	10000	0.997462	1	1160.28	188.524
Pairtree	1000	10000	16	91	0.997261	9957	10000	0.997161	1	1169.8	247.895
PhyClone	1000	10000	2	92	0.969302	10000	10000	0.99998	1	1146.61	391.993
PhyClone	1000	10000	4	92	1	10000	10000	0.999982	1	1097.67	221.045
PhyClone	1000	10000	8	92	0.999344	10000	10000	0.999322	1	1372.38	1358.93
PhyClone	1000	10000	16	92	1	10000	10000	1	1	1285.24	164.279
CONIPHER	1000	10000	2	92	0.969204	9999	10000	0.999282	1	669.75	893.55
CONIPHER	1000	10000	4	92	1	9996	10000	0.999111	1	765.47	891.612
CONIPHER	1000	10000	8	92	0.997771	9998	10000	0.999369	1	824.98	1868.6
CONIPHER	1000	10000	16	92	1	10000	10000	1	1	835.56	5072.47
fastBE	1000	10000	2	92	0.969302	10000	10000	1	1	33.72	1.0178
fastBE	1000	10000	4	92	1	10000	10000	0.0452321	1	31.91	0.9939
fastBE	1000	10000	8	92	0.997778	10000	10000	0.999324	1	35.02	3.1871
fastBE	1000	10000	16	92	1	10000	10000	1	1	30.62	0.9907
Orchard	1000	10000	2	92	0.969296	9992	10000	0.99955	1	96.6	8.7422
Orchard	1000	10000	4	92	1	9985	10000	0.998808	1	79.12	9.9663
Orchard	1000	10000	8	92	0.997776	9977	10000	0.997713	1	65.48	21.14
Orchard	1000	10000	16	92	1	9947	10000	0.996491	1	97.76	6.5412
Pairtree	1000	10000	2	92	0.969296	9992	10000	0.99955	1	1175.41	150.643
Pairtree	1000	10000	4	92	1	9985	10000	0.99879	1	1198.22	174.626
Pairtree	1000	10000	8	92	0.997776	9977	10000	0.997731	1	1180.67	216.525
Pairtree	1000	10000	16	92	1	9947	10000	0.996491	1	1131.31	207.388
PhyClone	1000	10000	2	93	1	10000	10000	1	1	1046.65	127.263
PhyClone	1000	10000	4	93	0.820669	10000	10000	0.831789	1	1104.91	345.302
PhyClone	1000	10000	8	93	0.889282	10000	10000	0.96658	1	1230.86	393.619
PhyClone	1000	10000	16	93	1	10000	10000	1	1	1328.16	271.56
CONIPHER	1000	10000	2	93	1	9998	10000	0.990192	1	698.36	1023.43
CONIPHER	1000	10000	4	93	0.999363	8853	10000	0.913849	1	632.23	945.346
CONIPHER	1000	10000	8	93	0.885224	9965	10000	0.989534	1	791.65	2383.63
CONIPHER	1000	10000	16	93	1	9797	10000	0.920163	1	905.58	6194.56
fastBE	1000	10000	2	93	1	10000	10000	0.0194251	1	43.84	2.815
fastBE	1000	10000	4	93	0.820669	10000	10000	0.829644	1	43.84	1.6095
fastBE	1000	10000	8	93	0.889282	10000	10000	0.96658	1	32.17	1.6236
fastBE	1000	10000	16	93	0.936973	10000	10000	0.990475	1	43.83	1.3551
Orchard	1000	10000	2	93	1	9991	10000	0.999545	1	96.58	14.6116
Orchard	1000	10000	4	93	0.820488	9997	10000	0.828893	1	43.83	39.3029
Orchard	1000	10000	8	93	0.889117	9963	10000	0.995259	1	397.58	8.4863
Orchard	1000	10000	16	93	0.936844	9938	10000	0.986881	1	145.68	8.4912
Pairtree	1000	10000	2	93	1	9991	10000	0.999545	1	1183.88	136.42
Pairtree	1000	10000	4	93	0.820488	9997	10000	0.828893	1	1196.84	159.783
Pairtree	1000	10000	8	93	0.889117	9963	10000	0.964147	1	1180.46	144.98
Pairtree	1000	10000	16	93	0.936844	9938	10000	0.986881	1	1165.06	209.547
PhyClone	1000	10000	2	94	0.995474	10000	10000	1	1	1045.16	93.5182
PhyClone	1000	10000	4	94	1	10000	10000	0.999612	1	1201.09	478.901
PhyClone	1000	10000	8	94	0.933611	10000	10000	0.968285	1	1358.99	539.325
PhyClone	1000	10000	16	94	0.797465	10000	10000	0.804045	1	1724.75	1510.43
CONIPHER	1000	10000	2	94	0.995474	10000	10000	1	1	700.51	1010.4
CONIPHER	1000	10000	4	94	1	9996	10000	0.987261	1	797.04	1001.74
CONIPHER	1000	10000	8	94	1	9610	10000	0.961881	1	611.27	1408.19
CONIPHER	1000	10000	16	94	1	6131	10000	0.696699	1	550.4	2272.98
fastBE	1000	10000	2	94	0.995474	10000	10000	1	1	43.82	1.2245
fastBE	1000	10000	4	94	1	10000	10000	0.999612	1	33.72	2.0224
fastBE	1000	10000	8	94	0.931392	10000	10000	0.968243	1	42.28	2.2987
fastBE	1000	10000	16	94	0.777787	10000	10000	0.79534	1	31.65	3.3795
Orchard	1000	10000	2	94	0.995474	9994	10000	0.999696	1	60.47	20.9983
Orchard	1000	10000	4	94	1	9996	10000	0.998822	1	95.08	7.5919
Orchard	1000	10000	8	94	0.931329	9988	10000	0.966968	1	413.73	8.9921
Orchard	1000	10000	16	94	0.777438	9985	10000	0.791058	1	416.64	13.8414
Pairtree	1000	10000	2	94	0.995474	9994	10000	0.999696	1	1125.34	125.347
Pairtree	1000	10000	4	94	1	9996	10000	0.998822	1	1195.07	171.762
Pairtree	1000	10000	8	94	0.931329	9988	10000	0.966968	1	1180.36	202.321
Pairtree	1000	10000	16	94	0.777438	9985	10000	0.791058	1	1187.52	183.887
PhyClone	1000	10000	2	95	0.963544	10000	10000	0.999041	1	1100.04	243.224
PhyClone	1000	10000	4	95	1	10000	10000	0.988308	1	1215.25	864.606
PhyClone	1000	10000	8	95	1	10000	10000	1	1	1189.27	355.785
PhyClone	1000	10000	16	95	0.985907	10000	10000	0.999273	1	1328.03	278.627
CONIPHER	1000	10000	2	95	1	9946	10000	0.843931	1	783.01	1021.63
CONIPHER	1000	10000	4	95	1	9979	10000	0.988497	1	687.43	1037.76
CONIPHER	1000	10000	8	95	1	9998	10000	0.997161	1	528.01	1854.36
CONIPHER	1000	10000	16	95	1	9910	10000	0.973927	1	814.61	5369.38
fastBE	1000	10000	2	95	0.963544	10000	10000	0.999041	1	33.72	0.8979
fastBE	1000	10000	4	95	0.997608	10000	10000	0.90212	1	31.13	2.7128
fastBE	1000	10000	8	95	1	10000	10000	1	1	31.92	2.1856
fastBE	1000	10000	16	95	0.985907	10000	10000	0.999273	1	41.03	1.9955
Orchard	1000	10000	2	95	0.963537	9988	10000	0.998428	1	98.53	11.224
Orchard	1000	10000	4	95	0.997607	9997	10000	0.987869	1	378.46	5.8102
Orchard	1000	10000	8	95	1	9984	10000	0.998406	1	384.17	9.5839
Orchard	1000	10000	16	95	0.985888	9955	10000	0.996539	1	54.75	25.049
Pairtree	1000	10000	2	95	0.963537	9988	10000	0.998428	1	1138.07	105.849
Pairtree	1000	10000	4	95	0.997607	9997	10000	0.987885	1	1177.45	130.243
Pairtree	1000	10000	8	95	1	9984	10000	0.998406	1	1142.97	205.091
Pairtree	1000	10000	16	95	0.985888	9955	10000	0.996539	1	1169.82	246.576
PhyClone	1000	10000	2	96	0.96669	10000	10000	0.809804	1	1122.05	504.544
PhyClone	1000	10000	4	96	1	10000	10000	1	1	1201.85	522.481
PhyClone	1000	10000	8	96	0.970621	10000	10000	0.992286	1	1407.7	1061.01
PhyClone	1000	10000	16	96	1	10000	10000	1	1	1283.22	156.359
CONIPHER	1000	10000	2	96	0.966662	9999	10000	0.809659	1	451.68	295.53
CONIPHER	1000	10000	4	96	1	9996	10000	0.933225	1	683.58	830.618
CONIPHER	1000	10000	8	96	0.969644	9937	10000	0.981673	1	702.78	1746.38
CONIPHER	1000	10000	16	96	1	9999	10000	0.933333	1	945.67	8283.88
fastBE	1000	10000	2	96	0.96669	10000	10000	0.825395	1	33.46	1.9894
fastBE	1000	10000	4	96	1	10000	10000	1	1	33.46	1.5773
fastBE	1000	10000	8	96	0.970621	10000	10000	0.992286	1	33.72	2.0431
fastBE	1000	10000	16	96	1	10000	10000	1	1	43.83	1.1607
Orchard	1000	10000	2	96	0.966685	9998	10000	0.817401	1	97.14	9.8685
Orchard	1000	10000	4	96	1	9992	10000	0.999347	1	81.59	7.1084
Orchard	1000	10000	8	96	0.970582	9989	10000	0.990007	1	401.91	10.0458
Orchard	1000	10000	16	96	1	9931	10000	0.996535	1	56.23	21.1786
Pairtree	1000	10000	2	96	0.966685	9998	10000	0.968092	1	1187.39	165.11
Pairtree	1000	10000	4	96	1	9992	10000	0.999347	1	1176.69	137.745
Pairtree	1000	10000	8	96	0.970582	9989	10000	0.990007	1	1148.97	192.94
Pairtree	1000	10000	16	96	1	9931	10000	0.996535	1	1160.11	234.924
PhyClone	1000	10000	2	97	0.99765	10000	10000	0.999499	1	1072.48	308.453
PhyClone	1000	10000	4	97	0.973743	10000	10000	0.991384	1	1195.4	508.059
PhyClone	1000	10000	8	97	0.925504	10000	10000	0.954951	1	1373.45	881.056
PhyClone	1000	10000	16	97	1	10000	10000	1	1	1326.28	357.561
CONIPHER	1000	10000	2	97	0.99765	10000	10000	0.999928	1	631.48	711.672
CONIPHER	1000	10000	4	97	0.973719	9995	10000	0.987051	1	503.74	912.943
CONIPHER	1000	10000	8	97	0.937755	9665	10000	0.973017	1	560.06	1274.71
CONIPHER	1000	10000	16	97	1	9991	10000	0.950332	1	943.8	8161.69
fastBE	1000	10000	2	97	0.99765	10000	10000	0.999499	1	31.4	1.7215
fastBE	1000	10000	4	97	0.972931	10000	10000	0.991378	1	33.46	1.4928
fastBE	1000	10000	8	97	0.924949	10000	10000	0.960045	1	34.5	3.0046
fastBE	1000	10000	16	97	1	10000	10000	1	1	32.63	2.3692
Orchard	1000	10000	2	97	0.997649	9996	10000	0.999697	1	42.88	31.7928
Orchard	1000	10000	4	97	0.972917	9994	10000	0.990775	1	69.46	18.6416
Orchard	1000	10000	8	97	0.924887	9988	10000	0.958439	1	394.09	10.2974
Orchard	1000	10000	16	97	1	9938	10000	0.996864	1	55.97	22.7946
Pairtree	1000	10000	2	97	0.997649	9996	10000	0.999267	1	1147.17	150.56
Pairtree	1000	10000	4	97	0.972917	9994	10000	0.990777	1	1156.79	140.006
Pairtree	1000	10000	8	97	0.924887	9988	10000	0.958439	1	1179.62	137.415
Pairtree	1000	10000	16	97	1	9938	10000	0.996864	1	1186.09	214.59
PhyClone	1000	10000	2	98	0.970948	10000	10000	0.950207	1	1125.24	968.007
PhyClone	1000	10000	4	98	0.966339	10000	10000	0.956803	1	1190.31	538.714
PhyClone	1000	10000	8	98	1	10000	10000	1	1	1162.6	226.916
PhyClone	1000	10000	16	98	1	10000	10000	1	1	1316.72	275.404
CONIPHER	1000	10000	2	98	0.970846	9989	10000	0.890776	1	696.94	495.349
CONIPHER	1000	10000	4	98	0.999491	9823	10000	0.81336	1	615.66	970.685
CONIPHER	1000	10000	8	98	1	10000	10000	1	1	838.73	2945.14
CONIPHER	1000	10000	16	98	1	9624	10000	0.751271	1	912.91	6851.91
fastBE	1000	10000	2	98	0.970948	10000	10000	0.885306	1	33.92	2.5405
fastBE	1000	10000	4	98	0.966339	10000	10000	0.956803	1	43.84	2.5194
fastBE	1000	10000	8	98	1	10000	10000	1	1	37.45	1.5349
fastBE	1000	10000	16	98	0.908794	10000	10000	0.987762	1	32.16	1.155
Orchard	1000	10000	2	98	0.970931	9997	10000	0.913811	1	155.01	8.7849
Orchard	1000	10000	4	98	0.966308	9997	10000	0.954632	1	97.94	9.7383
Orchard	1000	10000	8	98	1	9954	10000	0.997672	1	164.93	10.4557
Orchard	1000	10000	16	98	0.908634	9939	10000	0.984383	1	98.27	10.2566
Pairtree	1000	10000	2	98	0.970931	9997	10000	0.852283	1	1181.19	163.778
Pairtree	1000	10000	4	98	0.966308	9997	10000	0.954632	1	1176.52	172.102
Pairtree	1000	10000	8	98	1	9954	10000	0.997672	1	1131.7	148.736
Pairtree	1000	10000	16	98	0.908634	9939	10000	0.984383	1	1187.52	178.024
PhyClone	1000	10000	2	99	0.986482	10000	10000	0.999237	1	1130.06	929.8
PhyClone	1000	10000	4	99	0.999071	10000	10000	0.999898	1	1137.23	309.599
PhyClone	1000	10000	8	99	1	10000	10000	1	1	1160.12	224.604
PhyClone	1000	10000	16	99	1	10000	10000	1	1	1288.52	193.639
CONIPHER	1000	10000	2	99	0.986482	10000	10000	0.928617	1	556.13	343.751
CONIPHER	1000	10000	4	99	1	9998	10000	0.997116	1	787.99	1861.49
CONIPHER	1000	10000	8	99	1	9994	10000	0.95374	1	841.4	4159.22
CONIPHER	1000	10000	16	99	1	9998	10000	0.888849	1	942.36	8401.37
fastBE	1000	10000	2	99	0.986482	10000	10000	0.995365	1	42.29	2.4105
fastBE	1000	10000	4	99	1	10000	10000	0.999597	1	43.59	1.452
fastBE	1000	10000	8	99	1	10000	10000	1	1	41.01	1.4252
fastBE	1000	10000	16	99	1	10000	10000	1	1	43.82	1.1817
Orchard	1000	10000	2	99	0.986479	9995	10000	0.994378	1	94.99	9.3209
Orchard	1000	10000	4	99	1	9989	10000	0.999026	1	43.31	44.8221
Orchard	1000	10000	8	99	1	9943	10000	0.997124	1	97.09	12.3604
Orchard	1000	10000	16	99	1	9940	10000	0.996988	1	84.63	10.0446
Pairtree	1000	10000	2	99	0.986479	9995	10000	0.930571	1	1177.95	165.831
Pairtree	1000	10000	4	99	1	9989	10000	0.999027	1	1177.46	132.238
Pairtree	1000	10000	8	99	1	9943	10000	0.997124	1	1170.55	184.666
[truncated: 1 more rows]

## Sheet: S4 FS-CRP Loss
program	depth	num_mutations	num_samples	mut_loss_prop	run	v_measure	num_mutations_pred	num_mutations_true	ancestor_descendant_f_score	Success	memory	time
PhyClone	1000	600	8	0	0	0.998145	600	600	0.999945	1	1091.22	831.766
PhyClone	1000	600	8	0.1	0	0.99788	572	600	0.999834	1	1062.42	1091.38
PhyClone	1000	600	8	0.2	0	0.998047	542	600	0.999931	1	1064.58	1002.63
PhyClone-N	1000	600	8	0	0	0.998145	600	600	0.999945	1	1081.75	821.444
PhyClone-N	1000	600	8	0.1	0	0.998121	600	600	0.928496	1	1069.06	1041.91
PhyClone-N	1000	600	8	0.2	0	0.998402	600	600	0.825224	1	1057.87	778.397
PhyClone	1000	600	8	0	1	0.997123	599	600	0.997007	1	1091.53	1225.3
PhyClone	1000	600	8	0.1	1	0.994716	550	600	0.994416	1	1088.48	1566.6
PhyClone	1000	600	8	0.2	1	0.992407	446	600	0.824561	1	1103.16	2684.77
PhyClone-N	1000	600	8	0	1	0.995817	600	600	0.99979	1	1074.26	1283.7
PhyClone-N	1000	600	8	0.1	1	0.979692	600	600	0.8653	1	1141.13	1617.98
PhyClone-N	1000	600	8	0.2	1	0.961718	600	600	0.725438	1	1156.01	2525.16
PhyClone	1000	600	8	0	2	0.997717	600	600	0.999984	1	1046.07	558.455
PhyClone	1000	600	8	0.1	2	0.999013	571	600	0.999994	1	1098	699.634
PhyClone	1000	600	8	0.2	2	0.997475	530	600	0.999979	1	1060.63	791.179
PhyClone-N	1000	600	8	0	2	0.997717	600	600	0.999984	1	1088.59	683.413
PhyClone-N	1000	600	8	0.1	2	0.998833	600	600	0.923114	1	1101.87	768.279
PhyClone-N	1000	600	8	0.2	2	0.977379	600	600	0.730693	1	1101.39	1230.04
PhyClone	1000	600	8	0	3	1	600	600	1	1	1057.37	216.508
PhyClone	1000	600	8	0.1	3	1	556	600	1	1	1044.33	257.659
PhyClone	1000	600	8	0.2	3	1	498	600	1	1	1089.74	330.369
PhyClone-N	1000	600	8	0	3	1	600	600	1	1	1015.05	194.4
PhyClone-N	1000	600	8	0.1	3	1	600	600	0.841971	1	1033.27	271.376
PhyClone-N	1000	600	8	0.2	3	0.972379	600	600	0.688604	1	1100.77	272.605
PhyClone	1000	600	8	0	4	0.998813	600	600	0.99999	1	1058.09	628.409
PhyClone	1000	600	8	0.1	4	1	557	600	1	1	1105.12	1114.81
PhyClone	1000	600	8	0.2	4	0.998664	510	600	0.983178	1	1051.64	926.168
PhyClone-N	1000	600	8	0	4	0.998813	600	600	0.99999	1	1101.91	622.433
PhyClone-N	1000	600	8	0.1	4	0.982966	600	600	0.794968	1	1142.56	699.714
PhyClone-N	1000	600	8	0.2	4	0.968927	600	600	0.75737	1	1139.35	1110.04
PhyClone	1000	600	8	0	5	1	600	600	1	1	956.89	166.998
PhyClone	1000	600	8	0.1	5	1	552	600	1	1	984.87	187.49
PhyClone	1000	600	8	0.2	5	1	587	600	0.746263	1	1026.07	254.746
PhyClone-N	1000	600	8	0	5	1	600	600	1	1	958.67	155.681
PhyClone-N	1000	600	8	0.1	5	0.995398	600	600	0.826505	1	993.5	186.236
PhyClone-N	1000	600	8	0.2	5	0.971706	600	600	0.712871	1	1042.34	257.891
PhyClone	1000	600	8	0	6	1	599	600	0.996186	1	1022.69	234.442
PhyClone	1000	600	8	0.1	6	1	544	600	0.995897	1	1093.75	388.022
PhyClone	1000	600	8	0.2	6	0.995996	502	600	0.900294	1	1089.23	670.19
PhyClone-N	1000	600	8	0	6	1	600	600	1	1	1101.88	271.989
PhyClone-N	1000	600	8	0.1	6	0.980206	600	600	0.84995	1	1081.08	333.683
PhyClone-N	1000	600	8	0.2	6	0.941025	600	600	0.652953	1	1134.54	454.369
PhyClone	1000	600	8	0	7	0.98057	600	600	0.959351	1	1121.88	2832.91
PhyClone	1000	600	8	0.1	7	0.979315	558	600	0.957705	1	1153.38	3742.63
PhyClone	1000	600	8	0.2	7	0.978231	517	600	0.95593	1	1147.38	3017.88
PhyClone-N	1000	600	8	0	7	0.98057	600	600	0.963584	1	1151.58	2993.73
PhyClone-N	1000	600	8	0.1	7	0.970301	600	600	0.855843	1	1160.45	4159.95
PhyClone-N	1000	600	8	0.2	7	0.950541	600	600	0.796233	1	1163.6	2711.29
PhyClone	1000	600	8	0	8	0.996477	599	600	0.997223	1	1120.79	1258.63
PhyClone	1000	600	8	0.1	8	0.999135	565	600	0.991451	1	1128.73	1459.71
PhyClone	1000	600	8	0.2	8	0.999029	511	600	0.970692	1	1112.64	1334.3
PhyClone-N	1000	600	8	0	8	0.996509	600	600	0.991729	1	1140.87	1094.5
PhyClone-N	1000	600	8	0.1	8	0.999259	600	600	0.845062	1	1083.98	1014.05
PhyClone-N	1000	600	8	0.2	8	0.970214	600	600	0.733808	1	1120.05	1465.85
PhyClone	1000	600	8	0	9	1	600	600	1	1	1050.93	324.57
PhyClone	1000	600	8	0.1	9	1	547	600	0.999975	1	1043.7	316.325
PhyClone	1000	600	8	0.2	9	1	438	600	0.464621	1	1051.86	403.334
PhyClone-N	1000	600	8	0	9	1	600	600	1	1	1042.89	263.734
PhyClone-N	1000	600	8	0.1	9	1	600	600	0.73358	1	1060.62	267.008
PhyClone-N	1000	600	8	0.2	9	0.970083	600	600	0.540977	1	1102.84	421.801
PhyClone	1000	600	8	0	10	1	600	600	1	1	998.94	144.23
PhyClone	1000	600	8	0.1	10	1	542	600	1	1	1049.64	253.93
PhyClone	1000	600	8	0.2	10	1	484	600	1	1	1042.39	283.451
PhyClone-N	1000	600	8	0	10	1	600	600	1	1	969.94	134.763
PhyClone-N	1000	600	8	0.1	10	0.971042	600	600	0.870676	1	1044.12	209.77
PhyClone-N	1000	600	8	0.2	10	0.946732	600	600	0.743584	1	1041.37	261.339
PhyClone	1000	600	8	0	11	0.993658	599	600	0.99347	1	1141.93	2233.32
PhyClone	1000	600	8	0.1	11	0.994966	572	600	0.824548	1	1147.32	3516.52
PhyClone	1000	600	8	0.2	11	0.991902	539	600	0.975171	1	1134.61	2990.27
PhyClone-N	1000	600	8	0	11	0.998076	600	600	0.999938	1	1123.94	2928.77
PhyClone-N	1000	600	8	0.1	11	0.975512	600	600	0.767519	1	1160	4336.65
PhyClone-N	1000	600	8	0.2	11	0.956707	600	600	0.675407	1	1163.71	4738.75
PhyClone	1000	600	8	0	12	0.998663	600	600	0.999984	1	1071.74	338.034
PhyClone	1000	600	8	0.1	12	0.998586	562	600	0.999981	1	1089.36	487.879
PhyClone	1000	600	8	0.2	12	0.998434	512	600	0.999977	1	1044.58	659.908
PhyClone-N	1000	600	8	0	12	0.998663	600	600	0.999984	1	1045.97	261.88
PhyClone-N	1000	600	8	0.1	12	0.985646	600	600	0.916638	1	1101.7	428.007
PhyClone-N	1000	600	8	0.2	12	0.953364	600	600	0.761902	1	1105.86	691.406
PhyClone	1000	600	8	0	13	0.996757	532	600	0.864131	1	1126.02	1892.03
PhyClone	1000	600	8	0.1	13	0.996316	509	600	0.870286	1	1177.97	3107.88
PhyClone	1000	600	8	0.2	13	0.99753	521	600	0.997409	1	1156.27	2835.84
PhyClone-N	1000	600	8	0	13	0.9974	600	600	0.9995	1	1154.22	1992.96
PhyClone-N	1000	600	8	0.1	13	0.988779	600	600	0.906714	1	1166.77	3109.92
PhyClone-N	1000	600	8	0.2	13	0.967297	600	600	0.794675	1	1169.45	2921.07
PhyClone	1000	600	8	0	14	1	600	600	1	1	928.25	76.6404
PhyClone	1000	600	8	0.1	14	1	544	600	1	1	985.6	119.05
PhyClone	1000	600	8	0.2	14	1	491	600	1	1	942.02	95.4625
PhyClone-N	1000	600	8	0	14	1	600	600	1	1	933.02	70.1328
PhyClone-N	1000	600	8	0.1	14	1	600	600	0.683516	1	956.96	129.763
PhyClone-N	1000	600	8	0.2	14	1	600	600	0.526716	1	939.4	103.515
PhyClone	1000	600	8	0	15	0.998545	599	600	0.998063	1	1135.21	1416.08
PhyClone	1000	600	8	0.1	15	0.997406	563	600	0.980312	1	1147.54	1586.42
PhyClone	1000	600	8	0.2	15	0.9973	502	600	0.999951	1	1138.07	1833.82
PhyClone-N	1000	600	8	0	15	0.997046	600	600	0.999579	1	1146.33	1584.35
PhyClone-N	1000	600	8	0.1	15	0.975861	600	600	0.891425	1	1161.62	3075.01
PhyClone-N	1000	600	8	0.2	15	0.958367	600	600	0.763782	1	1167.99	2543.87
PhyClone	1000	600	8	0	16	0.993065	599	600	0.996504	1	1082.1	1499.1
PhyClone	1000	600	8	0.1	16	0.984326	556	600	0.980194	1	1104.33	1665.21
PhyClone	1000	600	8	0.2	16	0.973185	425	600	0.620163	1	1076.5	1546.77
PhyClone-N	1000	600	8	0	16	0.986373	600	600	0.987135	1	1067.21	1423.25
PhyClone-N	1000	600	8	0.1	16	0.991427	600	600	0.824499	1	1102.15	1317.23
PhyClone-N	1000	600	8	0.2	16	0.987992	600	600	0.705671	1	1084.35	1220.77
PhyClone	1000	600	8	0	17	1	600	600	1	1	985.1	189.795
PhyClone	1000	600	8	0.1	17	1	550	600	1	1	1041.53	366.433
PhyClone	1000	600	8	0.2	17	1	500	600	1	1	1042.9	371.355
PhyClone-N	1000	600	8	0	17	1	600	600	1	1	1031	179.361
PhyClone-N	1000	600	8	0.1	17	0.981783	600	600	0.846096	1	1043.67	225.309
PhyClone-N	1000	600	8	0.2	17	0.969963	600	600	0.791952	1	1050.12	261.926
PhyClone	1000	600	8	0	18	0.998429	600	600	1	1	1044.04	442.107
PhyClone	1000	600	8	0.1	18	0.998388	552	600	1	1	1054.74	783.857
PhyClone	1000	600	8	0.2	18	1	502	600	0.991305	1	1095.19	738.746
PhyClone-N	1000	600	8	0	18	0.998429	600	600	0.993711	1	1046.59	480.479
PhyClone-N	1000	600	8	0.1	18	0.996265	600	600	0.789372	1	1061.37	527.741
PhyClone-N	1000	600	8	0.2	18	0.998983	600	600	0.66505	1	1063.87	510.538
PhyClone	1000	600	8	0	19	1	600	600	1	1	986.35	190.206
PhyClone	1000	600	8	0.1	19	1	551	600	1	1	1043.35	291.646
PhyClone	1000	600	8	0.2	19	1	491	600	1	1	1052.39	492.477
PhyClone-N	1000	600	8	0	19	1	600	600	1	1	986.64	178.732
PhyClone-N	1000	600	8	0.1	19	0.983078	600	600	0.883475	1	1083.61	362.905
PhyClone-N	1000	600	8	0.2	19	0.931143	600	600	0.74134	1	1137.39	656.028
PhyClone	1000	600	8	0	20	1	600	600	1	1	1035.88	285.376
PhyClone	1000	600	8	0.1	20	1	561	600	0.999655	1	1050.51	285.585
PhyClone	1000	600	8	0.2	20	1	502	600	0.999645	1	1047.28	451.771
PhyClone-N	1000	600	8	0	20	1	600	600	0.999687	1	1031.91	236.074
PhyClone-N	1000	600	8	0.1	20	1	600	600	0.845197	1	1057.65	324.084
PhyClone-N	1000	600	8	0.2	20	0.964351	600	600	0.745864	1	1134.37	343.966
PhyClone	1000	600	8	0	21	1	600	600	1	1	953.07	166.294
PhyClone	1000	600	8	0.1	21	1	541	600	1	1	1021.84	248.213
PhyClone	1000	600	8	0.2	21	1	482	600	1	1	1036.46	230.731
PhyClone-N	1000	600	8	0	21	1	600	600	1	1	962.45	123.989
PhyClone-N	1000	600	8	0.1	21	0.975313	600	600	0.807905	1	1025.4	201.389
PhyClone-N	1000	600	8	0.2	21	0.943082	600	600	0.637249	1	1040.49	208.096
PhyClone	1000	600	8	0	22	1	600	600	1	1	1054.97	280.063
PhyClone	1000	600	8	0.1	22	1	574	600	1	1	1053.64	318.069
PhyClone	1000	600	8	0.2	22	1	517	600	1	1	1045.68	523.441
PhyClone-N	1000	600	8	0	22	1	600	600	1	1	1021.87	210.978
PhyClone-N	1000	600	8	0.1	22	1	600	600	0.935137	1	1046.06	252.882
PhyClone-N	1000	600	8	0.2	22	0.961866	600	600	0.824645	1	1105.42	485.351
PhyClone	1000	600	8	0	23	0.985874	600	600	0.999194	1	1089.32	1500.79
PhyClone	1000	600	8	0.1	23	0.985465	570	600	0.999106	1	1089.27	1907.34
PhyClone	1000	600	8	0.2	23	0.985929	546	600	0.959485	1	1091.16	1865.61
PhyClone-N	1000	600	8	0	23	0.985874	600	600	0.89103	1	1109.75	1712.94
PhyClone-N	1000	600	8	0.1	23	0.987369	600	600	0.93374	1	1143.94	1304.1
PhyClone-N	1000	600	8	0.2	23	0.967544	600	600	0.845368	1	1153	2293.48
PhyClone	1000	600	8	0	24	0.996683	600	600	0.999659	1	1049.85	564.009
PhyClone	1000	600	8	0.1	24	0.998191	548	600	0.999984	1	1054.26	875.332
PhyClone	1000	600	8	0.2	24	1	494	600	0.995827	1	1064.21	643.635
PhyClone-N	1000	600	8	0	24	0.996683	600	600	0.999659	1	1097.55	686.38
PhyClone-N	1000	600	8	0.1	24	0.955157	600	600	0.816966	1	1083.55	887.616
PhyClone-N	1000	600	8	0.2	24	0.978259	600	600	0.670846	1	1067.52	575.098
PhyClone	1000	600	8	0	25	1	592	600	0.980073	1	1047.71	338.074
PhyClone	1000	600	8	0.1	25	1	557	600	0.99687	1	1087.48	466.736
PhyClone	1000	600	8	0.2	25	1	494	600	1	1	1079.89	667.164
PhyClone-N	1000	600	8	0	25	1	600	600	0.997153	1	1050.59	252.453
PhyClone-N	1000	600	8	0.1	25	0.959858	600	600	0.902164	1	1140.64	530.618
PhyClone-N	1000	600	8	0.2	25	0.949816	600	600	0.824939	1	1129.96	1001.53
PhyClone	1000	600	8	0	26	1	555	600	0.902659	1	1048.57	292.814
PhyClone	1000	600	8	0.1	26	1	555	600	1	1	1079.98	572.345
PhyClone	1000	600	8	0.2	26	1	494	600	1	1	1068.14	626.768
PhyClone-N	1000	600	8	0	26	1	600	600	1	1	1042.81	254.857
PhyClone-N	1000	600	8	0.1	26	0.978783	600	600	0.903901	1	1142.06	497.164
PhyClone-N	1000	600	8	0.2	26	0.926616	600	600	0.772776	1	1147.28	571.849
PhyClone	1000	600	8	0	27	1	600	600	1	1	977.75	160.983
PhyClone	1000	600	8	0.1	27	1	564	600	0.998931	1	1021.67	240.912
PhyClone	1000	600	8	0.2	27	1	600	600	0.841212	1	1019.48	236.959
PhyClone-N	1000	600	8	0	27	1	600	600	1	1	975.06	174.044
PhyClone-N	1000	600	8	0.1	27	1	600	600	0.915869	1	990.95	212.143
PhyClone-N	1000	600	8	0.2	27	1	600	600	0.841212	1	985.25	182.325
PhyClone	1000	600	8	0	28	1	600	600	1	1	924.43	81.6045
PhyClone	1000	600	8	0.1	28	1	550	600	1	1	988.76	99.2278
PhyClone	1000	600	8	0.2	28	1	481	600	1	1	957	177.575
PhyClone-N	1000	600	8	0	28	1	600	600	1	1	938.84	71.8661
PhyClone-N	1000	600	8	0.1	28	1	600	600	0.710406	1	954.26	121.15
PhyClone-N	1000	600	8	0.2	28	0.952669	600	600	0.440251	1	953.32	132.594
PhyClone	1000	600	8	0	29	1	600	600	1	1	1038.3	209.785
PhyClone	1000	600	8	0.1	29	1	580	600	0.959677	1	1046.06	353.138
PhyClone	1000	600	8	0.2	29	1	494	600	1	1	1078.89	338.842
PhyClone-N	1000	600	8	0	29	1	600	600	1	1	1031.68	193.36
PhyClone-N	1000	600	8	0.1	29	0.980016	600	600	0.89694	1	1065.52	312.682
PhyClone-N	1000	600	8	0.2	29	0.960482	600	600	0.745787	1	1046.29	328.846
PhyClone	1000	600	8	0	30	1	600	600	0.993985	1	1062.37	218.785
PhyClone	1000	600	8	0.1	30	1	563	600	0.993075	1	1072.45	474.114
PhyClone	1000	600	8	0.2	30	1	512	600	1	1	1093.75	505.133
PhyClone-N	1000	600	8	0	30	1	600	600	0.993985	1	1021.23	201.4
PhyClone-N	1000	600	8	0.1	30	0.987724	600	600	0.910607	1	1080.59	293.83
PhyClone-N	1000	600	8	0.2	30	0.956987	600	600	0.847123	1	1125.73	444.272
PhyClone	1000	600	8	0	31	0.99697	600	600	0.994426	1	1064.04	776.646
PhyClone	1000	600	8	0.1	31	0.986508	564	600	0.998971	1	1075.2	1295.98
PhyClone	1000	600	8	0.2	31	0.986249	513	600	0.973329	1	1110.01	1554.19
PhyClone-N	1000	600	8	0	31	0.987214	600	600	0.999088	1	1050.52	719.711
PhyClone-N	1000	600	8	0.1	31	0.971528	600	600	0.919913	1	1138.8	1270.21
PhyClone-N	1000	600	8	0.2	31	0.930056	600	600	0.818819	1	1151.68	2129.47
PhyClone	1000	600	8	0	32	1	600	600	1	1	1051.28	623.353
PhyClone	1000	600	8	0.1	32	0.996471	563	600	0.999896	1	1101.17	657.695
PhyClone	1000	600	8	0.2	32	0.993786	403	600	0.631416	1	1070.45	880.549
PhyClone-N	1000	600	8	0	32	0.996562	600	600	0.9971	1	1046.24	782.028
PhyClone-N	1000	600	8	0.1	32	0.997049	600	600	0.885129	1	1090.1	842.393
PhyClone-N	1000	600	8	0.2	32	0.997259	600	600	0.772865	1	1106.01	830.605
PhyClone	1000	600	8	0	33	1	600	600	1	1	1049.96	610.283
PhyClone	1000	600	8	0.1	33	1	548	600	0.996987	1	1054.99	795.494
PhyClone	1000	600	8	0.2	33	1	495	600	1	1	1108.87	689.245
PhyClone-N	1000	600	8	0	33	1	600	600	0.997873	1	1048.72	599.526
PhyClone-N	1000	600	8	0.1	33	0.982268	600	600	0.841382	1	1144.38	492.82
PhyClone-N	1000	600	8	0.2	33	0.967104	600	600	0.702659	1	1110.96	700.696
PhyClone	1000	600	8	0	34	0.998964	600	600	0.997331	1	1096.64	1197.7
PhyClone	1000	600	8	0.1	34	0.997566	547	600	0.998327	1	1099.16	2031.36
PhyClone	1000	600	8	0.2	34	0.99215	498	600	0.997301	1	1104.42	2238.36
PhyClone-N	1000	600	8	0	34	0.998964	600	600	0.997331	1	1112.59	1128.18
PhyClone-N	1000	600	8	0.1	34	0.949102	600	600	0.849442	1	1150.37	1633.05
PhyClone-N	1000	600	8	0.2	34	0.944859	600	600	0.75291	1	1150.8	1845.13
PhyClone	1000	600	8	0	35	1	600	600	1	1	940.71	98.2294
PhyClone	1000	600	8	0.1	35	1	546	600	1	1	949.33	124.341
PhyClone	1000	600	8	0.2	35	1	496	600	1	1	947.96	164.154
PhyClone-N	1000	600	8	0	35	1	600	600	1	1	939.91	113.51
PhyClone-N	1000	600	8	0.1	35	1	600	600	0.719297	1	962.48	131.891
PhyClone-N	1000	600	8	0.2	35	1	600	600	0.605783	1	955.52	131.854
PhyClone	1000	600	8	0	36	0.998486	600	600	0.9988	1	1052.33	530.874
PhyClone	1000	600	8	0.1	36	1	530	600	0.898658	1	1063.18	848.622
PhyClone	1000	600	8	0.2	36	1	511	600	0.940723	1	1059.17	1218.6
PhyClone-N	1000	600	8	0	36	0.998067	600	600	0.998816	1	1061.22	660.465
PhyClone-N	1000	600	8	0.1	36	0.985341	600	600	0.864127	1	1138.52	1022.49
PhyClone-N	1000	600	8	0.2	36	0.949046	600	600	0.770677	1	1117.33	1168.3
PhyClone	1000	600	8	0	37	0.993024	600	600	0.999957	1	1144.78	1496.55
PhyClone	1000	600	8	0.1	37	0.995803	487	600	0.803091	1	1140.78	2844.03
PhyClone	1000	600	8	0.2	37	0.997279	513	600	0.998798	1	1153.36	1785.26
PhyClone-N	1000	600	8	0	37	0.993024	600	600	0.999957	1	1143.59	1424.13
PhyClone-N	1000	600	8	0.1	37	0.986836	600	600	0.915036	1	1164.23	2031.85
PhyClone-N	1000	600	8	0.2	37	0.951273	600	600	0.687976	1	1171.96	3710.68
PhyClone	1000	600	8	0	38	0.992941	600	600	0.944047	1	1097.33	774.022
PhyClone	1000	600	8	0.1	38	0.992598	565	600	0.936654	1	1100.66	957.852
PhyClone	1000	600	8	0.2	38	0.995426	506	600	0.998023	1	1083.76	1240.47
PhyClone-N	1000	600	8	0	38	0.992941	600	600	0.99655	1	1061.48	597.812
PhyClone-N	1000	600	8	0.1	38	0.982722	600	600	0.890647	1	1103.59	931.046
PhyClone-N	1000	600	8	0.2	38	0.952209	600	600	0.803712	1	1126.07	1487.59
PhyClone	1000	600	8	0	39	1	600	600	1	1	945.19	131.001
PhyClone	1000	600	8	0.1	39	1	600	600	0.539047	1	1003.62	170.711
PhyClone	1000	600	8	0.2	39	1	487	600	1	1	980.64	148.21
PhyClone-N	1000	600	8	0	39	1	600	600	1	1	939.05	111.864
PhyClone-N	1000	600	8	0.1	39	1	600	600	0.539047	1	968.91	134.809
PhyClone-N	1000	600	8	0.2	39	1	600	600	0.353478	1	957.89	141.489
PhyClone	1000	600	8	0	40	0.997	600	600	0.99998	1	1090.84	590.946
PhyClone	1000	600	8	0.1	40	0.997661	550	600	0.999977	1	1064.55	811.836
PhyClone	1000	600	8	0.2	40	0.996575	490	600	0.999884	1	1112.65	1109.72
PhyClone-N	1000	600	8	0	40	0.997	600	600	0.99998	1	1107.38	685.277
PhyClone-N	1000	600	8	0.1	40	0.995442	600	600	0.782596	1	1107.52	951.232
PhyClone-N	1000	600	8	0.2	40	0.968362	600	600	0.557894	1	1073.37	808.457
PhyClone	1000	600	8	0	41	1	600	600	1	1	986.62	197.896
PhyClone	1000	600	8	0.1	41	1	544	600	1	1	1044.25	300.854
PhyClone	1000	600	8	0.2	41	1	580	600	0.674417	1	1043.15	363.775
PhyClone-N	1000	600	8	0	41	1	600	600	1	1	1039.07	179.217
PhyClone-N	1000	600	8	0.1	41	0.97851	600	600	0.783487	1	1074.36	251.135
PhyClone-N	1000	600	8	0.2	41	0.962268	600	600	0.622668	1	1043.66	285.325
PhyClone	1000	600	8	0	42	0.997855	600	600	0.999655	1	1064.91	613.48
PhyClone	1000	600	8	0.1	42	0.998092	579	600	0.972546	1	1146.09	823.269
PhyClone	1000	600	8	0.2	42	0.997682	394	600	0.70463	1	1070.73	1076.8
PhyClone-N	1000	600	8	0	42	0.997855	600	600	0.999655	1	1067.96	435.781
PhyClone-N	1000	600	8	0.1	42	0.986246	600	600	0.922313	1	1147.47	990.535
PhyClone-N	1000	600	8	0.2	42	0.936152	600	600	0.753014	1	1147.26	1294.3
PhyClone	1000	600	8	0	43	0.992541	600	600	0.999247	1	1100.21	1853.87
PhyClone	1000	600	8	0.1	43	0.997162	554	600	0.999629	1	1140.04	2685.89
PhyClone	1000	600	8	0.2	43	0.997499	507	600	0.995579	1	1073.91	2354.58
PhyClone-N	1000	600	8	0	43	0.992541	600	600	0.999247	1	1121.34	1764.32
PhyClone-N	1000	600	8	0.1	43	0.983587	600	600	0.790909	1	1158.79	2152.2
PhyClone-N	1000	600	8	0.2	43	0.965613	600	600	0.770615	1	1151.94	2304.28
PhyClone	1000	600	8	0	44	0.99923	600	600	0.982857	1	1090.27	327.923
PhyClone	1000	600	8	0.1	44	0.999194	561	600	0.980553	1	1042.3	637.745
PhyClone	1000	600	8	0.2	44	0.99912	510	600	0.976467	1	1059.92	714.769
PhyClone-N	1000	600	8	0	44	0.99923	600	600	0.999996	1	1076.83	280.725
PhyClone-N	1000	600	8	0.1	44	0.98839	600	600	0.905476	1	1083.24	737.029
PhyClone-N	1000	600	8	0.2	44	0.956935	600	600	0.774054	1	1098.27	512.269
PhyClone	1000	600	8	0	45	0.997161	600	600	0.999983	1	1087.37	1137.26
PhyClone	1000	600	8	0.1	45	0.989486	555	600	0.998846	1	1112.49	1166.71
PhyClone	1000	600	8	0.2	45	0.992417	495	600	0.999678	1	1141.01	2408.05
PhyClone-N	1000	600	8	0	45	0.997161	600	600	0.999927	1	1107.84	1086.46
PhyClone-N	1000	600	8	0.1	45	0.991426	600	600	0.821849	1	1116.41	1296.57
PhyClone-N	1000	600	8	0.2	45	0.956954	600	600	0.758683	1	1149.05	2775.95
PhyClone	1000	600	8	0	46	0.997458	600	600	0.931249	1	1118.55	1241.04
PhyClone	1000	600	8	0.1	46	0.995482	563	600	0.964845	1	1116.2	1270.33
PhyClone	1000	600	8	0.2	46	0.995551	515	600	0.961766	1	1110.34	1495.11
PhyClone-N	1000	600	8	0	46	0.997458	600	600	0.931249	1	1100.94	1232.91
PhyClone-N	1000	600	8	0.1	46	0.985368	600	600	0.816365	1	1147.01	1477.5
PhyClone-N	1000	600	8	0.2	46	0.960923	600	600	0.709604	1	1149.67	2039.29
PhyClone	1000	600	8	0	47	1	600	600	1	1	973.47	154.917
PhyClone	1000	600	8	0.1	47	1	562	600	1	1	1043.17	253.228
PhyClone	1000	600	8	0.2	47	1	490	600	1	1	1042.07	385.747
PhyClone-N	1000	600	8	0	47	1	600	600	1	1	1000.91	150.91
PhyClone-N	1000	600	8	0.1	47	0.934681	600	600	0.902075	1	1045.84	247.405
PhyClone-N	1000	600	8	0.2	47	0.906319	600	600	0.787926	1	1078.26	406.244
PhyClone	1000	600	8	0	48	1	600	600	1	1	967.1	176.234
PhyClone	1000	600	8	0.1	48	1	560	600	1	1	1033.86	278.142
PhyClone	1000	600	8	0.2	48	1	520	600	1	1	1039.53	280.592
PhyClone-N	1000	600	8	0	48	1	600	600	1	1	966.82	158.133
PhyClone-N	1000	600	8	0.1	48	0.984754	600	600	0.885122	1	1042.32	219.028
PhyClone-N	1000	600	8	0.2	48	0.973229	600	600	0.815236	1	1044.53	257.776
PhyClone	1000	600	8	0	49	1	600	600	1	1	1059.76	275.282
PhyClone	1000	600	8	0.1	49	1	551	600	1	1	1046.12	302.411
PhyClone	1000	600	8	0.2	49	1	496	600	1	1	1045.18	308.673
PhyClone-N	1000	600	8	0	49	1	600	600	1	1	1028.56	233.91
PhyClone-N	1000	600	8	0.1	49	0.981463	600	600	0.825123	1	1044.52	304.053
PhyClone-N	1000	600	8	0.2	49	0.971842	600	600	0.705679	1	1045.21	322.926
PhyClone	1000	600	8	0	50	1	600	600	1	1	1095.1	248.614
PhyClone	1000	600	8	0.1	50	1	564	600	1	1	1096.12	343.203
PhyClone	1000	600	8	0.2	50	1	522	600	1	1	1047.69	373.271
PhyClone-N	1000	600	8	0	50	1	600	600	1	1	1042.86	263.902
PhyClone-N	1000	600	8	0.1	50	1	600	600	0.890458	1	1049.29	244.639
PhyClone-N	1000	600	8	0.2	50	0.979668	600	600	0.785003	1	1066.93	310.899
PhyClone	1000	600	8	0	51	1	600	600	1	1	1045.29	326.261
PhyClone	1000	600	8	0.1	51	1	550	600	1	1	1085.93	808.446
PhyClone	1000	600	8	0.2	51	1	500	600	1	1	1047.5	600.273
PhyClone-N	1000	600	8	0	51	1	600	600	1	1	1050.69	249.292
PhyClone-N	1000	600	8	0.1	51	0.974205	600	600	0.850689	1	1047.59	598.35
PhyClone-N	1000	600	8	0.2	51	0.966887	600	600	0.702591	1	1048.61	537.787
PhyClone	1000	600	8	0	52	0.993722	600	600	0.999744	1	1091.41	1043.03
PhyClone	1000	600	8	0.1	52	0.993537	563	600	0.948376	1	1046.09	1140.72
PhyClone	1000	600	8	0.2	52	0.993271	518	600	0.941247	1	1099.02	1188.61
PhyClone-N	1000	600	8	0	52	0.993722	600	600	0.999958	1	1047.45	852.6
PhyClone-N	1000	600	8	0.1	52	0.994782	600	600	0.839064	1	1049	997.447
PhyClone-N	1000	600	8	0.2	52	0.995288	600	600	0.723097	1	1082.29	1072.27
PhyClone	1000	600	8	0	53	0.994908	600	600	0.999808	1	1101.63	473.809
PhyClone	1000	600	8	0.1	53	1	569	600	0.998108	1	1107.53	455.581
PhyClone	1000	600	8	0.2	53	1	538	600	1	1	1082.4	494.118
PhyClone-N	1000	600	8	0	53	1	600	600	1	1	1098.95	537.326
PhyClone-N	1000	600	8	0.1	53	1	600	600	0.943287	1	1136.38	362.407
PhyClone-N	1000	600	8	0.2	53	1	600	600	0.887512	1	1112.43	561.793
PhyClone	1000	600	8	0	54	1	600	600	1	1	910.95	52.7358
PhyClone	1000	600	8	0.1	54	1	600	600	0.777293	1	930.18	73.2295
PhyClone	1000	600	8	0.2	54	1	600	600	0.635714	1	934.43	101.296
PhyClone-N	1000	600	8	0	54	1	600	600	1	1	930.59	65.3365
PhyClone-N	1000	600	8	0.1	54	1	600	600	0.777293	1	928.11	75.0382
PhyClone-N	1000	600	8	0.2	54	1	600	600	0.635714	1	924.84	97.7562
PhyClone	1000	600	8	0	55	0.995367	600	600	0.999914	1	1044.47	407.892
PhyClone	1000	600	8	0.1	55	0.989803	555	600	0.999379	1	1044.26	526.588
PhyClone	1000	600	8	0.2	55	0.994069	491	600	0.951102	1	1046.16	685.268
PhyClone-N	1000	600	8	0	55	0.995367	600	600	0.999914	1	1048.53	407.769
PhyClone-N	1000	600	8	0.1	55	0.995905	600	600	0.856166	1	1098.43	652.35
PhyClone-N	1000	600	8	0.2	55	0.956461	600	600	0.706067	1	1078.29	1224.35
PhyClone	1000	600	8	0	56	1	600	600	1	1	1044.27	330.266
PhyClone	1000	600	8	0.1	56	1	552	600	1	1	1065.14	470.11
PhyClone	1000	600	8	0.2	56	1	497	600	1	1	1067.52	554.373
PhyClone-N	1000	600	8	0	56	1	600	600	1	1	1065.32	278.663
PhyClone-N	1000	600	8	0.1	56	0.958571	600	600	0.881274	1	1131.29	633.382
PhyClone-N	1000	600	8	0.2	56	0.936895	600	600	0.740572	1	1114.28	509.943
PhyClone	1000	600	8	0	57	1	600	600	1	1	1064.57	206.56
PhyClone	1000	600	8	0.1	57	1	555	600	1	1	1041.96	251.134
PhyClone	1000	600	8	0.2	57	1	485	600	1	1	1039.93	452.286
PhyClone-N	1000	600	8	0	57	1	600	600	1	1	1006.18	196.128
PhyClone-N	1000	600	8	0.1	57	1	600	600	0.864223	1	1016.94	241.115
PhyClone-N	1000	600	8	0.2	57	0.978553	600	600	0.678135	1	1113.32	395.166
PhyClone	1000	600	8	0	58	0.998457	600	600	0.999994	1	1040.15	220.738
PhyClone	1000	600	8	0.1	58	1	568	600	1	1	1043.55	288.135
PhyClone	1000	600	8	0.2	58	0.998294	535	600	0.999993	1	1045.77	384.312
PhyClone-N	1000	600	8	0	58	0.998457	600	600	0.999994	1	1035.52	261.585
PhyClone-N	1000	600	8	0.1	58	1	600	600	0.899596	1	1040.91	288.347
PhyClone-N	1000	600	8	0.2	58	0.998868	600	600	0.806204	1	1041.63	286.395
PhyClone	1000	600	8	0	59	1	600	600	1	1	978.72	217.8
PhyClone	1000	600	8	0.1	59	1	557	600	1	1	1070.09	267.895
PhyClone	1000	600	8	0.2	59	1	502	600	1	1	1056.53	303.91
PhyClone-N	1000	600	8	0	59	1	600	600	1	1	980.68	159.162
PhyClone-N	1000	600	8	0.1	59	0.985156	600	600	0.896521	1	1030.47	260.829
PhyClone-N	1000	600	8	0.2	59	0.952178	600	600	0.781966	1	1084.73	282.302
PhyClone	1000	600	8	0	60	1	600	600	1	1	1075.77	276.875
PhyClone	1000	600	8	0.1	60	1	557	600	1	1	1040.51	294.382
PhyClone	1000	600	8	0.2	60	1	512	600	1	1	1042.55	257.375
PhyClone-N	1000	600	8	0	60	1	600	600	0.998114	1	1018.68	235.33
PhyClone-N	1000	600	8	0.1	60	1	600	600	0.865159	1	1026.54	217.737
PhyClone-N	1000	600	8	0.2	60	1	600	600	0.754566	1	1048.42	214.208
PhyClone	1000	600	8	0	61	0.998117	600	600	0.999983	1	1054.79	387.048
PhyClone	1000	600	8	0.1	61	0.99799	552	600	0.99998	1	1043.7	482.476
PhyClone	1000	600	8	0.2	61	0.997723	486	600	0.999975	1	1091.8	603.991
PhyClone-N	1000	600	8	0	61	0.998117	600	600	0.999983	1	1044.3	345.052
PhyClone-N	1000	600	8	0.1	61	0.974567	600	600	0.895377	1	1100.7	470.87
PhyClone-N	1000	600	8	0.2	61	0.929385	600	600	0.725199	1	1084.59	511.289
PhyClone	1000	600	8	0	62	1	600	600	1	1	1000.37	211.416
PhyClone	1000	600	8	0.1	62	1	553	600	1	1	1049.38	315.637
PhyClone	1000	600	8	0.2	62	1	502	600	1	1	1043.84	423.819
PhyClone-N	1000	600	8	0	62	1	600	600	1	1	996.79	251.179
PhyClone-N	1000	600	8	0.1	62	0.983141	600	600	0.847856	1	1128.76	407.976
PhyClone-N	1000	600	8	0.2	62	0.977186	600	600	0.77922	1	1132.09	446.823
PhyClone	1000	600	8	0	63	1	600	600	1	1	1007.42	193.224
PhyClone	1000	600	8	0.1	63	1	556	600	1	1	1054.87	231.501
PhyClone	1000	600	8	0.2	63	1	493	600	1	1	1045.7	284.255
PhyClone-N	1000	600	8	0	63	1	600	600	1	1	1038.22	198.818
PhyClone-N	1000	600	8	0.1	63	1	600	600	0.853382	1	1070.55	215.048
PhyClone-N	1000	600	8	0.2	63	0.963116	600	600	0.668462	1	1077.23	315.922
PhyClone	1000	600	8	0	64	1	600	600	1	1	1039.46	352.146
PhyClone	1000	600	8	0.1	64	1	555	600	1	1	1041.47	375.621
PhyClone	1000	600	8	0.2	64	0.995628	491	600	0.999062	1	1070.02	454.035
PhyClone-N	1000	600	8	0	64	1	600	600	1	1	1085.32	223.554
PhyClone-N	1000	600	8	0.1	64	1	600	600	0.853989	1	1060.88	251.715
PhyClone-N	1000	600	8	0.2	64	0.952464	600	600	0.664344	1	1074.59	458.202
PhyClone	1000	600	8	0	65	1	600	600	1	1	1093.8	285.068
PhyClone	1000	600	8	0.1	65	1	540	600	0.944218	1	1038.33	390.272
PhyClone	1000	600	8	0.2	65	1	489	600	1	1	1074.86	410.084
PhyClone-N	1000	600	8	0	65	1	600	600	1	1	1076.01	221.571
PhyClone-N	1000	600	8	0.1	65	0.996706	600	600	0.626659	1	1044.6	332.882
PhyClone-N	1000	600	8	0.2	65	1	600	600	0.451795	1	1046.39	326.248
PhyClone	1000	600	8	0	66	0.996811	599	600	0.997623	1	1056.28	489.137
PhyClone	1000	600	8	0.1	66	1	565	600	1	1	1108.8	802.091
PhyClone	1000	600	8	0.2	66	0.998208	459	600	0.941966	1	1113.22	792.872
PhyClone-N	1000	600	8	0	66	0.996835	600	600	0.999916	1	1089.75	639.888
PhyClone-N	1000	600	8	0.1	66	0.989155	600	600	0.952239	1	1149.5	966.552
PhyClone-N	1000	600	8	0.2	66	0.937768	600	600	0.784711	1	1148.35	1344.87
PhyClone	1000	600	8	0	67	1	600	600	1	1	1000.21	203.945
PhyClone	1000	600	8	0.1	67	1	555	600	1	1	1047.1	294.284
PhyClone	1000	600	8	0.2	67	1	494	600	1	1	1094.67	330.727
PhyClone-N	1000	600	8	0	67	1	600	600	1	1	1055.82	226.662
PhyClone-N	1000	600	8	0.1	67	0.983869	600	600	0.892919	1	1102.4	291.989
PhyClone-N	1000	600	8	0.2	67	0.949009	600	600	0.743028	1	1127.75	422.558
PhyClone	1000	600	8	0	68	1	600	600	1	1	1065.95	398.993
PhyClone	1000	600	8	0.1	68	1	571	600	1	1	1050.88	381.83
PhyClone	1000	600	8	0.2	68	1	528	600	1	1	1107.29	591.222
PhyClone-N	1000	600	8	0	68	1	600	600	1	1	1050.71	300.019
PhyClone-N	1000	600	8	0.1	68	1	600	600	0.792844	1	1068.29	350.376
PhyClone-N	1000	600	8	0.2	68	0.979793	600	600	0.693166	1	1140.64	478.213
PhyClone	1000	600	8	0	69	1	600	600	1	1	959.44	135.641
PhyClone	1000	600	8	0.1	69	1	555	600	1	1	1033.35	295.805
PhyClone	1000	600	8	0.2	69	1	509	600	1	1	1033.65	275.694
PhyClone-N	1000	600	8	0	69	1	600	600	1	1	953.11	133.439
PhyClone-N	1000	600	8	0.1	69	0.980207	600	600	0.888295	1	1062.96	251.879
PhyClone-N	1000	600	8	0.2	69	0.969978	600	600	0.785926	1	1058.77	202.135
PhyClone	1000	600	8	0	70	0.998205	600	600	0.999973	1	1048.8	321.007
PhyClone	1000	600	8	0.1	70	1	565	600	0.999758	1	1095.42	433.416
PhyClone	1000	600	8	0.2	70	0.998407	566	600	0.825606	1	1090.76	778.451
PhyClone-N	1000	600	8	0	70	0.998205	600	600	0.999973	1	1096.12	403.33
PhyClone-N	1000	600	8	0.1	70	1	600	600	0.895579	1	1103.34	403.715
PhyClone-N	1000	600	8	0.2	70	0.954585	600	600	0.758286	1	1114.11	572.146
PhyClone	1000	600	8	0	71	0.998633	600	600	0.999991	1	1046.43	439.81
PhyClone	1000	600	8	0.1	71	0.998544	549	600	0.999989	1	1065.02	586.695
PhyClone	1000	600	8	0.2	71	0.992615	494	600	0.999813	1	1093.41	802.152
PhyClone-N	1000	600	8	0	71	0.997598	600	600	0.99995	1	1042.79	445.373
PhyClone-N	1000	600	8	0.1	71	0.978485	600	600	0.868718	1	1121.05	790.979
PhyClone-N	1000	600	8	0.2	71	0.955432	600	600	0.737299	1	1099.33	586.533
PhyClone	1000	600	8	0	72	0.998133	600	600	0.999788	1	1041.88	367.149
PhyClone	1000	600	8	0.1	72	0.997992	544	600	0.999746	1	1044.25	445.932
PhyClone	1000	600	8	0.2	72	0.99781	488	600	0.999978	1	1076.43	509.717
PhyClone-N	1000	600	8	0	72	0.998133	600	600	0.999788	1	1077.19	267.897
PhyClone-N	1000	600	8	0.1	72	0.975509	600	600	0.844252	1	1108.32	446.71
PhyClone-N	1000	600	8	0.2	72	0.95256	600	600	0.705466	1	1076.43	367.425
PhyClone	1000	600	8	0	73	1	600	600	1	1	988.13	178.019
PhyClone	1000	600	8	0.1	73	1	543	600	1	1	1038.86	315.338
PhyClone	1000	600	8	0.2	73	1	486	600	1	1	1033.44	221.563
PhyClone-N	1000	600	8	0	73	1	600	600	1	1	967.48	159.523
PhyClone-N	1000	600	8	0.1	73	0.977409	600	600	0.775526	1	1050.71	178.271
PhyClone-N	1000	600	8	0.2	73	0.964412	600	600	0.671703	1	1057.9	218.985
PhyClone	1000	600	8	0	74	1	600	600	1	1	1030.23	241.584
PhyClone	1000	600	8	0.1	74	1	579	600	1	1	1083.82	244.533
PhyClone	1000	600	8	0.2	74	1	538	600	1	1	1039.14	327.636
PhyClone-N	1000	600	8	0	74	1	600	600	1	1	996.44	205.686
PhyClone-N	1000	600	8	0.1	74	1	600	600	0.935334	1	1032.3	267.201
PhyClone-N	1000	600	8	0.2	74	0.982698	600	600	0.861001	1	1098.22	241.406
PhyClone	1000	600	8	0	75	0.992391	600	600	0.999926	1	1072.3	427.413
PhyClone	1000	600	8	0.1	75	0.996441	547	600	0.999984	1	1046.68	448.294
PhyClone	1000	600	8	0.2	75	0.990619	452	600	0.518452	1	1047.64	667.534
PhyClone-N	1000	600	8	0	75	0.992391	600	600	0.999926	1	1038.84	515.242
PhyClone-N	1000	600	8	0.1	75	0.997866	600	600	0.677688	1	1102.18	459.452
PhyClone-N	1000	600	8	0.2	75	0.997927	600	600	0.51084	1	1060.32	530.995
PhyClone	1000	600	8	0	76	0.998109	600	600	1	1	995.34	200.138
PhyClone	1000	600	8	0.1	76	0.998033	557	600	1	1	1064.39	259.56
PhyClone	1000	600	8	0.2	76	0.990929	513	600	1	1	1035.45	218.055
PhyClone-N	1000	600	8	0	76	0.998109	600	600	1	1	1015.16	202.586
PhyClone-N	1000	600	8	0.1	76	0.998633	600	600	0.841869	1	1038.42	210.651
PhyClone-N	1000	600	8	0.2	76	0.998815	600	600	0.717481	1	1039.72	195.697
PhyClone	1000	600	8	0	77	1	600	600	1	1	1089.79	240.85
PhyClone	1000	600	8	0.1	77	1	561	600	1	1	1092.7	334.933
PhyClone	1000	600	8	0.2	77	0.994135	506	600	0.999595	1	1045.42	445.844
PhyClone-N	1000	600	8	0	77	1	600	600	1	1	1047.47	217.431
PhyClone-N	1000	600	8	0.1	77	1	600	600	0.829573	1	1048.39	259.693
PhyClone-N	1000	600	8	0.2	77	0.97617	600	600	0.74091	1	1071.05	412.846
PhyClone	1000	600	8	0	78	1	594	600	0.987409	1	1149.77	1084.54
PhyClone	1000	600	8	0.1	78	0.998449	462	600	0.698753	1	1148.16	1339.07
PhyClone	1000	600	8	0.2	78	0.998986	501	600	0.9468	1	1148.5	1425.68
PhyClone-N	1000	600	8	0	78	1	600	600	0.998825	1	1154.03	870.798
PhyClone-N	1000	600	8	0.1	78	0.965367	600	600	0.940531	1	1126.86	1257.2
PhyClone-N	1000	600	8	0.2	78	0.928303	600	600	0.765606	1	1164.34	2048.8
PhyClone	1000	600	8	0	79	0.996189	600	600	0.999974	1	1131.46	1038.29
PhyClone	1000	600	8	0.1	79	0.995995	556	600	0.99996	1	1114.28	1539.13
PhyClone	1000	600	8	0.2	79	0.957643	515	600	0.920553	1	1103.87	2026.95
PhyClone-N	1000	600	8	0	79	0.996189	600	600	0.999965	1	1069.96	1232.99
PhyClone-N	1000	600	8	0.1	79	0.983399	600	600	0.87098	1	1152.41	1471.69
PhyClone-N	1000	600	8	0.2	79	0.928175	600	600	0.753525	1	1142.48	1786.53
PhyClone	1000	600	8	0	80	1	600	600	1	1	1046.47	269.889
PhyClone	1000	600	8	0.1	80	1	551	600	1	1	1059.86	399.286
PhyClone	1000	600	8	0.2	80	1	504	600	1	1	1075.7	435.554
PhyClone-N	1000	600	8	0	80	1	600	600	1	1	1044.32	267.83
PhyClone-N	1000	600	8	0.1	80	1	600	600	0.820492	1	1069.71	280.852
PhyClone-N	1000	600	8	0.2	80	0.971735	600	600	0.709623	1	1060.99	422.836
PhyClone	1000	600	8	0	81	1	600	600	0.999969	1	1038.19	268.157
PhyClone	1000	600	8	0.1	81	0.998653	544	600	0.999994	1	1043.12	383.149
PhyClone	1000	600	8	0.2	81	0.998533	488	600	0.999992	1	1055.55	337.373
PhyClone-N	1000	600	8	0	81	1	600	600	0.999969	1	1036.94	206.435
PhyClone-N	1000	600	8	0.1	81	0.972469	600	600	0.838667	1	1061.71	303.682
PhyClone-N	1000	600	8	0.2	81	0.952594	600	600	0.692676	1	1046.64	370.609
PhyClone	1000	600	8	0	82	0.997864	600	600	0.999986	1	1050.68	445.855
PhyClone	1000	600	8	0.1	82	0.997694	543	600	0.999984	1	1095.25	689.066
PhyClone	1000	600	8	0.2	82	0.997534	485	600	0.99998	1	1046.23	621.949
PhyClone-N	1000	600	8	0	82	0.997864	600	600	0.999986	1	1045.73	315.493
PhyClone-N	1000	600	8	0.1	82	0.973681	600	600	0.795588	1	1064.01	472.349
PhyClone-N	1000	600	8	0.2	82	0.962468	600	600	0.638585	1	1108.87	583.467
PhyClone	1000	600	8	0	83	0.997345	600	600	0.999982	1	1120.77	764.672
PhyClone	1000	600	8	0.1	83	0.997279	555	600	0.999736	1	1076.97	1242.27
PhyClone	1000	600	8	0.2	83	0.997083	500	600	0.999895	1	1126.57	1504.44
PhyClone-N	1000	600	8	0	83	0.997345	600	600	0.99984	1	1128.32	1108.65
PhyClone-N	1000	600	8	0.1	83	0.997847	600	600	0.855353	1	1116.25	1243.12
PhyClone-N	1000	600	8	0.2	83	0.976964	600	600	0.716621	1	1149.38	1561.29
PhyClone	1000	600	8	0	84	0.992076	600	600	0.99946	1	1069.45	656.802
PhyClone	1000	600	8	0.1	84	0.98969	433	600	0.295154	1	1047.33	689.77
PhyClone	1000	600	8	0.2	84	0.993627	486	600	0.994251	1	1088.84	885.891
PhyClone-N	1000	600	8	0	84	0.992076	600	600	0.99973	1	1045.31	565.732
PhyClone-N	1000	600	8	0.1	84	0.997709	600	600	0.83256	1	1049.65	568.624
PhyClone-N	1000	600	8	0.2	84	0.947198	600	600	0.616934	1	1046.35	761.362
PhyClone	1000	600	8	0	85	0.99854	600	600	0.999994	1	1051.94	348.54
PhyClone	1000	600	8	0.1	85	1	542	600	0.996155	1	1048.89	406.684
PhyClone	1000	600	8	0.2	85	1	524	600	0.848727	1	1068.16	407.975
PhyClone-N	1000	600	8	0	85	0.99854	600	600	0.999994	1	1086.74	245.751
PhyClone-N	1000	600	8	0.1	85	0.972654	600	600	0.814183	1	1062.25	387.632
PhyClone-N	1000	600	8	0.2	85	0.947844	600	600	0.653095	1	1050.2	324.294
PhyClone	1000	600	8	0	86	1	599	600	0.990697	1	1100.84	453.573
PhyClone	1000	600	8	0.1	86	1	557	600	1	1	1078.55	559.445
PhyClone	1000	600	8	0.2	86	1	513	600	0.990096	1	1071.48	564.243
PhyClone-N	1000	600	8	0	86	0.994743	600	600	0.999862	1	1058.27	378.908
PhyClone-N	1000	600	8	0.1	86	0.977095	600	600	0.89898	1	1103.11	458.004
PhyClone-N	1000	600	8	0.2	86	0.964996	600	600	0.780677	1	1101.73	522.552
PhyClone	1000	600	8	0	87	1	600	600	1	1	931.09	77.2942
PhyClone	1000	600	8	0.1	87	1	542	600	1	1	939.15	98.9708
PhyClone	1000	600	8	0.2	87	1	485	600	1	1	938.47	134.154
PhyClone-N	1000	600	8	0	87	1	600	600	1	1	925.19	94.8357
PhyClone-N	1000	600	8	0.1	87	1	600	600	0.489427	1	966.84	124.89
PhyClone-N	1000	600	8	0.2	87	1	600	600	0.338447	1	940.6	107.487
PhyClone	1000	600	8	0	88	1	600	600	1	1	1110.53	600.833
PhyClone	1000	600	8	0.1	88	0.997353	581	600	0.999566	1	1110.16	908.102
PhyClone	1000	600	8	0.2	88	1	564	600	1	1	1108.51	947.153
PhyClone-N	1000	600	8	0	88	1	600	600	1	1	1084.08	704.591
PhyClone-N	1000	600	8	0.1	88	0.997559	600	600	0.933163	1	1091.34	954.866
PhyClone-N	1000	600	8	0.2	88	1	600	600	0.872784	1	1142.64	733.636
PhyClone	1000	600	8	0	89	0.999172	600	600	0.998196	1	1081.16	649.619
PhyClone	1000	600	8	0.1	89	0.999126	557	600	1	1	1104.41	1092.89
PhyClone	1000	600	8	0.2	89	0.999041	505	600	0.998017	1	1104.87	984.585
PhyClone-N	1000	600	8	0	89	0.999172	600	600	1	1	1080.95	661.613
PhyClone-N	1000	600	8	0.1	89	0.983813	600	600	0.896451	1	1108.59	926.121
PhyClone-N	1000	600	8	0.2	89	0.956014	600	600	0.853551	1	1148.23	1161.01
PhyClone	1000	600	8	0	90	0.998837	600	600	0.999991	1	1110.57	674.688
PhyClone	1000	600	8	0.1	90	0.99876	553	600	0.993827	1	1059.95	785.649
PhyClone	1000	600	8	0.2	90	0.99869	502	600	0.997234	1	1100.69	847.715
PhyClone-N	1000	600	8	0	90	0.998837	600	600	0.999991	1	1091.25	497.955
PhyClone-N	1000	600	8	0.1	90	0.982886	600	600	0.878882	1	1098.02	563.111
PhyClone-N	1000	600	8	0.2	90	0.968194	600	600	0.768696	1	1073.52	966.341
PhyClone	1000	600	8	0	91	1	600	600	1	1	1031.1	288.491
PhyClone	1000	600	8	0.1	91	1	574	600	1	1	1082.45	316.265
PhyClone	1000	600	8	0.2	91	1	549	600	1	1	1067.44	314.082
PhyClone-N	1000	600	8	0	91	1	600	600	1	1	1018.41	205.092
PhyClone-N	1000	600	8	0.1	91	1	600	600	0.93226	1	1040.23	223.068
PhyClone-N	1000	600	8	0.2	91	1	600	600	0.878207	1	1041.97	264.579
PhyClone	1000	600	8	0	92	0.964783	600	600	0.99964	1	1065.53	206.434
PhyClone	1000	600	8	0.1	92	1	540	600	0.922635	1	1036.94	376.877
PhyClone	1000	600	8	0.2	92	0.984999	482	600	0.99985	1	1043.23	304.53
PhyClone-N	1000	600	8	0	92	0.964783	600	600	0.99976	1	1026.39	221.812
PhyClone-N	1000	600	8	0.1	92	0.99711	600	600	0.190575	1	1038.85	296.089
PhyClone-N	1000	600	8	0.2	92	0.977066	600	600	0.105633	1	1045.39	328.265
PhyClone	1000	600	8	0	93	1	600	600	1	1	1077.55	724.947
PhyClone	1000	600	8	0.1	93	1	582	600	1	1	1159.97	900.447
PhyClone	1000	600	8	0.2	93	0.998217	543	600	0.998319	1	1154.77	1145.76
PhyClone-N	1000	600	8	0	93	1	600	600	1	1	1153.4	898.807
PhyClone-N	1000	600	8	0.1	93	0.981756	600	600	0.817003	1	1160.66	1245.57
PhyClone-N	1000	600	8	0.2	93	0.985196	600	600	0.727193	1	1163.48	1532.99
PhyClone	1000	600	8	0	94	0.996116	600	600	0.999785	1	1112.29	893.649
PhyClone	1000	600	8	0.1	94	0.999233	550	600	0.999942	1	1115.9	1225.12
PhyClone	1000	600	8	0.2	94	0.99577	498	600	0.999913	1	1126.52	1487.65
PhyClone-N	1000	600	8	0	94	0.996116	600	600	0.999785	1	1097.01	771.492
PhyClone-N	1000	600	8	0.1	94	0.973064	600	600	0.912022	1	1160.18	1434.93
PhyClone-N	1000	600	8	0.2	94	0.972907	600	600	0.771699	1	1150.65	1317.03
PhyClone	1000	600	8	0	95	0.996877	594	600	0.934969	1	1113.42	1767.18
PhyClone	1000	600	8	0.1	95	0.998797	577	600	0.99829	1	1142.32	2484.41
PhyClone	1000	600	8	0.2	95	0.998718	542	600	0.999977	1	1148.16	2167.46
PhyClone-N	1000	600	8	0	95	0.996987	600	600	0.911258	1	1140.66	1821.18
PhyClone-N	1000	600	8	0.1	95	0.998911	600	600	0.844149	1	1144.91	1558.58
PhyClone-N	1000	600	8	0.2	95	0.982489	600	600	0.850447	1	1154.86	1635.17
PhyClone	1000	600	8	0	96	1	600	600	1	1	1111.36	781.028
PhyClone	1000	600	8	0.1	96	1	574	600	1	1	1135.42	1173.93
PhyClone	1000	600	8	0.2	96	1	538	600	1	1	1096.04	1069.6
PhyClone-N	1000	600	8	0	96	1	600	600	1	1	1113.58	851.357
PhyClone-N	1000	600	8	0.1	96	1	600	600	0.925282	1	1143.04	1101.16
PhyClone-N	1000	600	8	0.2	96	1	600	600	0.829481	1	1116.38	970.167
PhyClone	1000	600	8	0	97	0.983885	599	600	0.985397	1	1157.72	3719.8
PhyClone	1000	600	8	0.1	97	0.980251	561	600	0.964165	1	1131.16	3869.61
PhyClone	1000	600	8	0.2	97	0.981693	539	600	0.986452	1	1161.56	5328.06
PhyClone-N	1000	600	8	0	97	0.983393	600	600	0.993377	1	1153.79	4616.88
PhyClone-N	1000	600	8	0.1	97	0.983197	600	600	0.851108	1	1162.21	4954.31
PhyClone-N	1000	600	8	0.2	97	0.972184	600	600	0.758875	1	1166.8	5108.71
PhyClone	1000	600	8	0	98	1	600	600	1	1	959.57	170.523
PhyClone	1000	600	8	0.1	98	1	544	600	1	1	1023.07	193.317
PhyClone	1000	600	8	0.2	98	1	488	600	1	1	1029.43	176.541
PhyClone-N	1000	600	8	0	98	1	600	600	1	1	959.77	128.185
PhyClone-N	1000	600	8	0.1	98	1	600	600	0.575545	1	961.38	195.153
PhyClone-N	1000	600	8	0.2	98	1	600	600	0.423291	1	990.22	169.311
PhyClone	1000	600	8	0	99	1	600	600	1	1	1092.52	307.263
PhyClone	1000	600	8	0.1	99	1	561	600	1	1	1047.35	507.358
PhyClone	1000	600	8	0.2	99	1	522	600	1	1	1081.57	469.609
PhyClone-N	1000	600	8	0	99	1	600	600	1	1	1044.88	294.257
PhyClone-N	1000	600	8	0.1	99	0.985605	600	600	0.81347	1	1061.93	401.047
PhyClone-N	1000	600	8	0.2	99	0.975891	600	600	0.725323	1	1104.5	369.512

## Sheet: S5 Pairtree
program	depth	num_clusters	num_mutations	num_samples	run	v_measure	num_mutations_pred	num_mutations_true	ancestor_descendant_f_score	Success	memory	time
PhyClone	1000	100	2000	100	1	0.697714	1958	2000	0.655843	1	4092.3	12721.8
PhyClone	200	100	10000	100	4	0.710721	10000	10000	0.474484	1	5250.93	8886.34
PhyClone	200	100	1000	100	1	0.682266	1000	1000	0.517907	1	3771.55	9402.08
PhyClone	200	100	2000	100	1	0.712129	2000	2000	0.418579	1	3984.25	14492.9
PhyClone	200	100	2000	100	2	0.668126	2000	2000	0.613993	1	3959.02	6230.16
PhyClone	50	100	10000	100	4	0.686025	10000	10000	0.660211	1	5110.84	9847.61
PhyClone	1000	100	10000	10	3	0.625756	10000	10000	0.573014	1	1594.42	2787.92
PhyClone	1000	100	2000	10	3	0.6799	2000	2000	0.624329	1	1432.02	3096.6
PhyClone	200	100	10000	10	2	0.642375	10000	10000	0.697098	1	1544.16	2233.01
PhyClone	200	100	10000	10	3	0.680033	10000	10000	0.658415	1	1558.91	1589.42
PhyClone	200	100	1000	10	4	0.624246	1000	1000	0.291746	1	1402.27	3362.7
PhyClone	50	100	10000	10	1	0.627436	10000	10000	0.508466	1	1643.35	5617.53
PhyClone	50	100	10000	10	3	0.5289	10000	10000	0.458542	1	1569.14	3312.94
PhyClone	50	100	1000	10	1	0.402641	1000	1000	0.605719	1	1329.89	599.201
PhyClone	50	100	1000	10	3	0.488217	1000	1000	0.308467	1	1353.98	1006.08
PhyClone	50	100	2000	10	4	0.500215	2000	2000	0.406547	1	1359.26	972.274
PhyClone	1000	100	10000	30	2	0.697941	10000	10000	0.498787	1	2343.21	4151.23
PhyClone	1000	100	2000	30	1	0.663881	2000	2000	0.559098	1	1961.87	4183.31
PhyClone	1000	100	2000	30	2	0.734131	2000	2000	0.470904	1	1988.99	7521.98
PhyClone	200	100	10000	30	4	0.650816	10000	10000	0.496895	1	2316.78	2447.95
PhyClone	200	100	1000	30	2	0.686266	1000	1000	0.761896	1	1858.62	3600.69
PhyClone	200	100	2000	30	3	0.709821	2000	2000	0.721134	1	1970.57	3577.42
PhyClone	50	100	10000	30	2	0.618199	10000	10000	0.630885	1	2325.4	1774.05
PhyClone	50	100	10000	30	3	0.62621	10000	10000	0.572569	1	2273.75	1481.7
PhyClone	50	100	2000	30	1	0.629032	2000	2000	0.474794	1	1886.1	1964.63
PhyClone	50	100	2000	30	2	0.62625	2000	2000	0.652224	1	1917.32	2489.85
PhyClone	50	100	2000	30	3	0.557065	2000	2000	0.652601	1	1911.99	996.538
PhyClone	1000	10	1000	100	3	1	1000	1000	1	1	1947.2	616.598
PhyClone	1000	10	1000	100	4	0.994203	1000	1000	0.999234	1	1945.77	574.513
PhyClone	1000	10	200	100	1	1	198	200	0.991052	1	3452.27	1011.17
PhyClone	200	10	1000	100	3	1	1000	1000	1	1	1780.34	466.579
PhyClone	200	10	1000	100	4	1	1000	1000	1	1	2158.88	648.379
PhyClone	200	10	100	100	3	1	99	100	0.997536	1	2831.78	768.891
PhyClone	200	10	200	100	3	1	199	200	0.997468	1	2508.34	797.803
PhyClone	50	10	100	100	4	0.958332	99	100	0.975302	1	2645.06	667.669
PhyClone	50	10	200	100	2	0.945308	200	200	0.976502	1	1294.49	372.77
PhyClone	1000	10	100	10	1	0.972456	100	100	0.992761	1	1158.08	414.525
PhyClone	1000	10	200	10	4	0.987252	200	200	0.999196	1	1053.11	328.217
PhyClone	200	10	1000	10	2	0.914763	1000	1000	0.588907	1	1274.74	474.534
PhyClone	200	10	100	10	2	0.826313	100	100	0.713074	1	1061.21	344.878
PhyClone	200	10	200	10	4	0.98707	200	200	0.997581	1	1072.81	317.081
PhyClone	50	10	100	10	1	0.884509	100	100	0.778292	1	1047.09	215.135
PhyClone	50	10	100	10	3	0.845237	100	100	0.940381	1	1081.36	210.156
PhyClone	50	10	200	10	1	0.864244	200	200	0.633248	1	1142.98	451.412
PhyClone	1000	10	1000	1	4	0.590707	1000	1000	0.0654978	1	1007.77	206.297
PhyClone	200	10	100	1	1	0.536416	100	100	0.148083	1	1007.15	124.547
PhyClone	200	10	1000	1	2	0.632055	1000	1000	0.585623	1	1014.79	328.296
PhyClone	200	10	1000	1	3	0.455507	1000	1000	0.355845	1	1010.54	117.069
PhyClone	200	10	100	1	4	0.423686	100	100	0.62025	1	1019.16	108.176
PhyClone	200	10	200	1	2	0.574327	200	200	0.690597	1	1005.14	128.109
PhyClone	50	10	1000	1	2	0.508241	1000	1000	0.269065	1	986.98	91.5687
PhyClone	50	10	1000	1	3	0.409826	1000	1000	0.670021	1	1009.13	197.627
PhyClone	50	10	100	1	4	0.578208	100	100	0.788732	1	1008.61	186.92
PhyClone	50	10	200	1	1	0.592521	200	200	0.421617	1	1008.16	186.999
PhyClone	1000	10	1000	30	1	0.993399	1000	1000	0.998641	1	1280.57	364.146
PhyClone	1000	10	1000	30	2	1	1000	1000	1	1	1373.84	486.867
PhyClone	1000	10	100	30	1	0.993387	100	100	0.999509	1	1254.24	328.57
PhyClone	1000	10	200	30	3	1	200	200	1	1	1544.27	496.212
PhyClone	200	10	1000	30	1	0.987579	1000	1000	0.996295	1	1802.68	2117.82
PhyClone	200	10	100	30	3	0.992071	100	100	0.999315	1	1571.46	566.145
PhyClone	200	10	200	30	1	0.970353	200	200	0.951509	1	1575.68	516.413
PhyClone	50	10	100	30	1	0.866469	100	100	0.927749	1	1112.36	335.194
PhyClone	50	10	200	30	1	0.966502	200	200	0.856677	1	1110.48	295.099
PhyClone	200	10	1000	3	3	0.813421	1000	1000	0.743679	1	1086	467.993
PhyClone	200	10	100	3	4	0.857527	100	100	0.82003	1	1119.48	371.652
PhyClone	200	10	200	3	4	0.810537	200	200	0.665866	1	1023.36	324.719
PhyClone	50	10	1000	3	2	0.673753	1000	1000	0.824798	1	1013.25	171.703
PhyClone	50	10	1000	3	3	0.837719	1000	1000	0.39093	1	1078.43	418.52
PhyClone	50	10	100	3	4	0.678953	100	100	0.778209	1	1007.39	127.1
PhyClone	50	10	200	3	2	0.718297	200	200	0.753758	1	1028.09	301.821
PhyClone	50	10	200	3	3	0.71443	200	200	0.452013	1	1105.84	401.326
PhyClone	1000	30	3000	100	4	0.915988	3000	3000	0.96612	1	4337.43	8465.74
PhyClone	200	30	3000	100	2	0.896602	3000	3000	0.96654	1	4078.86	1153.13
PhyClone	200	30	3000	100	3	0.894644	2997	3000	0.855909	1	4330.47	9590.26
PhyClone	200	30	3000	100	4	0.847242	3000	3000	0.939306	1	4100.96	1208.27
PhyClone	50	30	300	10	3	0.758617	300	300	0.902528	1	1071.92	363.856
PhyClone	200	30	300	100	4	0.887001	290	300	0.752192	1	3639.41	8246.19
PhyClone	200	30	600	100	1	0.878396	600	600	0.917492	1	3746	2235.91
PhyClone	200	30	600	100	4	0.878591	600	600	0.784965	1	3855.63	15992.8
PhyClone	50	30	3000	100	1	0.837492	3000	3000	0.808981	1	3415.73	954.64
PhyClone	50	30	300	100	3	0.748691	300	300	0.706599	1	3570.07	976.668
PhyClone	50	30	600	100	3	0.792725	600	600	0.601161	1	3559.64	888.283
PhyClone	1000	30	3000	10	1	0.873559	3000	3000	0.838481	1	1399.6	1439.01
PhyClone	1000	30	600	10	4	0.847361	600	600	0.820609	1	1286.27	1414.99
PhyClone	200	30	3000	10	2	0.825621	3000	3000	0.578831	1	1403.34	1363.22
PhyClone	200	30	3000	10	3	0.826455	3000	3000	0.834668	1	1425.62	913.431
PhyClone	200	30	3000	10	4	0.853587	3000	3000	0.753184	1	1353.51	862.215
PhyClone	200	30	300	10	1	0.80919	300	300	0.848085	1	1276.14	624.668
PhyClone	200	30	600	10	1	0.819242	600	600	0.901234	1	1241.21	551.027
PhyClone	50	30	3000	10	1	0.817912	3000	3000	0.909454	1	1337.27	497.131
PhyClone	50	30	600	10	2	0.798827	600	600	0.718065	1	1289.47	585.68
PhyClone	1000	30	3000	30	1	0.897036	3000	3000	0.876102	1	2098.3	6443.28
PhyClone	1000	30	3000	30	2	0.873198	3000	3000	0.942101	1	1941.46	1209.42
PhyClone	1000	30	300	30	1	0.87013	300	300	0.962001	1	1736.02	595.162
PhyClone	200	30	3000	30	3	0.866529	3000	3000	0.901896	1	2031.29	2347.12
PhyClone	200	30	300	30	3	0.84735	300	300	0.897267	1	1825.43	1758.15
PhyClone	200	30	300	30	4	0.838575	300	300	0.896603	1	1890.75	3743.97
PhyClone	200	30	600	30	3	0.821985	600	600	0.901448	1	1784.33	1573.51
PhyClone	200	30	600	30	4	0.866108	600	600	0.897817	1	1858.77	1653.26
PhyClone	50	30	3000	30	4	0.814425	3000	3000	0.52512	1	2022.77	1275.13
PhyClone	50	30	300	30	1	0.828581	300	300	0.860521	1	1602.96	626.483
PhyClone	50	30	300	30	2	0.74092	300	300	0.722274	1	1826.4	2347.37
PhyClone	50	30	600	30	1	0.793908	600	600	0.877962	1	1461.99	583.659
PhyClone	50	30	600	30	2	0.78263	600	600	0.780718	1	1835.76	781.594
PhyClone	1000	3	300	100	1	1	300	300	1	1	1088.63	132.001
PhyClone	1000	3	60	100	1	1	60	60	1	1	1045.33	140.827
PhyClone	1000	3	60	100	3	1	60	60	1	1	1044.18	136.18
PhyClone	1000	3	60	100	4	1	60	60	1	1	1086.46	151.241
PhyClone	200	3	300	100	3	1	300	300	1	1	1103.55	166.038
PhyClone	200	3	60	100	4	1	60	60	1	1	1050.67	158.006
PhyClone	50	3	30	100	4	1	30	30	1	1	1052.76	160.07
PhyClone	50	3	60	100	1	1	60	60	1	1	1046.04	137.537
PhyClone	50	3	60	100	3	1	60	60	1	1	1053.83	182.132
PhyClone	1000	3	300	10	4	1	300	300	1	1	1035.97	182.172
PhyClone	1000	3	30	10	2	1	30	30	1	1	1003.73	103.872
PhyClone	1000	3	30	10	3	1	30	30	1	1	1002.02	106.743
PhyClone	1000	3	60	10	1	1	60	60	1	1	1051.32	98.4448
PhyClone	1000	3	60	10	2	1	60	60	1	1	1000.93	114.223
PhyClone	1000	3	60	10	4	1	60	60	1	1	1007.18	207.791
PhyClone	200	3	300	10	2	1	300	300	1	1	1004.48	113.683
PhyClone	200	3	300	10	4	1	300	300	1	1	1006.84	109.352
PhyClone	200	3	30	10	2	1	30	30	1	1	1051.8	117.346
PhyClone	200	3	60	10	1	1	60	60	1	1	1004.02	103.259
PhyClone	200	3	60	10	2	1	60	60	1	1	1009.49	121.805
PhyClone	200	3	60	10	4	1	60	60	1	1	1004.86	102.463
PhyClone	50	3	300	10	1	1	300	300	1	1	1006.47	109.959
PhyClone	50	3	30	10	2	1	30	30	1	1	1018.89	158.686
PhyClone	50	3	30	10	4	1	30	30	1	1	998.98	117.781
PhyClone	50	3	60	10	4	0.914224	60	60	0.964422	1	1000.2	114.058
PhyClone	1000	3	300	1	2	0.475907	300	300	0.692834	1	995.34	72.2275
PhyClone	1000	3	300	1	4	0.785825	300	300	0.870876	1	990.05	78.5654
PhyClone	1000	3	30	1	2	0	30	30	0	1	305.04	45.8492
PhyClone	1000	3	30	1	3	1	30	30	1	1	1021.5	125.925
PhyClone	1000	3	30	1	4	0.840934	30	30	0.45	1	1003.07	79.1735
PhyClone	200	3	300	1	3	0	300	300	0	1	849.07	42.301
PhyClone	200	3	30	1	1	0.798824	30	30	0.860636	1	979.16	93.4899
PhyClone	200	3	30	1	2	0.739401	30	30	0.806452	1	986.95	85.899
PhyClone	50	3	300	1	2	0.906461	300	300	0.977673	1	994.56	72.098
PhyClone	50	3	300	1	4	1	300	300	1	1	1008.15	131.176
PhyClone	50	3	30	1	4	0.045109	30	30	0.302439	1	991.08	77.7843
PhyClone	1000	3	300	30	4	1	300	300	1	1	1026.62	111.847
PhyClone	1000	3	30	30	4	1	30	30	1	1	1005.93	114.998
PhyClone	1000	3	60	30	2	1	60	60	1	1	1018.41	139.179
PhyClone	200	3	30	30	3	1	30	30	1	1	1001.88	114.373
PhyClone	200	3	30	30	4	1	30	30	1	1	1022.68	120.731
PhyClone	200	3	60	30	2	1	60	60	1	1	1008.99	113.354
PhyClone	50	3	30	30	1	1	30	30	1	1	1005.6	114.87
PhyClone	1000	3	30	3	2	1	30	30	1	1	999.81	106.136
PhyClone	1000	3	30	3	3	1	30	30	1	1	1007.76	119.48
PhyClone	200	3	30	3	3	1	30	30	1	1	996.36	110.869
PhyClone	200	3	60	3	1	1	60	60	1	1	1007.57	125.019
PhyClone	200	3	60	3	3	1	60	60	1	1	1040.48	118.693
PhyClone	50	3	300	3	1	0.1524	300	300	0.460102	1	988.29	85.1604
PhyClone	50	3	300	3	4	0.4203	300	300	0.353591	1	994.54	77.3556
PhyClone	50	3	30	3	3	0.56765	30	30	0.553191	1	993.62	75.6762
PhyClone	50	3	60	3	2	1	60	60	0	1	1036.47	126.798
PhyClone	50	3	60	3	3	1	60	60	1	1	1039.6	120.572
PhyClone	50	3	60	3	4	1	60	60	1	1	998.39	113.208
PhyClone	1000	100	10000	100	1	0.725618	10000	10000	0.729227	1	5255.15	8919.86
PhyClone	1000	100	10000	100	3	0.716012	10000	10000	0.650432	1	5496.15	16421.5
PhyClone	1000	100	1000	100	4	0.735616	1000	1000	0.864954	1	3983.79	6972.27
PhyClone	1000	100	2000	100	3	0.740922	2000	2000	0.731132	1	4122.1	11575.7
PhyClone	1000	100	2000	100	4	0.728054	2000	2000	0.701721	1	4344.7	19288.7
PhyClone	200	100	10000	100	1	0.716042	10000	10000	0.714111	1	5330.24	11889.4
PhyClone	200	100	10000	100	3	0.707747	10000	10000	0.717192	1	5106.27	7503.59
PhyClone	200	100	1000	100	2	0.640053	1000	1000	0.641996	1	3764.25	6891.55
PhyClone	200	100	1000	100	4	0.692599	1000	1000	0.479817	1	3925.29	19464.1
PhyClone	50	100	1000	100	1	0.555718	997	1000	0.489202	1	3683.07	3078.09
PhyClone	50	100	1000	100	3	0.619692	1000	1000	0.502212	1	3705.36	2398.92
PhyClone	50	100	1000	100	4	0.555942	1000	1000	0.437525	1	3654.31	1881.54
PhyClone	1000	100	10000	10	1	0.705979	10000	10000	0.546941	1	1561.35	2809.08
PhyClone	1000	100	1000	10	1	0.679449	1000	1000	0.425387	1	1342.49	2845.26
PhyClone	1000	100	1000	10	2	0.605757	1000	1000	0.682247	1	1301.2	1718.82
PhyClone	1000	100	2000	10	1	0.723662	2000	2000	0.47025	1	1368.64	2777.07
PhyClone	1000	100	2000	10	4	0.709541	2000	2000	0.21029	1	1389.17	4416.44
PhyClone	200	100	1000	10	1	0.607922	1000	1000	0.37239	1	1325.36	1472.75
PhyClone	200	100	1000	10	2	0.655505	1000	1000	0.638927	1	1357.86	1951.81
PhyClone	200	100	1000	10	3	0.593622	1000	1000	0.322666	1	1356.09	1519.11
PhyClone	200	100	2000	10	3	0.678043	2000	2000	0.715219	1	1406.63	1905.61
PhyClone	50	100	10000	10	2	0.60808	10000	10000	0.691912	1	1558.89	970.023
PhyClone	50	100	10000	10	4	0.598854	10000	10000	0.663619	1	1605.24	3380.49
PhyClone	50	100	1000	10	4	0.523277	1000	1000	0.669972	1	1290.26	595.451
PhyClone	50	100	2000	10	3	0.555413	2000	2000	0.418171	1	1371.97	1893.05
PhyClone	1000	100	10000	30	4	0.685734	10000	10000	0.745029	1	2329.61	2126.55
PhyClone	1000	100	1000	30	1	0.729035	1000	1000	0.618099	1	1987.71	7717.52
PhyClone	1000	100	1000	30	2	0.716775	1000	1000	0.360624	1	1960.16	7391.54
PhyClone	1000	100	1000	30	3	0.697766	1000	1000	0.588946	1	1957.12	7496.23
PhyClone	200	100	10000	30	1	0.729637	10000	10000	0.617842	1	2330.03	4087.62
PhyClone	200	100	10000	30	3	0.652248	10000	10000	0.588899	1	2344.6	3007.51
PhyClone	200	100	1000	30	1	0.659577	1000	1000	0.57436	1	1892.43	1985.3
PhyClone	200	100	1000	30	4	0.697634	1000	1000	0.579764	1	1906.96	3942.29
PhyClone	200	100	2000	30	1	0.684899	2000	2000	0.439156	1	1949.47	7725.8
PhyClone	200	100	2000	30	4	0.655333	2000	2000	0.509298	1	1932.18	2667.02
PhyClone	50	100	10000	30	1	0.611831	10000	10000	0.556963	1	2302.62	2731.9
PhyClone	50	100	1000	30	1	0.667107	1000	1000	0.556982	1	1878.32	2436.36
PhyClone	50	100	2000	30	4	0.563169	2000	2000	0.226019	1	1866.28	2252.6
PhyClone	1000	10	100	100	3	1	100	100	1	1	2743.82	723.324
PhyClone	1000	10	100	100	4	0.967738	100	100	0.987964	1	1425.1	494.559
PhyClone	1000	10	200	100	3	0.99289	200	200	0.998977	1	3001.54	564.193
PhyClone	1000	10	200	100	4	1	200	200	1	1	2465.84	965.162
PhyClone	200	10	1000	100	1	1	1000	1000	1	1	1997.9	627.012
PhyClone	200	10	100	100	2	0.995365	100	100	0.999645	1	1768.13	567.356
PhyClone	200	10	100	100	4	0.985277	100	100	0.997245	1	2921.38	793.076
PhyClone	200	10	200	100	1	1	200	200	1	1	2463.89	821.899
PhyClone	50	10	1000	100	3	0.981426	1000	1000	0.993629	1	1616.19	449.327
PhyClone	50	10	1000	100	4	0.976795	1000	1000	0.982422	1	1733.2	585.94
PhyClone	50	10	100	100	2	0.971942	93	100	0.944751	1	3082.67	756.102
PhyClone	50	10	200	100	1	0.949509	194	200	0.948417	1	1323.32	439.646
PhyClone	50	10	200	100	3	0.968554	200	200	0.986317	1	1697.66	769.159
PhyClone	1000	10	1000	10	3	0.938745	1000	1000	0.807917	1	1310.07	575.243
PhyClone	1000	10	100	10	2	0.99213	100	100	0.999222	1	1109.82	425.967
PhyClone	1000	10	100	10	3	0.957875	100	100	0.95496	1	1260.03	527.547
PhyClone	1000	10	200	10	1	0.938342	200	200	0.971424	1	1060.44	330.394
PhyClone	200	10	100	10	3	0.984392	100	100	0.990488	1	1111.29	409.798
PhyClone	50	10	100	10	2	0.838062	100	100	0.939421	1	1022.6	199.109
PhyClone	50	10	100	10	4	0.889619	100	100	0.786796	1	1089.2	402.216
PhyClone	50	10	200	10	3	0.907585	200	200	0.909527	1	1092.68	275.099
PhyClone	1000	10	1000	1	1	0.392777	1000	1000	0.428358	1	996.95	81.5823
PhyClone	1000	10	1000	1	2	0.787965	1000	1000	0.918831	1	1015.67	328.719
PhyClone	1000	10	1000	1	3	0.591197	1000	1000	0.255695	1	1029.23	341.314
PhyClone	1000	10	100	1	3	0.693148	100	100	0.772436	1	1052.5	370.676
PhyClone	1000	10	100	1	4	0.639758	100	100	0.730796	1	1007.73	121.403
PhyClone	200	10	1000	1	1	0.429313	1000	1000	0.31694	1	1110.19	470.47
PhyClone	200	10	200	1	3	0.656027	200	200	0.338261	1	1001.27	193.009
PhyClone	50	10	100	1	1	0.358642	100	100	0.573149	1	1006.97	122.642
PhyClone	50	10	200	1	3	0.0274558	200	200	0.0704334	1	994.42	72.1985
PhyClone	50	10	200	1	4	0.486687	200	200	0.64072	1	1005.28	204.893
PhyClone	50	10	100	30	3	0.951971	100	100	0.974858	1	1167.24	417.784
PhyClone	1000	10	100	30	2	0.983595	100	100	0.996788	1	1234.91	386.416
PhyClone	1000	10	100	30	3	1	100	100	1	1	1416.07	524.357
PhyClone	1000	10	200	30	4	0.994442	200	200	0.996891	1	1762.39	720.233
PhyClone	200	10	1000	30	3	1	1000	1000	1	1	1572.14	521.218
PhyClone	200	10	1000	30	4	1	1000	1000	1	1	1689.59	549.276
PhyClone	200	10	100	30	2	0.980552	100	100	0.994266	1	1125.36	347.13
PhyClone	200	10	200	30	3	0.986261	200	200	0.990539	1	1386.22	531.405
PhyClone	200	10	200	30	4	1	200	200	1	1	1753.48	735.933
PhyClone	50	10	1000	30	1	0.937512	1000	1000	0.953517	1	1235.79	301.032
PhyClone	50	10	1000	30	2	0.949324	1000	1000	0.953105	1	1209.23	419.838
PhyClone	50	10	200	30	3	0.958156	200	200	0.965073	1	1450.38	855.783
PhyClone	1000	10	1000	3	1	0.800069	1000	1000	0.79457	1	1067.21	462.389
PhyClone	1000	10	1000	3	3	0.788734	1000	1000	0.893263	1	1107.46	339.422
PhyClone	1000	10	100	3	2	0.873676	100	100	0.75339	1	1091.59	527.146
PhyClone	1000	10	200	3	2	0.841566	200	200	0.886631	1	1019.11	178.827
PhyClone	200	10	1000	3	2	0.948878	1000	1000	0.89892	1	1086.04	441.212
PhyClone	200	10	1000	3	4	0.97957	1000	1000	0.902603	1	1046.54	408.293
PhyClone	200	10	100	3	2	0.774182	100	100	0.630883	1	1087.51	444.048
PhyClone	200	10	200	3	2	0.901921	200	200	0.739976	1	1029	345.125
PhyClone	200	10	200	3	3	0.797141	200	200	0.907396	1	1014.6	309.467
PhyClone	50	10	1000	3	1	0.847963	1000	1000	0.641506	1	1028.82	263.091
PhyClone	50	10	100	3	2	0.78321	100	100	0.846485	1	1014.44	197.563
PhyClone	1000	30	3000	100	1	0.890343	3000	3000	0.978483	1	4081.92	1052.27
PhyClone	1000	30	3000	100	3	0.87744	3000	3000	0.900099	1	4230	8079.97
PhyClone	1000	30	300	100	2	0.885231	282	300	0.929465	1	3734.45	6636.91
PhyClone	1000	30	300	100	3	0.882877	300	300	0.90914	1	3693.55	4124.62
PhyClone	1000	30	300	100	4	0.887455	276	300	0.790248	1	3665.86	7284.98
PhyClone	200	30	3000	100	1	0.902765	2728	3000	0.813146	1	4411.18	21438.8
PhyClone	200	30	300	100	1	0.880657	290	300	0.899409	1	3743.23	5466.61
PhyClone	200	30	300	100	3	0.857705	298	300	0.933067	1	3568.1	2204.15
PhyClone	200	30	600	100	3	0.872521	600	600	0.931893	1	3714.12	1675.43
PhyClone	50	30	300	100	4	0.833886	300	300	0.920601	1	3408.05	885.913
PhyClone	50	30	600	100	2	0.82463	600	600	0.944664	1	3336.09	1116.98
PhyClone	1000	30	300	10	3	0.834446	300	300	0.825154	1	1288.31	1358.99
PhyClone	1000	30	600	10	1	0.844178	600	600	0.914162	1	1272.79	623.187
PhyClone	1000	30	600	10	2	0.854436	600	600	0.916403	1	1302.32	949.297
PhyClone	1000	30	600	10	3	0.877602	600	600	0.848255	1	1368.49	1725.06
PhyClone	200	30	3000	10	1	0.862384	3000	3000	0.820354	1	1336.13	1201.71
PhyClone	200	30	300	10	2	0.844923	300	300	0.859401	1	1339.17	1028.44
PhyClone	200	30	600	10	2	0.803154	600	600	0.783043	1	1277.8	546.441
PhyClone	50	30	3000	10	2	0.735549	3000	3000	0.741873	1	1229.52	498.213
PhyClone	50	30	3000	10	3	0.776095	3000	3000	0.826241	1	1269.76	553.681
PhyClone	50	30	300	10	1	0.715658	300	300	0.859865	1	1082.06	333.008
PhyClone	1000	30	3000	30	3	0.931123	3000	3000	0.92586	1	2129.24	6016.08
PhyClone	1000	30	3000	30	4	0.909641	3000	3000	0.850934	1	2093.66	4216.58
PhyClone	1000	30	600	30	4	0.912189	600	600	0.934381	1	1888.42	2990.98
PhyClone	200	30	3000	30	1	0.91899	3000	3000	0.968732	1	1991.13	1368.45
PhyClone	200	30	3000	30	2	0.856888	3000	3000	0.903986	1	1750.77	665.409
PhyClone	200	30	300	30	2	0.800582	299	300	0.843758	1	1808.94	2507.95
PhyClone	200	30	600	30	2	0.882122	600	600	0.890689	1	1921.66	2276.28
PhyClone	50	30	3000	30	3	0.868272	3000	3000	0.887144	1	1841.96	779.329
PhyClone	50	30	600	30	4	0.802111	600	600	0.813648	1	1507.77	577.573
PhyClone	1000	3	300	100	2	1	300	300	1	1	1094.61	141.132
PhyClone	1000	3	300	100	4	1	300	300	1	1	1118.45	163.29
PhyClone	200	3	300	100	1	1	300	300	1	1	1087.74	147.13
PhyClone	200	3	300	100	4	1	300	300	1	1	1092.29	144.6
PhyClone	200	3	30	100	1	1	30	30	1	1	1051.68	156.773
PhyClone	200	3	30	100	2	1	30	30	1	1	1044.33	271.212
PhyClone	200	3	30	100	3	1	30	30	1	1	1040.38	138.554
PhyClone	200	3	60	100	3	1	60	60	1	1	1061.53	162.406
PhyClone	50	3	300	100	1	1	300	300	1	1	1127.34	138.257
PhyClone	50	3	30	100	3	1	30	30	1	1	1039.23	141.811
PhyClone	50	3	60	100	4	1	60	60	1	1	1048.61	166.151
PhyClone	1000	3	300	10	1	1	300	300	1	1	1013.39	233.427
PhyClone	1000	3	300	10	2	1	300	300	1	1	1006.78	109.422
PhyClone	1000	3	30	10	4	1	30	30	1	1	1004.5	105.718
PhyClone	1000	3	60	10	3	1	60	60	1	1	1004.28	107.995
PhyClone	200	3	30	10	3	1	30	30	1	1	999.96	113.27
PhyClone	200	3	60	10	3	1	60	60	1	1	1000.69	112.297
PhyClone	50	3	300	10	3	1	300	300	1	1	1044.96	101.135
PhyClone	50	3	30	10	3	1	30	30	1	1	1000.91	110.095
PhyClone	1000	3	300	1	1	0.725693	300	300	0.846616	1	1007.12	123.247
PhyClone	1000	3	300	1	3	0.893555	300	300	0	1	992.52	75.5105
PhyClone	1000	3	60	1	2	0.822313	60	60	0.884988	1	992.57	74.5547
PhyClone	1000	3	60	1	3	0.872103	60	60	0.69434	1	999.62	143.073
PhyClone	200	3	300	1	2	0.831427	300	300	0.911032	1	984.44	83.3589
PhyClone	200	3	300	1	4	1	300	300	1	1	1053.2	130.784
PhyClone	200	3	30	1	3	1	30	30	0.933638	1	1008.07	118.623
PhyClone	200	3	30	1	4	0	30	30	0	1	744.91	45.5563
PhyClone	200	3	60	1	4	0.840934	60	60	0.931034	1	1007.5	72.3153
PhyClone	50	3	300	1	1	0.633835	300	300	0.694604	1	1009.51	123.416
PhyClone	50	3	60	1	2	0.900128	60	60	0.973048	1	988.73	88.0832
PhyClone	50	3	60	1	3	0.806639	60	60	0	1	989.75	80.1873
PhyClone	1000	3	300	30	1	1	300	300	1	1	1025.35	112.674
PhyClone	1000	3	300	30	2	1	300	300	1	1	1047.89	127.323
PhyClone	1000	3	30	30	1	1	30	30	1	1	1007.75	111.442
PhyClone	1000	3	60	30	3	1	60	60	1	1	1017.77	127.447
PhyClone	1000	3	60	30	4	1	60	60	1	1	1015.03	147.79
PhyClone	200	3	300	30	1	1	300	300	1	1	1021.03	115.88
PhyClone	200	3	300	30	2	1	300	300	1	1	1031.47	133.134
PhyClone	200	3	30	30	2	1	30	30	1	1	1016.3	131.398
PhyClone	200	3	60	30	4	1	60	60	1	1	1008.18	112.352
PhyClone	50	3	300	30	2	1	300	300	1	1	1016.41	88.3589
PhyClone	50	3	300	30	3	1	300	300	1	1	1055.25	125.318
PhyClone	50	3	300	30	4	1	300	300	1	1	1032.79	134.485
PhyClone	50	3	30	30	2	1	30	30	1	1	1054.61	118.708
PhyClone	1000	3	300	3	4	1	300	300	1	1	1027.57	120.105
PhyClone	1000	3	30	3	1	1	30	30	1	1	1019.37	114.894
PhyClone	1000	3	30	3	4	1	30	30	1	1	997.12	117.846
PhyClone	1000	3	60	3	1	1	60	60	0.0512821	1	999.57	113.058
PhyClone	1000	3	60	3	4	0.332758	60	60	0.589377	1	997.38	67.7097
PhyClone	200	3	300	3	4	1	300	300	0.864001	1	1008.47	123.449
PhyClone	200	3	30	3	4	0.64585	30	30	0.664894	1	995.26	76.477
PhyClone	200	3	60	3	2	1	60	60	0.578911	1	1038.38	117.699
PhyClone	200	3	60	3	4	1	60	60	1	1	998.12	115.114
PhyClone	50	3	30	3	2	0.616377	30	30	0.625	1	995.34	72.2665
PhyClone	1000	100	10000	100	2	0.678501	10000	10000	0.426103	1	5570.71	24871.7
PhyClone	1000	100	10000	100	4	0.692854	10000	10000	0.478044	1	5287.18	10161.6
PhyClone	1000	100	1000	100	1	0.72921	1000	1000	0.671345	1	3980.68	10249.2
PhyClone	1000	100	1000	100	3	0.658965	985	1000	0.385299	1	4009	27071.1
PhyClone	1000	100	2000	100	2	0.771148	2000	2000	0.75754	1	4204.43	18469.3
PhyClone	200	100	1000	100	3	0.638478	1000	1000	0.588786	1	3776.46	3141.95
PhyClone	200	100	2000	100	3	0.661441	2000	2000	0.561542	1	3970.84	6214.42
PhyClone	200	100	2000	100	4	0.736392	2000	2000	0.867831	1	4081.18	7868.67
PhyClone	50	100	2000	100	1	0.567779	2000	2000	0.534484	1	3836.65	2159.13
PhyClone	50	100	2000	100	3	0.594661	2000	2000	0.641928	1	3395.95	854.006
PhyClone	1000	100	10000	10	2	0.634934	10000	10000	0.29366	1	1538.14	2383.02
PhyClone	1000	100	10000	10	4	0.64161	10000	10000	0.691058	1	1555.2	2821.08
PhyClone	1000	100	1000	10	4	0.720339	1000	1000	0.694056	1	1410.41	3658.06
PhyClone	1000	100	2000	10	2	0.702922	2000	2000	0.436278	1	1333.63	3224.6
PhyClone	200	100	10000	10	4	0.731349	10000	10000	0.666176	1	1635.8	4929.87
PhyClone	200	100	2000	10	1	0.628009	2000	2000	0.693593	1	1318.95	1954.09
PhyClone	200	100	2000	10	2	0.655626	2000	2000	0.677183	1	1318.18	2276.2
PhyClone	200	100	2000	10	4	0.673239	2000	2000	0.759848	1	1327.24	2587.6
PhyClone	50	100	1000	10	2	0.539717	1000	1000	0.482413	1	1293.03	689.554
PhyClone	50	100	2000	10	1	0.514039	2000	2000	0.367329	1	1316.35	1132.03
PhyClone	50	100	2000	10	2	0.518517	2000	2000	0.407662	1	1317.19	1075.15
PhyClone	1000	100	10000	30	1	0.655296	10000	10000	0.613162	1	2287.41	2665.32
PhyClone	1000	100	1000	30	4	0.742933	1000	1000	0.763468	1	1976.34	8315.75
PhyClone	1000	100	2000	30	3	0.744898	2000	2000	0.580699	1	2057.96	6788.27
PhyClone	1000	100	2000	30	4	0.677617	2000	2000	0.577739	1	1956.25	3495.55
PhyClone	200	100	1000	30	3	0.647752	1000	1000	0.557041	1	1862	2502.74
PhyClone	200	100	2000	30	2	0.706245	2000	2000	0.739895	1	1930.7	3804.64
PhyClone	50	100	1000	30	4	0.495247	1000	1000	0.516925	1	1854.18	725.111
PhyClone	1000	10	1000	100	1	1	1000	1000	1	1	2383.38	877.282
PhyClone	1000	10	1000	100	2	1	1000	1000	1	1	2838.84	610.822
PhyClone	1000	10	100	100	1	1	100	100	1	1	2942.75	764.355
PhyClone	1000	10	200	100	2	1	199	200	0.991055	1	3270.55	883.333
PhyClone	200	10	100	100	1	0.977453	100	100	0.994469	1	1441.77	385.319
PhyClone	50	10	1000	100	1	0.990457	1000	1000	0.998703	1	2115.44	526.183
PhyClone	50	10	1000	100	2	0.993959	1000	1000	0.9982	1	1583.22	466.525
PhyClone	50	10	100	100	1	0.956364	100	100	0.989969	1	2757.57	638.107
PhyClone	50	10	100	100	3	0.972465	100	100	0.996773	1	1294.27	391.661
PhyClone	1000	10	1000	10	1	0.980588	1000	1000	0.994006	1	1126.8	335.752
PhyClone	1000	10	1000	10	2	0.983866	1000	1000	0.992683	1	1141.93	464.999
PhyClone	1000	10	1000	10	4	0.991092	1000	1000	0.99813	1	1139.43	433.86
PhyClone	1000	10	100	10	4	0.990895	100	100	0.998088	1	1186.09	530.06
PhyClone	1000	10	200	10	2	0.919924	200	200	0.927632	1	1102.68	325.238
PhyClone	200	10	1000	10	1	0.947385	1000	1000	0.91112	1	1120.04	379.763
PhyClone	200	10	1000	10	3	0.936522	1000	1000	0.984096	1	1199.61	332.185
PhyClone	200	10	1000	10	4	0.994691	1000	1000	0.975875	1	1168.65	410.013
PhyClone	200	10	200	10	1	0.951917	200	200	0.980376	1	1062.58	331.596
PhyClone	200	10	200	10	2	0.962915	200	200	0.987987	1	1037.77	266.378
PhyClone	200	10	200	10	3	0.976326	200	200	0.994224	1	1077.47	339.335
PhyClone	50	10	1000	10	1	0.875207	1000	1000	0.953045	1	1107.43	339.288
PhyClone	50	10	1000	10	2	0.912382	1000	1000	0.968631	1	1061.42	306.584
PhyClone	50	10	1000	10	4	0.904095	1000	1000	0.923605	1	1111.28	326.067
PhyClone	50	10	200	10	2	0.835279	200	200	0.885474	1	1086.55	390.63
PhyClone	1000	10	100	1	1	0.776069	100	100	0.7872	1	1015.7	246.859
PhyClone	1000	10	200	1	2	0.726874	200	200	0.799265	1	1012.61	278.195
PhyClone	1000	10	200	1	3	0.483855	200	200	0.506498	1	997.04	116.871
PhyClone	1000	10	200	1	4	0.555799	200	200	0.799258	1	1017.11	279.706
PhyClone	200	10	100	1	2	0.534385	100	100	0.677171	1	1060.95	126.291
PhyClone	200	10	100	1	3	0.656008	100	100	0.261056	1	1028.36	118.62
PhyClone	200	10	200	1	4	0.762186	200	200	0.83714	1	1041.22	210
PhyClone	50	10	1000	1	1	0.446082	1000	1000	0.443878	1	1008.55	189.631
PhyClone	50	10	1000	1	4	0.647077	1000	1000	0.472086	1	1073.13	269.526
PhyClone	50	10	100	1	2	0.460038	100	100	0.197647	1	1005.45	130.009
PhyClone	50	10	100	1	3	0.547082	100	100	0.40063	1	1006.84	195.751
PhyClone	50	10	200	1	2	0.415974	200	200	0.242294	1	1057.73	117.973
PhyClone	1000	10	100	30	4	1	100	100	1	1	1527.32	468.234
PhyClone	1000	10	200	30	1	0.991451	200	200	0.998629	1	1178.67	406.939
PhyClone	200	10	1000	30	2	0.993202	1000	1000	0.997977	1	1217.38	383.392
PhyClone	200	10	100	30	4	0.963192	100	100	0.952103	1	1216.94	386.155
PhyClone	200	10	200	30	2	0.989881	200	200	0.996588	1	1252.98	445.472
PhyClone	50	10	1000	30	4	0.901188	1000	1000	0.937832	1	1203.88	286.314
PhyClone	50	10	100	30	2	0.925946	100	100	0.803195	1	1198.68	412.992
PhyClone	50	10	200	30	2	0.953316	200	200	0.960958	1	1208.85	364.777
PhyClone	50	10	200	30	4	0.942286	200	200	0.974688	1	1106.25	308.6
PhyClone	200	10	100	3	1	0.838381	100	100	0.886675	1	1012.92	208.57
PhyClone	1000	10	100	3	3	0.851537	100	100	0.940389	1	1015.04	207.487
PhyClone	1000	10	100	3	4	0.906132	100	100	0.961242	1	1029.48	355.482
PhyClone	1000	10	200	3	4	0.914737	200	200	0.256	1	1141.12	539.873
PhyClone	200	10	200	3	1	0.763017	200	200	0.156611	1	1071.87	349.19
PhyClone	50	10	1000	3	4	0.872704	1000	1000	0.421374	1	1095.7	465.271
PhyClone	50	10	100	3	1	0.882272	100	100	0.110372	1	1088.33	447.396
PhyClone	50	10	100	3	3	0.845066	100	100	0.958076	1	1038.17	409.587
PhyClone	50	10	200	3	1	0.822828	200	200	0.432652	1	1111.61	329.683
PhyClone	50	10	200	3	4	0.559559	200	200	0.635066	1	1007.47	163.938
PhyClone	1000	30	3000	100	2	0.897984	3000	3000	0.974628	1	4082.17	1196.89
PhyClone	1000	30	600	100	1	0.896125	569	600	0.899121	1	3887.05	11780.7
PhyClone	1000	30	600	100	2	0.907786	569	600	0.83767	1	3934.84	20926.8
PhyClone	1000	30	600	100	3	0.878526	600	600	0.901536	1	3755.13	3503.33
PhyClone	1000	30	600	100	4	0.936264	597	600	0.958754	1	3870.06	8596.96
PhyClone	50	30	3000	100	2	0.832822	3000	3000	0.768922	1	4069.59	2054.69
PhyClone	50	30	3000	100	3	0.816146	3000	3000	0.834968	1	4023.32	1074.2
PhyClone	50	30	3000	100	4	0.865687	3000	3000	0.912094	1	4118.71	1268.46
PhyClone	50	30	300	100	1	0.81703	300	300	0.866401	1	1859.17	644.306
PhyClone	50	30	300	100	2	0.816553	300	300	0.782438	1	3193.84	908.03
PhyClone	50	30	600	100	4	0.866346	600	600	0.902309	1	3712.16	6370.07
PhyClone	1000	30	3000	10	4	0.892269	3000	3000	0.891236	1	1391.52	1068.18
PhyClone	1000	30	300	10	4	0.904958	300	300	0.936019	1	1294.14	1873.4
PhyClone	200	30	300	10	3	0.81923	300	300	0.823229	1	1311.71	1145.57
PhyClone	200	30	300	10	4	0.858577	300	300	0.826235	1	1323.55	652.336
PhyClone	200	30	600	10	3	0.80472	600	600	0.813736	1	1197.25	464.061
PhyClone	200	30	600	10	4	0.809777	600	600	0.743959	1	1284.99	810.778
PhyClone	50	30	3000	10	4	0.801192	3000	3000	0.878255	1	1282.1	962.773
PhyClone	50	30	300	10	2	0.728705	300	300	0.820816	1	1189.89	519.501
PhyClone	50	30	300	10	4	0.709665	300	300	0.676133	1	1278.07	365.89
PhyClone	50	30	600	10	3	0.752288	600	600	0.527793	1	1281.35	483.063
PhyClone	50	30	600	10	4	0.812075	600	600	0.241742	1	1330.09	1297.58
PhyClone	1000	30	300	30	2	0.846887	300	300	0.934712	1	1876.32	1252.17
PhyClone	1000	30	300	30	3	0.841173	300	300	0.884121	1	1862.77	1882.54
PhyClone	1000	30	600	30	1	0.836011	600	600	0.941087	1	1802.98	1056.01
PhyClone	1000	30	600	30	2	0.841981	600	600	0.818205	1	1813.79	1146.16
PhyClone	1000	30	600	30	3	0.903885	600	600	0.813032	1	1934.18	6482.09
PhyClone	200	30	300	30	1	0.841561	300	300	0.869855	1	1736.26	722.326
PhyClone	200	30	600	30	1	0.877235	600	600	0.841524	1	1846.03	1899.37
PhyClone	50	30	3000	30	1	0.8111	3000	3000	0.720904	1	1993.62	972.091
PhyClone	50	30	300	30	3	0.796527	300	300	0.743536	1	1316.96	497.87
PhyClone	50	30	300	30	4	0.761379	300	300	0.816792	1	1198.86	409.897
PhyClone	50	30	600	30	3	0.793729	600	600	0.834365	1	1846.25	938.85
PhyClone	1000	3	300	100	3	1	300	300	1	1	1093.31	140.569
PhyClone	1000	3	30	100	1	1	30	30	1	1	1076.92	166.512
PhyClone	1000	3	30	100	2	1	30	30	1	1	1055.66	152.827
PhyClone	1000	3	30	100	4	1	30	30	1	1	1046.17	173.093
PhyClone	200	3	30	100	4	1	30	30	1	1	1037.81	145.793
PhyClone	200	3	60	100	2	1	60	60	1	1	1058.18	153.353
PhyClone	50	3	300	100	4	1	300	300	1	1	1117.52	155.365
PhyClone	50	3	30	100	1	1	30	30	1	1	1059.87	148.964
PhyClone	50	3	60	100	2	1	60	60	1	1	1046.86	140.99
PhyClone	1000	3	30	10	1	1	30	30	1	1	1034.73	109.73
PhyClone	200	3	30	10	4	0.623339	30	30	0.634518	1	993.07	81.8438
PhyClone	50	3	300	10	2	1	300	300	1	1	1014.28	228.017
PhyClone	50	3	300	10	4	1	300	300	1	1	1007.65	153.28
PhyClone	50	3	30	10	1	1	30	30	1	1	1002.35	105.757
PhyClone	50	3	60	10	2	1	60	60	1	1	1002.75	109.107
PhyClone	1000	3	60	1	1	0.345968	60	60	0.264538	1	983.39	96.3102
PhyClone	1000	3	60	1	4	0.0330765	60	60	0.324714	1	989.3	77.2862
PhyClone	200	3	300	1	1	0.386493	300	300	0.600497	1	1017.29	94.0381
PhyClone	200	3	60	1	2	0	60	60	0	1	203.88	49.6558
PhyClone	200	3	60	1	3	0.52769	60	60	0.602394	1	1004.74	129.812
PhyClone	50	3	300	1	3	0	300	300	0	1	977.19	75.5038
PhyClone	50	3	30	1	1	0.912707	30	30	0.971429	1	991.28	79.8497
PhyClone	50	3	30	1	2	0.901153	30	30	0.949749	1	990.84	75.9214
PhyClone	50	3	30	1	3	0.753025	30	30	0.826087	1	989.75	96.2856
PhyClone	50	3	60	1	1	0	60	60	0	1	994.36	62.4741
PhyClone	50	3	60	1	4	0.680172	60	60	0.812561	1	991.33	75.617
PhyClone	1000	3	30	30	3	1	30	30	1	1	1007.26	110.545
PhyClone	200	3	300	30	3	1	300	300	1	1	1028.11	105.183
PhyClone	200	3	300	30	4	1	300	300	1	1	1022.03	114.459
PhyClone	200	3	30	30	1	1	30	30	1	1	1008.16	110.558
PhyClone	200	3	60	30	1	1	60	60	1	1	1009.62	115.659
PhyClone	50	3	300	30	1	1	300	300	1	1	1063.27	120.894
PhyClone	50	3	30	30	3	1	30	30	1	1	1013.4	114.006
PhyClone	50	3	30	30	4	1	30	30	1	1	1016.12	121.061
PhyClone	50	3	60	30	3	1	60	60	1	1	1010.96	110.156
PhyClone	50	3	60	30	4	1	60	60	1	1	1009.44	114.548
PhyClone	1000	3	300	3	1	0.469834	300	300	0.656968	1	1001.02	110.602
PhyClone	1000	3	300	3	2	0.714367	300	300	0	1	993.76	84.2884
PhyClone	1000	3	300	3	3	0.870659	300	300	0.16094	1	1045.66	322.576
PhyClone	1000	3	60	3	2	1	60	60	0.262295	1	1006.5	129.049
PhyClone	1000	3	60	3	3	1	60	60	1	1	999.82	106.181
PhyClone	200	3	300	3	2	0.563043	300	300	0.545011	1	994.77	75.8682
PhyClone	200	3	300	3	3	0.687632	300	300	0.253968	1	1011.82	167.893
PhyClone	50	3	300	3	2	0.745645	300	300	0.816697	1	993.5	82.1275
PhyClone	50	3	300	3	3	0.883781	300	300	0.851012	1	1011.57	152.474
PhyClone	50	3	30	3	4	0.732764	30	30	0.794118	1	1001.32	109.557
PhyClone	1000	100	1000	100	2	0.702054	1000	1000	0.644932	1	3851.5	19294.7
PhyClone	200	100	10000	100	2	0.662203	10000	10000	0.618685	1	5240.41	9706.68
PhyClone	50	100	10000	100	1	0.642968	10000	10000	0.367109	1	5102.13	6536.49
PhyClone	50	100	10000	100	2	0.657378	10000	10000	0.654038	1	5134.43	5626.18
PhyClone	50	100	10000	100	3	0.63087	10000	10000	0.678772	1	5043.94	2309.84
PhyClone	50	100	1000	100	2	0.596643	1000	1000	0.620043	1	3644.59	3184.96
PhyClone	50	100	2000	100	2	0.6209	2000	2000	0.579982	1	3825.64	1384.96
PhyClone	50	100	2000	100	4	0.657215	2000	2000	0.75885	1	3792.3	1028.31
PhyClone	1000	100	1000	10	3	0.65521	1000	1000	0.635478	1	1377.05	2902.2
PhyClone	200	100	10000	10	1	0.691596	10000	10000	0.489716	1	1592.12	2792.52
PhyClone	1000	100	10000	30	3	0.714707	10000	10000	0.655194	1	2349.73	4270.24
PhyClone	200	100	10000	30	2	0.684328	10000	10000	0.599282	1	2333.88	3226.9
PhyClone	50	100	10000	30	4	0.61443	10000	10000	0.635158	1	2292.38	1693.57
PhyClone	50	100	1000	30	2	0.594348	1000	1000	0.314612	1	1840.37	1725.58
PhyClone	50	100	1000	30	3	0.59966	1000	1000	0.663039	1	1818.14	1137.17
PhyClone	1000	10	100	100	2	1	98	100	0.978408	1	3491.32	971.278
PhyClone	200	10	1000	100	2	1	1000	1000	1	1	2045.16	828.408
PhyClone	200	10	200	100	2	1	200	200	1	1	3552.09	1349.15
PhyClone	200	10	200	100	4	0.994427	200	200	0.997043	1	2958.05	842.94
PhyClone	50	10	200	100	4	0.972259	200	200	0.995449	1	1417.95	417.404
PhyClone	1000	10	200	10	3	0.959845	200	200	0.962686	1	1103.34	436.719
PhyClone	200	10	100	10	1	0.92631	100	100	0.826335	1	1124.62	419.701
PhyClone	200	10	100	10	4	0.910641	100	100	0.960367	1	1073.94	312.162
PhyClone	50	10	1000	10	3	0.895569	1000	1000	0.942854	1	1091.67	285.778
PhyClone	50	10	200	10	4	0.812436	200	200	0.905051	1	1024.11	160.153
PhyClone	1000	10	100	1	2	0.638963	100	100	0.793164	1	1008.46	164.226
PhyClone	1000	10	200	1	1	0.837591	200	200	0.694129	1	1048.8	536.268
PhyClone	200	10	1000	1	4	0.336846	1000	1000	0.262087	1	1007.4	236.66
PhyClone	200	10	200	1	1	0.305916	200	200	0.374757	1	1021.43	98.2226
PhyClone	1000	10	1000	30	3	0.985311	1000	1000	0.996611	1	1264.5	447.34
PhyClone	1000	10	1000	30	4	1	1000	1000	1	1	1277.53	367.156
PhyClone	1000	10	200	30	2	1	200	200	1	1	1472.6	664.459
PhyClone	200	10	100	30	1	1	98	100	0.975893	1	1704.54	608.47
PhyClone	50	10	1000	30	3	0.971965	1000	1000	0.988463	1	1192.08	378.29
PhyClone	50	10	100	30	4	0.944138	99	100	0.969853	1	1308.7	389.706
PhyClone	1000	10	1000	3	2	0.891655	1000	1000	0.781144	1	1155.8	632.74
PhyClone	1000	10	1000	3	4	0.850517	1000	1000	0.366837	1	1065.66	347.775
PhyClone	1000	10	100	3	1	0.852664	100	100	0.926539	1	1092.9	329.126
PhyClone	1000	10	200	3	1	0.855324	200	200	0.73654	1	1149.04	381.023
PhyClone	1000	10	200	3	3	0.825087	200	200	0.908803	1	1018.74	185.98
PhyClone	200	10	1000	3	1	0.799601	1000	1000	0.289929	1	1068.39	334.505
PhyClone	200	10	100	3	3	0.792753	100	100	0.850169	1	1018.5	251.22
PhyClone	1000	30	300	100	1	0.920619	292	300	0.926447	1	3849.59	13676.5
PhyClone	200	30	300	100	2	0.880861	300	300	0.95954	1	3578.38	1236.57
PhyClone	200	30	600	100	2	0.884564	600	600	0.952288	1	3797.82	4828.26
PhyClone	50	30	600	100	1	0.817979	600	600	0.893513	1	2350.99	746.265
PhyClone	1000	30	3000	10	2	0.884982	3000	3000	0.921983	1	1339.49	1271.82
PhyClone	1000	30	3000	10	3	0.88541	3000	3000	0.579516	1	1398.82	1675.24
PhyClone	1000	30	300	10	1	0.827988	300	300	0.766862	1	1372.27	1239.34
PhyClone	1000	30	300	10	2	0.856698	300	300	0.949662	1	1326.24	1153.05
PhyClone	50	30	600	10	1	0.754944	600	600	0.848145	1	1183.45	494.549
PhyClone	1000	30	300	30	4	0.864201	300	300	0.929588	1	1782.03	1924.74
PhyClone	200	30	3000	30	4	0.892039	3000	3000	0.886827	1	2068.08	3593.13
PhyClone	50	30	3000	30	2	0.792211	3000	3000	0.826465	1	1536.97	500.252
PhyClone	1000	3	30	100	3	1	30	30	1	1	1083.39	140.954
PhyClone	1000	3	60	100	2	1	60	60	1	1	1082.09	153.019
PhyClone	200	3	300	100	2	1	300	300	1	1	1086.88	142.028
PhyClone	200	3	60	100	1	1	60	60	1	1	1041.09	150.369
PhyClone	50	3	300	100	2	1	300	300	1	1	1094.07	162.827
PhyClone	50	3	300	100	3	1	300	300	1	1	1085.22	142.234
PhyClone	50	3	30	100	2	1	29	30	0.843243	1	1044.06	162.311
PhyClone	1000	3	300	10	3	1	300	300	1	1	1018	156.326
PhyClone	200	3	300	10	1	1	300	300	1	1	1012.87	137.407
PhyClone	200	3	300	10	3	1	300	300	1	1	1005.08	114.429
PhyClone	200	3	30	10	1	1	30	30	1	1	1003.13	103.499
PhyClone	50	3	60	10	1	1	60	60	1	1	1000.43	116.376
PhyClone	50	3	60	10	3	1	60	60	1	1	1009.05	124.615
PhyClone	1000	3	30	1	1	0.885511	30	30	0.967033	1	985.7	87.3515
PhyClone	200	3	60	1	1	0	60	60	0	1	994.12	67.5466
PhyClone	1000	3	300	30	3	1	300	300	1	1	1071.46	124.068
PhyClone	1000	3	30	30	2	1	30	30	1	1	1017.16	124.466
PhyClone	1000	3	60	30	1	1	60	60	1	1	1016.81	132.28
PhyClone	200	3	60	30	3	1	60	60	1	1	1013.65	141.409
PhyClone	50	3	60	30	1	1	60	60	1	1	1018.04	129.31
PhyClone	50	3	60	30	2	1	60	60	1	1	1012.02	108.791
PhyClone	200	3	300	3	1	1	300	300	1	1	1054.96	116.83
PhyClone	200	3	30	3	1	1	30	30	1	1	1006.89	124.468
PhyClone	200	3	30	3	2	1	30	30	0.959128	1	1058.83	114.258
PhyClone	50	3	30	3	1	0.820646	30	30	0.913223	1	1034.07	87.4271
PhyClone	50	3	60	3	1	1	60	60	1	1	1037.98	98.8363
fastBE	1000	100	2000	100	1	0.707692	2000	2000	0.656916	1	135.96	34.0577
fastBE	200	100	10000	100	4	0.710721	10000	10000	0.568211	1	120.66	24.3127
fastBE	200	100	1000	100	1	0.681916	1000	1000	0.609428	1	113.19	21.6674
fastBE	200	100	2000	100	1	0.712129	2000	2000	0.299703	1	113.21	18.2501
fastBE	200	100	2000	100	2	0.66788	2000	2000	0.501059	1	120.62	22.5162
fastBE	50	100	10000	100	4	0.686025	10000	10000	0.574099	1	105.1	16.1581
fastBE	1000	100	10000	10	3	0.625756	10000	10000	0.641926	1	30.89	3.7541
fastBE	1000	100	2000	10	3	0.6799	2000	2000	0.55565	1	38.69	5.3
fastBE	200	100	10000	10	2	0.642375	10000	10000	0.588654	1	31.65	2.4025
fastBE	200	100	10000	10	3	0.680033	10000	10000	0.390109	1	35.18	2.7302
fastBE	200	100	1000	10	4	0.624246	1000	1000	0.613983	1	27.94	3.9644
fastBE	50	100	10000	10	1	0.627436	10000	10000	0.508466	1	41.53	7.0883
fastBE	50	100	10000	10	3	0.5289	10000	10000	0.447652	1	30.01	3.8933
fastBE	50	100	1000	10	1	0.402641	1000	1000	0.694609	1	34.24	2.4528
fastBE	50	100	1000	10	3	0.488217	1000	1000	0.306674	1	41.65	2.5309
fastBE	50	100	2000	10	4	0.500215	2000	2000	0.448213	1	32.38	2.3469
fastBE	1000	100	10000	30	2	0.697941	10000	10000	0.383547	1	38.58	5.5921
fastBE	1000	100	2000	30	1	0.663881	2000	2000	0.421043	1	38.55	4.826
fastBE	1000	100	2000	30	2	0.734131	2000	2000	0.523279	1	45.06	10.0527
fastBE	200	100	10000	30	4	0.650816	10000	10000	0.523114	1	40.75	4.2972
fastBE	200	100	1000	30	2	0.686266	1000	1000	0.761896	1	41.52	8.7541
fastBE	200	100	2000	30	3	0.709821	2000	2000	0.721134	1	41.95	7.2507
fastBE	50	100	10000	30	2	0.618199	10000	10000	0.648159	1	33.52	4.0023
fastBE	50	100	10000	30	3	0.62621	10000	10000	0.5492	1	38.21	5.5549
fastBE	50	100	2000	30	1	0.629032	2000	2000	0.474794	1	54.13	5.463
fastBE	50	100	2000	30	2	0.62625	2000	2000	0.624196	1	34.76	6.3522
fastBE	50	100	2000	30	3	0.557065	2000	2000	0.600707	1	35.07	3.6146
fastBE	1000	10	1000	100	3	1	1000	1000	0.926952	1	89.7	10.0599
fastBE	1000	10	1000	100	4	0.994203	1000	1000	0.853924	1	150.48	14.2215
fastBE	1000	10	200	100	1	0.991838	200	200	0.998191	1	97.49	12.6413
fastBE	200	10	1000	100	3	1	1000	1000	0.998272	1	89.57	8.7332
fastBE	200	10	1000	100	4	1	1000	1000	1	1	89.57	10.4808
fastBE	200	10	100	100	3	1	100	100	1	1	89.57	8.3949
fastBE	200	10	200	100	3	1	200	200	0.972452	1	90.08	10.1118
fastBE	50	10	100	100	4	0.959527	100	100	0.983794	1	135.77	10.485
fastBE	50	10	200	100	2	0.945308	200	200	0.976502	1	135.3	10.2598
fastBE	1000	10	100	10	1	0.972456	100	100	0.775306	1	43.83	2.4087
fastBE	1000	10	200	10	4	0.987252	200	200	0.991399	1	43.82	2.4284
fastBE	200	10	1000	10	2	0.914763	1000	1000	0.224719	1	27.95	2.2895
fastBE	200	10	100	10	2	0.826313	100	100	0.713074	1	43.82	2.2272
fastBE	200	10	200	10	4	0.98707	200	200	0.989839	1	32.18	4.607
fastBE	50	10	100	10	1	0.884509	100	100	0.928571	1	33.46	0.9863
fastBE	50	10	100	10	3	0.845237	100	100	0.940381	1	43.82	1.6317
fastBE	50	10	200	10	1	0.864244	200	200	0.710383	1	36.67	2.0333
fastBE	1000	10	1000	1	4	0.590707	1000	1000	0.155431	1	33.21	1.6873
fastBE	200	10	100	1	1	0.536416	100	100	0.137506	1	34.75	1.4152
fastBE	200	10	1000	1	2	0.632055	1000	1000	0.618145	1	34.24	1.5492
fastBE	200	10	1000	1	3	0.455507	1000	1000	0	1	31.92	1.6239
fastBE	200	10	100	1	4	0.423686	100	100	0.242332	1	41.53	1.2576
fastBE	200	10	200	1	2	0.574327	200	200	0	1	42.29	1.2511
fastBE	50	10	1000	1	2	0.508241	1000	1000	0	1	33.66	1.6523
fastBE	50	10	1000	1	3	0.409826	1000	1000	0.623367	1	43.83	1.198
fastBE	50	10	100	1	4	0.578208	100	100	0.590659	1	33.98	0.9548
fastBE	50	10	200	1	1	0.592521	200	200	0.470904	1	34.18	1.5039
fastBE	1000	10	1000	30	1	0.993399	1000	1000	0.98206	1	53.55	5.5916
fastBE	1000	10	1000	30	2	1	1000	1000	1	1	43.57	4.1962
fastBE	1000	10	100	30	1	0.993387	100	100	0.999509	1	53.56	4.9326
fastBE	1000	10	200	30	3	1	200	200	1	1	41.02	4.0774
fastBE	200	10	1000	30	1	0.935439	1000	1000	0.968492	1	41.27	6.7256
fastBE	200	10	100	30	3	0.992071	100	100	0.995904	1	53.04	5.2832
fastBE	200	10	200	30	1	0.970353	200	200	0.908675	1	53.83	6.0744
fastBE	50	10	100	30	1	0.866469	100	100	0.902891	1	38.5	2.046
fastBE	50	10	200	30	1	0.966502	200	200	0.856677	1	43.46	4.5098
fastBE	200	10	1000	3	3	0.813421	1000	1000	0.397766	1	40.24	1.734
fastBE	200	10	100	3	4	0.857527	100	100	0.625908	1	30.88	1.4049
fastBE	200	10	200	3	4	0.810537	200	200	0.580641	1	33.99	1.7052
fastBE	50	10	1000	3	2	0.673753	1000	1000	0.824798	1	33.66	0.8528
fastBE	50	10	1000	3	3	0.837719	1000	1000	0.28975	1	28.21	1.2978
fastBE	50	10	100	3	4	0.678953	100	100	0.733182	1	40.5	3.2185
fastBE	50	10	200	3	2	0.718297	200	200	0.753758	1	39.21	1.3954
fastBE	50	10	200	3	3	0.71443	200	200	0.496262	1	28.2	1.3352
fastBE	1000	30	3000	100	4	0.915988	3000	3000	0.962275	1	143.17	39.3013
fastBE	200	30	3000	100	2	0.896602	3000	3000	0.96654	1	120.93	23.9889
fastBE	200	30	3000	100	3	0.894959	3000	3000	0.865875	1	128.77	21.8398
fastBE	200	30	3000	100	4	0.847242	3000	3000	0.904199	1	113.35	19.1713
fastBE	50	30	300	10	3	0.758617	300	300	0.902528	1	43.82	2.6955
fastBE	200	30	300	100	4	0.889487	300	300	0.797646	1	105.19	16.7225
fastBE	200	30	600	100	1	0.878396	600	600	0.917492	1	112.9	18.4673
fastBE	200	30	600	100	4	0.877703	600	600	0.557252	1	128.04	23.4365
fastBE	50	30	3000	100	1	0.837492	3000	3000	0.736686	1	89.64	9.9511
fastBE	50	30	300	100	3	0.747511	300	300	0.659919	1	150.24	14.4407
fastBE	50	30	600	100	3	0.792725	600	600	0.68111	1	136.3	10.0782
fastBE	1000	30	3000	10	1	0.873559	3000	3000	0.599293	1	43.83	4.7852
fastBE	1000	30	600	10	4	0.847361	600	600	0.781889	1	39.21	3.5992
fastBE	200	30	3000	10	2	0.825621	3000	3000	0.411738	1	31.14	2.2884
fastBE	200	30	3000	10	3	0.826455	3000	3000	0.834668	1	29.23	3.9097
fastBE	200	30	3000	10	4	0.853587	3000	3000	0.760144	1	32.39	2.7472
fastBE	200	30	300	10	1	0.80919	300	300	0.848085	1	33.72	3.4899
fastBE	200	30	600	10	1	0.819242	600	600	0.901234	1	32.16	2.7689
fastBE	50	30	3000	10	1	0.817523	3000	3000	0.909444	1	31.91	2.3908
fastBE	50	30	600	10	2	0.798827	600	600	0.493839	1	30.62	2.4509
fastBE	1000	30	3000	30	1	0.891304	3000	3000	0.799493	1	49.73	10.8031
fastBE	1000	30	3000	30	2	0.873198	3000	3000	0.942101	1	41.91	8.4663
fastBE	1000	30	300	30	1	0.87013	300	300	0.962001	1	35.74	4.966
fastBE	200	30	3000	30	3	0.866529	3000	3000	0.901896	1	42.45	7.7158
fastBE	200	30	300	30	3	0.84735	300	300	0.904922	1	35.83	5.433
fastBE	200	30	300	30	4	0.834054	300	300	0.894969	1	41.68	7.2918
fastBE	200	30	600	30	3	0.821985	600	600	0.901448	1	38.61	6.0037
fastBE	200	30	600	30	4	0.866108	600	600	0.675967	1	42.28	6.0824
fastBE	50	30	3000	30	4	0.814425	3000	3000	0.705439	1	35.82	5.9275
fastBE	50	30	300	30	1	0.828581	300	300	0.76512	1	53.95	5.4163
fastBE	50	30	300	30	2	0.737191	300	300	0.689944	1	34.18	4.4407
fastBE	50	30	600	30	1	0.793908	600	600	0.876003	1	53.88	5.5827
fastBE	50	30	600	30	2	0.78263	600	600	0.683684	1	53.68	5.2263
fastBE	1000	3	300	100	1	1	300	300	1	1	29.75	1.1091
fastBE	1000	3	60	100	1	1	60	60	1	1	43.83	1.2431
fastBE	1000	3	60	100	3	1	60	60	1	1	32.96	1.361
fastBE	1000	3	60	100	4	1	60	60	0.695652	1	43.84	1.8147
fastBE	200	3	300	100	3	1	300	300	1	1	30.37	1.0679
fastBE	200	3	60	100	4	1	60	60	1	1	28.21	1.1251
fastBE	50	3	30	100	4	1	30	30	0.857143	1	39.21	1.3607
fastBE	50	3	60	100	1	1	60	60	1	1	41.02	1.3206
fastBE	50	3	60	100	3	1	60	60	0.592593	1	33.98	1.6976
fastBE	1000	3	300	10	4	0.882797	300	300	0.333772	1	34.5	1.4438
fastBE	1000	3	30	10	2	1	30	30	1	1	43.84	1.2655
fastBE	1000	3	30	10	3	1	30	30	0.937238	1	43.57	1.2044
fastBE	1000	3	60	10	1	1	60	60	0.674699	1	32.89	1.6767
fastBE	1000	3	60	10	2	1	60	60	1	1	31.92	0.9007
fastBE	1000	3	60	10	4	1	60	60	1	1	42.41	1.2577
fastBE	200	3	300	10	2	1	300	300	0	1	34.86	1.4165
fastBE	200	3	300	10	4	1	300	300	1	1	33.92	0.7862
fastBE	200	3	30	10	2	1	30	30	1	1	32.96	0.8587
fastBE	200	3	60	10	1	1	60	60	0.827331	1	35.34	1.3992
fastBE	200	3	60	10	2	1	60	60	1	1	33.46	1.4718
fastBE	200	3	60	10	4	1	60	60	1	1	43.83	1.1865
fastBE	50	3	300	10	1	1	300	300	0.911495	1	32.38	0.8656
fastBE	50	3	30	10	2	0.934041	30	30	0.986755	1	35.3	2.1545
fastBE	50	3	30	10	4	1	30	30	0	1	33.72	0.8512
fastBE	50	3	60	10	4	0.914224	60	60	0	1	28.46	1.1083
fastBE	1000	3	300	1	2	0.475907	300	300	0	1	35.65	0.7107
fastBE	1000	3	300	1	4	0.785825	300	300	0	1	32.16	0.9528
fastBE	1000	3	30	1	2	0	30	30	0	1	41.01	1.3777
fastBE	1000	3	30	1	3	1	30	30	0.634146	1	41.01	1.2872
fastBE	1000	3	30	1	4	0.840934	30	30	0	1	28.2	1.1045
fastBE	200	3	300	1	3	0	300	300	0	1	33.4	1.637
fastBE	200	3	30	1	1	0.798824	30	30	0	1	40.75	1.3213
fastBE	200	3	30	1	2	0.739401	30	30	0.806452	1	33.66	1.5031
fastBE	50	3	300	1	2	0.906461	300	300	0	1	39.98	1.4662
fastBE	50	3	300	1	4	1	300	300	0	1	43.82	2.0593
fastBE	50	3	30	1	4	0.045109	30	30	0.195122	1	43.83	1.1608
fastBE	1000	3	300	30	4	1	300	300	1	1	27.44	1.1938
fastBE	1000	3	30	30	4	1	30	30	1	1	41.02	1.5232
fastBE	1000	3	60	30	2	1	60	60	0.0869565	1	41.02	1.3831
fastBE	200	3	30	30	3	1	30	30	1	1	31.14	0.9754
fastBE	200	3	30	30	4	1	30	30	0.896414	1	28.21	1.1241
fastBE	200	3	60	30	2	1	60	60	0.925926	1	25.8	1.1335
fastBE	50	3	30	30	1	1	30	30	1	1	43.83	1.7831
fastBE	1000	3	30	3	2	1	30	30	1	1	32.64	0.8547
fastBE	1000	3	30	3	3	1	30	30	0.297872	1	33.73	0.8178
fastBE	200	3	30	3	3	1	30	30	0.549488	1	41.01	2.365
fastBE	200	3	60	3	1	1	60	60	0.962596	1	32.38	0.9067
fastBE	200	3	60	3	3	1	60	60	0.707865	1	43.57	1.3938
fastBE	50	3	300	3	1	0.1524	300	300	0.460102	1	33.98	1.4098
fastBE	50	3	300	3	4	0.4203	300	300	0.353591	1	33.98	1.6431
fastBE	50	3	30	3	3	0.56765	30	30	0	1	32.16	0.9428
fastBE	50	3	60	3	2	1	60	60	0	1	31.66	1.0294
fastBE	50	3	60	3	3	1	60	60	0.727417	1	40.49	1.3576
fastBE	50	3	60	3	4	1	60	60	0.652976	1	41.77	1.9873
fastBE	1000	100	10000	100	1	0.725618	10000	10000	0.686167	1	121	25.4314
fastBE	1000	100	10000	100	3	0.71527	10000	10000	0.298479	1	143.33	37.0355
fastBE	1000	100	1000	100	4	0.735616	1000	1000	0.864954	1	128.02	29.9756
fastBE	1000	100	2000	100	3	0.741797	2000	2000	0.714254	1	142.99	37.624
fastBE	1000	100	2000	100	4	0.72778	2000	2000	0.682192	1	151.03	44.1608
fastBE	200	100	10000	100	1	0.716042	10000	10000	0.771881	1	128.37	27.0796
fastBE	200	100	10000	100	3	0.707747	10000	10000	0.69577	1	105.88	17.0252
fastBE	200	100	1000	100	2	0.640053	1000	1000	0.641996	1	105.53	16.1707
fastBE	200	100	1000	100	4	0.692285	1000	1000	0.40643	1	135.66	34.372
fastBE	50	100	1000	100	1	0.558588	1000	1000	0.409764	1	89.84	10.1297
fastBE	50	100	1000	100	3	0.619692	1000	1000	0.606336	1	89.95	10.6051
fastBE	50	100	1000	100	4	0.555942	1000	1000	0.394658	1	89.62	8.2713
fastBE	1000	100	10000	10	1	0.705979	10000	10000	0.633254	1	31.91	3.5815
fastBE	1000	100	1000	10	1	0.679449	1000	1000	0.30938	1	43.83	3.5565
fastBE	1000	100	1000	10	2	0.605757	1000	1000	0.750742	1	39.99	2.7688
fastBE	1000	100	2000	10	1	0.723662	2000	2000	0.538466	1	33.92	3.4706
fastBE	1000	100	2000	10	4	0.709541	2000	2000	0.285211	1	31.92	4.9819
fastBE	200	100	1000	10	1	0.607922	1000	1000	0.534323	1	41.02	3.1473
fastBE	200	100	1000	10	2	0.655505	1000	1000	0.641958	1	33.46	3.1767
fastBE	200	100	1000	10	3	0.593622	1000	1000	0.269521	1	42.28	3.5401
fastBE	200	100	2000	10	3	0.678043	2000	2000	0.731926	1	43.96	3.1584
fastBE	50	100	10000	10	2	0.60808	10000	10000	0.736755	1	27.43	2.368
fastBE	50	100	10000	10	4	0.598854	10000	10000	0.707824	1	31.66	4.4108
fastBE	50	100	1000	10	4	0.523277	1000	1000	0.628953	1	43.84	1.9998
fastBE	50	100	2000	10	3	0.555413	2000	2000	0.479366	1	30.88	2.4391
fastBE	1000	100	10000	30	4	0.685734	10000	10000	0.756179	1	36.16	5.7024
fastBE	1000	100	1000	30	1	0.732457	1000	1000	0.61495	1	51.64	12.8081
fastBE	1000	100	1000	30	2	0.716775	1000	1000	0.485724	1	46.65	10.4143
fastBE	1000	100	1000	30	3	0.698655	1000	1000	0.540755	1	46.79	9.9348
fastBE	200	100	10000	30	1	0.729637	10000	10000	0.678302	1	46.49	9.8713
fastBE	200	100	10000	30	3	0.652248	10000	10000	0.622429	1	38.44	6.0163
fastBE	200	100	1000	30	1	0.659577	1000	1000	0.661456	1	41.52	5.3187
fastBE	200	100	1000	30	4	0.697634	1000	1000	0.659505	1	41.5	6.0257
fastBE	200	100	2000	30	1	0.684899	2000	2000	0.43037	1	38.41	8.7976
fastBE	200	100	2000	30	4	0.655333	2000	2000	0.514694	1	33.5	5.557
fastBE	50	100	10000	30	1	0.611831	10000	10000	0.453263	1	43.57	7.2184
fastBE	50	100	1000	30	1	0.667107	1000	1000	0.619886	1	35.78	5.3367
fastBE	50	100	2000	30	4	0.563169	2000	2000	0.245541	1	48.43	4.3649
fastBE	1000	10	100	100	3	1	100	100	0.951456	1	89.38	9.8717
fastBE	1000	10	100	100	4	0.960635	100	100	0.987332	1	150.04	22.6065
fastBE	1000	10	200	100	3	0.99289	200	200	0.90535	1	150.54	14.2537
fastBE	1000	10	200	100	4	0.995591	200	200	0.984521	1	97.22	23.1103
fastBE	200	10	1000	100	1	1	1000	1000	1	1	89.71	9.8153
fastBE	200	10	100	100	2	0.995365	100	100	0.884711	1	150.4	11.7306
fastBE	200	10	100	100	4	0.978587	100	100	0.996422	1	89.64	9.5366
fastBE	200	10	200	100	1	1	200	200	1	1	89.75	9.5015
fastBE	50	10	1000	100	3	0.981426	1000	1000	0.665168	1	135.28	10.6765
fastBE	50	10	1000	100	4	0.976795	1000	1000	0.982422	1	136.25	10.4017
fastBE	50	10	100	100	2	0.976089	100	100	0.966657	1	150.43	13.2391
fastBE	50	10	200	100	1	0.947839	200	200	0.959076	1	120.86	7.1348
fastBE	50	10	200	100	3	0.968554	200	200	0.842396	1	135.95	10.602
fastBE	1000	10	1000	10	3	0.938745	1000	1000	0.58881	1	34.86	2.8107
fastBE	1000	10	100	10	2	0.99213	100	100	0.999222	1	33.92	3.3938
fastBE	1000	10	100	10	3	0.983092	100	100	0.977834	1	43.84	2.4858
fastBE	1000	10	200	10	1	0.938342	200	200	0.638797	1	33.92	3.2609
fastBE	200	10	100	10	3	0.984392	100	100	0.687219	1	39.72	3.2655
fastBE	50	10	100	10	2	0.838062	100	100	0.905752	1	27.43	1.3064
fastBE	50	10	100	10	4	0.889619	100	100	0.786796	1	29.24	1.96
fastBE	50	10	200	10	3	0.907585	200	200	0.909527	1	35.09	0.8712
fastBE	1000	10	1000	1	1	0.392777	1000	1000	0	1	42.29	1.2496
fastBE	1000	10	1000	1	2	0.787965	1000	1000	0.835256	1	33.71	1.657
fastBE	1000	10	1000	1	3	0.591197	1000	1000	0.275722	1	43.83	1.8072
fastBE	1000	10	100	1	3	0.693148	100	100	0.763624	1	33.73	1.6903
fastBE	1000	10	100	1	4	0.639758	100	100	0.606765	1	34.24	1.4857
fastBE	200	10	1000	1	1	0.429313	1000	1000	0.453384	1	43.84	1.9193
fastBE	200	10	200	1	3	0.656027	200	200	0.422647	1	30.88	0.9522
fastBE	50	10	100	1	1	0.358642	100	100	0.0817929	1	33.65	0.8461
fastBE	50	10	200	1	3	0.0274558	200	200	0.0636314	1	41.77	1.4977
fastBE	50	10	200	1	4	0.486687	200	200	0.364965	1	42.54	1.2495
fastBE	50	10	100	30	3	0.951971	100	100	0.922952	1	48.46	5.9684
fastBE	1000	10	100	30	2	0.983595	100	100	0.996788	1	53.33	5.5027
fastBE	1000	10	100	30	3	1	100	100	1	1	32.9	4.0438
fastBE	1000	10	200	30	4	0.994442	200	200	0.339135	1	53.97	5.2479
fastBE	200	10	1000	30	3	1	1000	1000	0.985153	1	33.72	4.5532
fastBE	200	10	1000	30	4	1	1000	1000	1	1	43.83	4.2267
fastBE	200	10	100	30	2	0.980552	100	100	0.973092	1	48.5	4.3393
fastBE	200	10	200	30	3	0.964919	200	200	0.951033	1	33.44	3.9299
fastBE	200	10	200	30	4	1	200	200	0.822868	1	41	4.4979
fastBE	50	10	1000	30	1	0.937512	1000	1000	0.953517	1	43.33	3.1331
fastBE	50	10	1000	30	2	0.949324	1000	1000	0.855626	1	49.09	4.2148
fastBE	50	10	200	30	3	0.958156	200	200	0.965073	1	48.07	4.0496
fastBE	1000	10	1000	3	1	0.800069	1000	1000	0.784429	1	32.39	1.3568
fastBE	1000	10	1000	3	3	0.788734	1000	1000	0.848875	1	35.32	1.7188
fastBE	1000	10	100	3	2	0.873676	100	100	0.641062	1	43.57	1.6152
fastBE	1000	10	200	3	2	0.841566	200	200	0.824824	1	32.16	1.2558
fastBE	200	10	1000	3	2	0.948878	1000	1000	0.89892	1	38.44	1.8855
fastBE	200	10	1000	3	4	0.97957	1000	1000	0.899157	1	34.86	1.3139
fastBE	200	10	100	3	2	0.774182	100	100	0.664345	1	43.84	1.3721
fastBE	200	10	200	3	2	0.901921	200	200	0.761016	1	32.39	1.2221
fastBE	200	10	200	3	3	0.797141	200	200	0.882138	1	32.89	1.0959
fastBE	50	10	1000	3	1	0.847963	1000	1000	0.641506	1	28.46	1.168
fastBE	50	10	100	3	2	0.78321	100	100	0.846485	1	30.89	1.1497
fastBE	1000	30	3000	100	1	0.890343	3000	3000	0.928416	1	120.49	22.251
fastBE	1000	30	3000	100	3	0.87744	3000	3000	0.89973	1	121.11	22.6068
fastBE	1000	30	300	100	2	0.889297	300	300	0.90302	1	128.14	29.6629
fastBE	1000	30	300	100	3	0.882877	300	300	0.778182	1	120.76	20.4995
fastBE	1000	30	300	100	4	0.887804	300	300	0.925293	1	120.72	21.8182
fastBE	200	30	3000	100	1	0.899614	3000	3000	0.880728	1	150.81	43.2159
fastBE	200	30	300	100	1	0.888067	300	300	0.85149	1	120.64	22.5941
fastBE	200	30	300	100	3	0.859852	300	300	0.937561	1	113.18	19.4277
fastBE	200	30	600	100	3	0.872521	600	600	0.931893	1	112.88	19.5092
fastBE	50	30	300	100	4	0.833886	300	300	0.920601	1	89.69	10.241
fastBE	50	30	600	100	2	0.824041	600	600	0.944762	1	97.26	13.1765
fastBE	1000	30	300	10	3	0.834446	300	300	0.799267	1	31.92	3.1924
fastBE	1000	30	600	10	1	0.844178	600	600	0.75746	1	33.98	2.591
fastBE	1000	30	600	10	2	0.854436	600	600	0.917255	1	34.24	4.7839
fastBE	1000	30	600	10	3	0.877602	600	600	0.910177	1	33.98	4.5862
fastBE	200	30	3000	10	1	0.862384	3000	3000	0.768919	1	31.66	2.7846
fastBE	200	30	300	10	2	0.844923	300	300	0.806263	1	31.91	2.4231
fastBE	200	30	600	10	2	0.803154	600	600	0.780592	1	41.01	3.0442
fastBE	50	30	3000	10	2	0.735549	3000	3000	0.749715	1	33.47	2.7189
fastBE	50	30	3000	10	3	0.776095	3000	3000	0.826241	1	32.95	2.2677
fastBE	50	30	300	10	1	0.715658	300	300	0.859865	1	40.99	2.5444
fastBE	1000	30	3000	30	3	0.930392	3000	3000	0.912861	1	54.6	14.8714
fastBE	1000	30	3000	30	4	0.909307	3000	3000	0.905731	1	51.3	24.9364
fastBE	1000	30	600	30	4	0.912189	600	600	0.889279	1	44.64	8.2089
fastBE	200	30	3000	30	1	0.91899	3000	3000	0.968732	1	46.37	9.2569
fastBE	200	30	3000	30	2	0.856888	3000	3000	0.920198	1	35.87	5.4611
fastBE	200	30	300	30	2	0.802317	300	300	0.848576	1	41.31	7.5581
fastBE	200	30	600	30	2	0.882122	600	600	0.890689	1	44.71	8.1004
fastBE	50	30	3000	30	3	0.868272	3000	3000	0.950023	1	43.83	5.1206
fastBE	50	30	600	30	4	0.802111	600	600	0.887629	1	48.7	4.4349
fastBE	1000	3	300	100	2	1	300	300	0.860316	1	30.01	1.0264
fastBE	1000	3	300	100	4	1	300	300	0.172414	1	33.46	0.8421
fastBE	200	3	300	100	1	1	300	300	1	1	34.86	1.7193
fastBE	200	3	300	100	4	1	300	300	1	1	43.83	1.2295
fastBE	200	3	30	100	1	1	30	30	1	1	33.93	1.6885
fastBE	200	3	30	100	2	1	30	30	1	1	33.72	1.6276
fastBE	200	3	30	100	3	1	30	30	0.675676	1	27.95	1.1075
fastBE	200	3	60	100	3	1	60	60	0.0666667	1	30.89	1.1149
fastBE	50	3	300	100	1	1	300	300	0.890282	1	33.21	1.1487
fastBE	50	3	30	100	3	1	30	30	1	1	33.22	0.874
fastBE	50	3	60	100	4	1	60	60	1	1	28.46	1.1041
fastBE	1000	3	300	10	1	1	300	300	1	1	41.02	1.3166
fastBE	1000	3	300	10	2	1	300	300	0.686673	1	42.28	1.1948
fastBE	1000	3	30	10	4	1	30	30	0.932489	1	34.17	1.5659
fastBE	1000	3	60	10	3	1	60	60	1	1	28.46	1.1728
fastBE	200	3	30	10	3	1	30	30	1	1	31.66	1.6128
fastBE	200	3	60	10	3	1	60	60	0.911012	1	38.43	1.3983
fastBE	50	3	300	10	3	1	300	300	0.976714	1	32.16	0.9431
fastBE	50	3	30	10	3	1	30	30	1	1	26.3	1.0702
fastBE	1000	3	300	1	1	0.725693	300	300	0.846616	1	43.82	1.9167
fastBE	1000	3	300	1	3	0.893555	300	300	0	1	30.89	1.0712
fastBE	1000	3	60	1	2	0.822313	60	60	0	1	34.43	1.0599
fastBE	1000	3	60	1	3	0.872103	60	60	0	1	33.93	1.6021
fastBE	200	3	300	1	2	0.831427	300	300	0	1	31.66	0.9623
fastBE	200	3	300	1	4	1	300	300	0.0694085	1	43.57	1.1995
fastBE	200	3	30	1	3	1	30	30	0.96	1	43.83	1.456
fastBE	200	3	30	1	4	0	30	30	0	1	28.46	1.1161
fastBE	200	3	60	1	4	0.840934	60	60	0	1	32.04	0.972
fastBE	50	3	300	1	1	0.633835	300	300	0.703626	1	34.87	1.6247
fastBE	50	3	60	1	2	0.900128	60	60	0	1	30.37	1.1068
fastBE	50	3	60	1	3	0.806639	60	60	0	1	32.17	0.9141
fastBE	1000	3	300	30	1	1	300	300	1	1	27.95	1.1524
fastBE	1000	3	300	30	2	1	300	300	1	1	28.21	1.1145
fastBE	1000	3	30	30	1	1	30	30	1	1	32.38	1.6971
fastBE	1000	3	60	30	3	1	60	60	1	1	43.84	1.2659
fastBE	1000	3	60	30	4	1	60	60	0.963636	1	30.63	0.9781
fastBE	200	3	300	30	1	1	300	300	1	1	28.2	1.1534
fastBE	200	3	300	30	2	1	300	300	0.928	1	30.89	0.9993
fastBE	200	3	30	30	2	1	30	30	0.27541	1	41.02	1.36
fastBE	200	3	60	30	4	1	60	60	1	1	35.06	1.4994
fastBE	50	3	300	30	2	1	300	300	1	1	28.2	1.1415
fastBE	50	3	300	30	3	1	300	300	1	1	41.01	0.6645
fastBE	50	3	300	30	4	1	300	300	0.857143	1	35.3	1.9999
fastBE	50	3	30	30	2	1	30	30	1	1	43.83	1.438
fastBE	1000	3	300	3	4	1	300	300	1	1	31.14	0.9538
fastBE	1000	3	30	3	1	1	30	30	0.794118	1	26.93	1.128
fastBE	1000	3	30	3	4	1	30	30	1	1	33.68	0.8243
fastBE	1000	3	60	3	1	1	60	60	0.0512821	1	40.24	1.3463
fastBE	1000	3	60	3	4	0.332758	60	60	0.0434038	1	32.16	0.9795
fastBE	200	3	300	3	4	1	300	300	0.856923	1	32.58	0.9555
fastBE	200	3	30	3	4	0.64585	30	30	0	1	41.02	1.4282
fastBE	200	3	60	3	2	1	60	60	0.843373	1	41.53	1.4904
fastBE	200	3	60	3	4	1	60	60	0.969795	1	31.39	0.9688
fastBE	50	3	30	3	2	0.616377	30	30	0	1	31.14	0.9644
fastBE	1000	100	10000	100	2	0.679934	10000	10000	0.426588	1	159.51	50.1296
fastBE	1000	100	10000	100	4	0.692854	10000	10000	0.558066	1	127.97	30.5707
fastBE	1000	100	1000	100	1	0.72921	1000	1000	0.679394	1	136.09	31.7436
fastBE	1000	100	1000	100	3	0.668737	1000	1000	0.313357	1	136.12	29.1327
fastBE	1000	100	2000	100	2	0.771148	2000	2000	0.555484	1	143.32	33.4055
fastBE	200	100	1000	100	3	0.638478	1000	1000	0.697935	1	105.21	16.0462
fastBE	200	100	2000	100	3	0.661441	2000	2000	0.479723	1	105.03	15.6046
fastBE	200	100	2000	100	4	0.736392	2000	2000	0.867831	1	128.44	25.7222
fastBE	50	100	2000	100	1	0.566894	2000	2000	0.698484	1	97.34	13.703
fastBE	50	100	2000	100	3	0.594661	2000	2000	0.534878	1	136.03	11.1023
fastBE	1000	100	10000	10	2	0.634934	10000	10000	0.378891	1	41.02	3.5738
fastBE	1000	100	10000	10	4	0.64161	10000	10000	0.760392	1	33.98	4.2419
fastBE	1000	100	1000	10	4	0.720339	1000	1000	0.657265	1	34.24	4.857
fastBE	1000	100	2000	10	2	0.702922	2000	2000	0.461479	1	34.24	3.5639
fastBE	200	100	10000	10	4	0.731349	10000	10000	0.687472	1	40.76	6.115
fastBE	200	100	2000	10	1	0.628009	2000	2000	0.698099	1	30.62	2.1656
fastBE	200	100	2000	10	2	0.655626	2000	2000	0.667168	1	34.44	4.0269
fastBE	200	100	2000	10	4	0.673239	2000	2000	0.763533	1	33.92	4.3865
fastBE	50	100	1000	10	2	0.539717	1000	1000	0.392736	1	31.66	2.2054
fastBE	50	100	2000	10	1	0.514039	2000	2000	0.48367	1	33.98	2.621
fastBE	50	100	2000	10	2	0.518517	2000	2000	0.48786	1	30	2.2977
fastBE	1000	100	10000	30	1	0.655296	10000	10000	0.702554	1	38.46	5.9259
fastBE	1000	100	1000	30	4	0.749724	1000	1000	0.708035	1	49.75	12.1708
fastBE	1000	100	2000	30	3	0.744272	2000	2000	0.510898	1	54.29	14.9344
fastBE	1000	100	2000	30	4	0.677617	2000	2000	0.674538	1	41.52	7.4033
fastBE	200	100	1000	30	3	0.647752	1000	1000	0.550149	1	35.94	4.9061
fastBE	200	100	2000	30	2	0.706147	2000	2000	0.72011	1	44.2	8.4671
fastBE	50	100	1000	30	4	0.495247	1000	1000	0.516925	1	48.66	4.2462
fastBE	1000	10	1000	100	1	0.971514	1000	1000	0.979082	1	97.56	12.2631
fastBE	1000	10	1000	100	2	1	1000	1000	0.920841	1	89.82	9.979
fastBE	1000	10	100	100	1	1	100	100	0.956494	1	89.55	11.2716
fastBE	1000	10	200	100	2	0.992519	200	200	0.998405	1	97.68	13.4036
fastBE	200	10	100	100	1	0.977453	100	100	0.994469	1	150.69	13.817
fastBE	50	10	1000	100	1	0.990457	1000	1000	0.998703	1	150.78	14.1345
fastBE	50	10	1000	100	2	0.993959	1000	1000	0.9982	1	151.04	14.4272
fastBE	50	10	100	100	1	0.968704	100	100	0.993883	1	136.49	10.6378
fastBE	50	10	100	100	3	0.972465	100	100	0.996773	1	120.95	7.1303
fastBE	1000	10	1000	10	1	0.980588	1000	1000	0.991116	1	41.52	2.9337
fastBE	1000	10	1000	10	2	0.983866	1000	1000	0.992683	1	34.18	3.9255
fastBE	1000	10	1000	10	4	0.991092	1000	1000	0.898006	1	32.64	2.5907
fastBE	1000	10	100	10	4	0.990895	100	100	0.918419	1	32.17	3.2396
fastBE	1000	10	200	10	2	0.919924	200	200	0.909186	1	43.84	2.9164
fastBE	200	10	1000	10	1	0.947385	1000	1000	0.408248	1	43.83	2.4023
fastBE	200	10	1000	10	3	0.936522	1000	1000	0.984096	1	32.38	2.6154
fastBE	200	10	1000	10	4	0.994691	1000	1000	0.549693	1	33.47	3.3978
fastBE	200	10	200	10	1	0.951917	200	200	0.980376	1	41.77	2.0546
fastBE	200	10	200	10	2	0.962915	200	200	0.987987	1	31.91	1.711
fastBE	200	10	200	10	3	0.976326	200	200	0.994224	1	34.98	2.8027
fastBE	50	10	1000	10	1	0.875207	1000	1000	0.841034	1	32.96	2.4951
fastBE	50	10	1000	10	2	0.912382	1000	1000	0.867393	1	33.46	2.4276
fastBE	50	10	1000	10	4	0.904095	1000	1000	0.678513	1	32.63	1.2123
fastBE	50	10	200	10	2	0.835279	200	200	0.912985	1	43.84	1.8163
fastBE	1000	10	100	1	1	0.776069	100	100	0.897522	1	34.86	1.4689
fastBE	1000	10	200	1	2	0.726874	200	200	0.835821	1	32.96	0.8862
fastBE	1000	10	200	1	3	0.483855	200	200	0.426333	1	30.38	1.0422
fastBE	1000	10	200	1	4	0.555799	200	200	0.630356	1	31.14	1.0011
fastBE	200	10	100	1	2	0.534385	100	100	0.589078	1	31.66	0.9231
fastBE	200	10	100	1	3	0.656008	100	100	0.226819	1	28.46	1.0886
fastBE	200	10	200	1	4	0.762186	200	200	0.712126	1	43.32	1.2674
fastBE	50	10	1000	1	1	0.446082	1000	1000	0.68768	1	35.35	1.3786
fastBE	50	10	1000	1	4	0.647077	1000	1000	0.77375	1	37.45	1.6099
fastBE	50	10	100	1	2	0.460038	100	100	0.140321	1	35.33	1.7097
fastBE	50	10	100	1	3	0.547082	100	100	0.474691	1	34.43	1.483
fastBE	50	10	200	1	2	0.415974	200	200	0.124654	1	34.24	1.4859
fastBE	1000	10	100	30	4	1	100	100	1	1	33.29	3.8635
fastBE	1000	10	200	30	1	0.991451	200	200	0.985798	1	53.29	4.907
fastBE	200	10	1000	30	2	0.993202	1000	1000	0.997977	1	53.5	4.8551
fastBE	200	10	100	30	4	0.963192	100	100	0.433029	1	48.31	4.0152
fastBE	200	10	200	30	2	0.989881	200	200	0.921678	1	53.81	5.1373
fastBE	50	10	1000	30	4	0.901188	1000	1000	0.937832	1	43.61	3.4595
fastBE	50	10	100	30	2	0.925946	100	100	0.948816	1	43.39	2.5867
fastBE	50	10	200	30	2	0.953316	200	200	0.960958	1	48.33	4.4039
fastBE	50	10	200	30	4	0.942286	200	200	0.974688	1	48.43	3.9485
fastBE	200	10	100	3	1	0.838381	100	100	0.886675	1	32.39	0.9304
fastBE	1000	10	100	3	3	0.851537	100	100	0.798471	1	28.46	1.3408
fastBE	1000	10	100	3	4	0.906132	100	100	0.967001	1	33.73	2.2625
fastBE	1000	10	200	3	4	0.914737	200	200	0.220562	1	33.99	1.8198
fastBE	200	10	200	3	1	0.763017	200	200	0.222336	1	41.02	1.5922
fastBE	50	10	1000	3	4	0.872704	1000	1000	0.658363	1	31.91	1.1118
fastBE	50	10	100	3	1	0.882272	100	100	0.140857	1	32.96	1.9688
fastBE	50	10	100	3	3	0.845066	100	100	0.939686	1	36.94	1.7677
fastBE	50	10	200	3	1	0.822828	200	200	0.423152	1	40.5	1.4618
fastBE	50	10	200	3	4	0.559559	200	200	0.434476	1	32.64	0.9404
fastBE	1000	30	3000	100	2	0.897984	3000	3000	0.974628	1	128.27	34.7752
fastBE	1000	30	600	100	1	0.899327	600	600	0.863545	1	143.5	36.2109
fastBE	1000	30	600	100	2	0.89473	600	600	0.906522	1	160.29	50.5175
fastBE	1000	30	600	100	3	0.878526	600	600	0.778315	1	113.34	19.4745
fastBE	1000	30	600	100	4	0.935764	600	600	0.940164	1	150.5	42.0211
fastBE	50	30	3000	100	2	0.832822	3000	3000	0.623612	1	89.68	9.0535
fastBE	50	30	3000	100	3	0.816146	3000	3000	0.772778	1	150.96	15.4039
fastBE	50	30	3000	100	4	0.865687	3000	3000	0.909385	1	105.03	27.5893
fastBE	50	30	300	100	1	0.81703	300	300	0.866401	1	150.5	11.4242
fastBE	50	30	300	100	2	0.816553	300	300	0.782438	1	89.7	9.5383
fastBE	50	30	600	100	4	0.865025	600	600	0.931492	1	112.68	38.0834
fastBE	1000	30	3000	10	4	0.892269	3000	3000	0.875062	1	33.98	3.0264
fastBE	1000	30	300	10	4	0.904958	300	300	0.891448	1	42.54	4.4893
fastBE	200	30	300	10	3	0.81755	300	300	0.822583	1	31.65	2.3325
fastBE	200	30	300	10	4	0.858577	300	300	0.75737	1	34.25	2.7332
fastBE	200	30	600	10	3	0.80472	600	600	0.756878	1	34.43	2.7372
fastBE	200	30	600	10	4	0.809777	600	600	0.792924	1	30.88	2.9885
fastBE	50	30	3000	10	4	0.801192	3000	3000	0.703734	1	35.13	2.5754
fastBE	50	30	300	10	2	0.728705	300	300	0.8154	1	31.4	2.4915
fastBE	50	30	300	10	4	0.709665	300	300	0.588002	1	27.94	2.3392
fastBE	50	30	600	10	3	0.752288	600	600	0.63397	1	30.02	2.3155
fastBE	50	30	600	10	4	0.812075	600	600	0.292924	1	32.17	2.6817
fastBE	1000	30	300	30	2	0.851237	300	300	0.899376	1	41.54	7.0172
fastBE	1000	30	300	30	3	0.841173	300	300	0.867554	1	38.5	6.4236
fastBE	1000	30	600	30	1	0.845377	600	600	0.907264	1	44.43	8.5648
fastBE	1000	30	600	30	2	0.841981	600	600	0.823141	1	38.49	5.6482
fastBE	1000	30	600	30	3	0.903885	600	600	0.693166	1	46.89	8.9709
fastBE	200	30	300	30	1	0.841561	300	300	0.869855	1	35.7	4.713
fastBE	200	30	600	30	1	0.877235	600	600	0.841524	1	38.23	5.6301
fastBE	50	30	3000	30	1	0.8111	3000	3000	0.560568	1	53.65	5.5752
fastBE	50	30	300	30	3	0.796527	300	300	0.77115	1	49.18	4.1594
fastBE	50	30	300	30	4	0.761379	300	300	0.816792	1	43.41	2.8886
fastBE	50	30	600	30	3	0.793729	600	600	0.798744	1	54.31	4.735
fastBE	1000	3	300	100	3	1	300	300	0.119452	1	35.23	1.412
fastBE	1000	3	30	100	1	1	30	30	1	1	41.01	1.3225
fastBE	1000	3	30	100	2	1	30	30	0.935412	1	35.01	1.4113
fastBE	1000	3	30	100	4	1	30	30	1	1	31.4	0.9925
fastBE	200	3	30	100	4	1	30	30	1	1	33.92	1.5286
fastBE	200	3	60	100	2	1	60	60	0.732394	1	28.22	1.1398
fastBE	50	3	300	100	4	1	300	300	0.520612	1	34.18	0.8434
fastBE	50	3	30	100	1	1	30	30	0.927039	1	41.02	1.3587
fastBE	50	3	60	100	2	1	60	60	0.511091	1	33.46	1.1255
fastBE	1000	3	30	10	1	1	30	30	1	1	32.82	0.9499
fastBE	200	3	30	10	4	0.623339	30	30	0.634518	1	28.41	1.0035
fastBE	50	3	300	10	2	1	300	300	0.94173	1	32.89	0.8622
fastBE	50	3	300	10	4	1	300	300	0.933696	1	30.88	0.9315
fastBE	50	3	30	10	1	1	30	30	0.961749	1	34.75	1.4449
fastBE	50	3	60	10	2	1	60	60	1	1	31.66	1.5495
fastBE	1000	3	60	1	1	0.345968	60	60	0.264538	1	34.23	0.7542
fastBE	1000	3	60	1	4	0.0330765	60	60	0.121467	1	34.24	1.5379
fastBE	200	3	300	1	1	0.386493	300	300	0.0195921	1	43.84	1.2068
fastBE	200	3	60	1	2	0	60	60	0	1	34.18	0.7543
fastBE	200	3	60	1	3	0.52769	60	60	0.55984	1	32.96	0.8484
fastBE	50	3	300	1	3	0	300	300	0	1	30.62	1.1742
fastBE	50	3	30	1	1	0.912707	30	30	0.971429	1	41.27	1.2841
fastBE	50	3	30	1	2	0.901153	30	30	0	1	34.18	1.4856
fastBE	50	3	30	1	3	0.753025	30	30	0	1	41.27	1.3098
fastBE	50	3	60	1	1	0	60	60	0	1	42.28	1.2479
fastBE	50	3	60	1	4	0.680172	60	60	0	1	33.98	1.4331
fastBE	1000	3	30	30	3	1	30	30	0.948498	1	28.21	1.0958
fastBE	200	3	300	30	3	1	300	300	0.339106	1	31.91	0.9492
fastBE	200	3	300	30	4	1	300	300	1	1	32.96	0.905
fastBE	200	3	30	30	1	1	30	30	0.832599	1	41.77	1.2808
fastBE	200	3	60	30	1	1	60	60	0.961749	1	35.07	1.352
fastBE	50	3	300	30	1	1	300	300	1	1	33.67	1.5982
fastBE	50	3	30	30	3	1	30	30	0.60251	1	32.38	0.9729
fastBE	50	3	30	30	4	1	30	30	1	1	34.77	1.4921
fastBE	50	3	60	30	3	1	60	60	1	1	33.66	0.833
fastBE	50	3	60	30	4	1	60	60	1	1	30.88	0.9878
fastBE	1000	3	300	3	1	0.469834	300	300	0.656968	1	32.38	0.8699
fastBE	1000	3	300	3	2	0.714367	300	300	0	1	34.98	1.7041
fastBE	1000	3	300	3	3	0.870659	300	300	0.353677	1	25.52	1.2077
fastBE	1000	3	60	3	2	1	60	60	0.262295	1	34.25	1.6778
fastBE	1000	3	60	3	3	1	60	60	0.948557	1	43.83	1.2268
fastBE	200	3	300	3	2	0.563043	300	300	0.545011	1	33.98	1.5712
fastBE	200	3	300	3	3	0.687632	300	300	0.253968	1	43.58	1.9917
fastBE	50	3	300	3	2	0.745645	300	300	0	1	41.02	1.8843
fastBE	50	3	300	3	3	0.883781	300	300	0.851012	1	30.88	0.9724
fastBE	50	3	30	3	4	0.732764	30	30	0	1	41.02	1.2994
fastBE	1000	100	1000	100	2	0.704124	1000	1000	0.673802	1	128.28	30.5974
fastBE	200	100	10000	100	2	0.662203	10000	10000	0.562692	1	120.64	22.8609
fastBE	50	100	10000	100	1	0.642968	10000	10000	0.282787	1	97.42	12.9732
fastBE	50	100	10000	100	2	0.657378	10000	10000	0.654038	1	113.05	17.6088
fastBE	50	100	10000	100	3	0.63087	10000	10000	0.628004	1	89.71	10.1622
fastBE	50	100	1000	100	2	0.596643	1000	1000	0.706904	1	150.32	14.8892
fastBE	50	100	2000	100	2	0.6209	2000	2000	0.586459	1	89.81	10.0426
fastBE	50	100	2000	100	4	0.657215	2000	2000	0.607807	1	89.39	9.8529
fastBE	1000	100	1000	10	3	0.657839	1000	1000	0.681706	1	31.91	3.9111
fastBE	200	100	10000	10	1	0.691596	10000	10000	0.536132	1	31.92	3.4028
fastBE	1000	100	10000	30	3	0.714707	10000	10000	0.655194	1	44.2	8.8253
fastBE	200	100	10000	30	2	0.684328	10000	10000	0.669123	1	43.82	5.9906
fastBE	50	100	10000	30	4	0.61443	10000	10000	0.517886	1	35.98	4.6241
fastBE	50	100	1000	30	2	0.594348	1000	1000	0.314359	1	53.54	5.873
fastBE	50	100	1000	30	3	0.59966	1000	1000	0.66653	1	53.37	4.9313
fastBE	1000	10	100	100	2	1	100	100	0.911672	1	89.79	9.371
fastBE	200	10	1000	100	2	1	1000	1000	0.987085	1	89.72	9.9309
fastBE	200	10	200	100	2	0.996774	200	200	0.754301	1	97.3	11.6738
fastBE	200	10	200	100	4	0.994427	200	200	0.903201	1	150.59	14.5851
fastBE	50	10	200	100	4	0.972259	200	200	0.983669	1	135.79	10.7572
fastBE	1000	10	200	10	3	0.959845	200	200	0.945644	1	43.83	3.0842
fastBE	200	10	100	10	1	0.92631	100	100	0.798183	1	34.24	1.641
fastBE	200	10	100	10	4	0.910641	100	100	0.960367	1	43.32	2.4006
fastBE	50	10	1000	10	3	0.895569	1000	1000	0.942854	1	41.28	2.0807
fastBE	50	10	200	10	4	0.812436	200	200	0.905051	1	33.98	0.9739
fastBE	1000	10	100	1	2	0.638963	100	100	0.701081	1	32.16	0.9208
fastBE	1000	10	200	1	1	0.837591	200	200	0.73109	1	33.98	1.7955
fastBE	200	10	1000	1	4	0.336846	1000	1000	0.245288	1	31.66	1.0969
fastBE	200	10	200	1	1	0.305916	200	200	0	1	41.77	1.2068
fastBE	1000	10	1000	30	3	0.985311	1000	1000	0.996611	1	53.56	4.9229
fastBE	1000	10	1000	30	4	1	1000	1000	1	1	33.02	3.8529
fastBE	1000	10	200	30	2	0.989345	200	200	0.998161	1	35.67	5.4186
fastBE	200	10	100	30	1	1	100	100	1	1	33.18	3.8041
fastBE	50	10	1000	30	3	0.971965	1000	1000	0.951331	1	48.33	3.8336
fastBE	50	10	100	30	4	0.946013	100	100	0.96028	1	43.56	3.5689
fastBE	1000	10	1000	3	2	0.891655	1000	1000	0.697512	1	33.66	1.9565
fastBE	1000	10	1000	3	4	0.850517	1000	1000	0.413879	1	43.84	1.4448
fastBE	1000	10	100	3	1	0.852664	100	100	0.909759	1	41.77	2.3689
fastBE	1000	10	200	3	1	0.823674	200	200	0.518752	1	35.35	2.4403
fastBE	1000	10	200	3	3	0.825087	200	200	0.827254	1	29.23	1.2977
fastBE	200	10	1000	3	1	0.799601	1000	1000	0.287026	1	41.76	1.6702
fastBE	200	10	100	3	3	0.792753	100	100	0.718936	1	32.96	1.6704
fastBE	1000	30	300	100	1	0.924763	300	300	0.936192	1	150.79	44.2698
fastBE	200	30	300	100	2	0.880861	300	300	0.95954	1	112.88	21.3233
fastBE	200	30	600	100	2	0.878708	600	600	0.91659	1	120.86	23.8915
fastBE	50	30	600	100	1	0.817979	600	600	0.893513	1	97.48	13.0994
fastBE	1000	30	3000	10	2	0.884982	3000	3000	0.921983	1	31.91	3.2092
fastBE	1000	30	3000	10	3	0.88541	3000	3000	0.650512	1	33.92	3.0204
fastBE	1000	30	300	10	1	0.827988	300	300	0.741409	1	43.82	2.6949
fastBE	1000	30	300	10	2	0.856698	300	300	0.892249	1	33.98	2.7596
fastBE	50	30	600	10	1	0.754944	600	600	0.757285	1	32.9	2.5216
fastBE	1000	30	300	30	4	0.864201	300	300	0.929588	1	38.52	6.1054
fastBE	200	30	3000	30	4	0.892039	3000	3000	0.811557	1	44.43	8.9398
fastBE	50	30	3000	30	2	0.792211	3000	3000	0.702042	1	48.02	4.2514
fastBE	1000	3	30	100	3	1	30	30	0.806452	1	40.5	1.9295
fastBE	1000	3	60	100	2	1	60	60	1	1	31.4	0.9579
fastBE	200	3	300	100	2	1	300	300	0.995938	1	30.89	1.0763
fastBE	200	3	60	100	1	1	60	60	1	1	33.98	0.8315
fastBE	50	3	300	100	2	1	300	300	1	1	33.91	1.8642
fastBE	50	3	300	100	3	1	300	300	0.982533	1	32.89	0.8719
fastBE	50	3	30	100	2	1	30	30	1	1	33.73	1.5841
fastBE	1000	3	300	10	3	0.882385	300	300	0.788076	1	33.98	0.8193
fastBE	200	3	300	10	1	1	300	300	1	1	43.84	1.1825
fastBE	200	3	300	10	3	1	300	300	1	1	37.71	1.344
fastBE	200	3	30	10	1	1	30	30	0.847458	1	33.98	1.9185
fastBE	50	3	60	10	1	1	60	60	0.592629	1	33.92	0.8455
fastBE	50	3	60	10	3	1	60	60	1	1	28.47	1.114
fastBE	1000	3	30	1	1	0.885511	30	30	0	1	24.01	1.0902
fastBE	200	3	60	1	1	0	60	60	0	1	41.28	1.3061
fastBE	1000	3	300	30	3	1	300	300	0.655597	1	40.5	1.5642
fastBE	1000	3	30	30	2	1	30	30	0.294118	1	38.44	1.3449
fastBE	1000	3	60	30	1	1	60	60	0.836364	1	30.89	1.0968
fastBE	200	3	60	30	3	1	60	60	1	1	41.77	1.3598
fastBE	50	3	60	30	1	1	60	60	0	1	31.91	1.005
fastBE	50	3	60	30	2	1	60	60	0.961749	1	41.02	1.2913
fastBE	200	3	300	3	1	1	300	300	0.103532	1	41.01	1.318
fastBE	200	3	30	3	1	1	30	30	1	1	30.89	0.9705
fastBE	200	3	30	3	2	1	30	30	0.599455	1	41.28	1.2103
fastBE	50	3	30	3	1	0.820646	30	30	0	1	28.21	1.6211
fastBE	50	3	60	3	1	1	60	60	0.858989	1	31.39	1.0973
CONIPHER	1000	100	2000	100	1	0.684974	1876	2000	0.578538	1	349.41	2054.76
CONIPHER	200	100	10000	100	4	0.710721	10000	10000	0.565907	1	1405.52	14354.9
CONIPHER	200	100	1000	100	1	0.677369	991	1000	0.484415	1	250.3	1033.07
CONIPHER	200	100	2000	100	1	0.699818	1930	2000	0.251625	1	344.37	1390.69
CONIPHER	200	100	2000	100	2	0.627131	1788	2000	0.431805	1	352.37	1839.8
CONIPHER	50	100	10000	100	4	0.686025	10000	10000	0.5652	1	1345.73	13141.9
CONIPHER	1000	100	10000	10	3	0.625756	10000	10000	0.512444	1	615.6	1647.18
CONIPHER	1000	100	2000	10	3	0.6799	2000	2000	0.618784	1	190.16	196.266
CONIPHER	200	100	10000	10	2	0.642375	10000	10000	0.590467	1	468.56	1437.63
CONIPHER	200	100	10000	10	3	0.680033	10000	10000	0.524977	1	494.84	1450.57
CONIPHER	200	100	1000	10	4	0.624246	1000	1000	0.614616	1	188.04	128.81
CONIPHER	50	100	10000	10	1	0.627436	10000	10000	0.504425	1	572.37	1762.25
CONIPHER	50	100	10000	10	3	0.5289	10000	10000	0.592845	1	595.44	1865.71
CONIPHER	50	100	1000	10	1	0.376443	973	1000	0.552319	1	182.79	87.8747
CONIPHER	50	100	1000	10	3	0.484578	997	1000	0.280216	1	198.83	92.2194
CONIPHER	50	100	2000	10	4	0.500215	2000	2000	0.435482	1	220.35	132.974
CONIPHER	1000	100	10000	30	2	0.697941	10000	10000	0.431175	1	692.79	4224.75
CONIPHER	1000	100	2000	30	1	0.663881	2000	2000	0.487429	1	225.23	513.951
CONIPHER	1000	100	2000	30	2	0.734131	2000	2000	0.541851	1	202.21	544.129
CONIPHER	200	100	10000	30	4	0.650816	10000	10000	0.516386	1	760.3	4426.92
CONIPHER	200	100	1000	30	2	0.678572	979	1000	0.709458	1	196.48	294.351
CONIPHER	200	100	2000	30	3	0.689187	1880	2000	0.626619	1	221.04	518.557
CONIPHER	50	100	10000	30	2	0.605572	9731	10000	0.44156	1	721.99	3711.9
CONIPHER	50	100	10000	30	3	0.62621	10000	10000	0.572002	1	742.25	4421.33
CONIPHER	50	100	2000	30	1	0.629032	2000	2000	0.445332	1	227.26	445.732
CONIPHER	50	100	2000	30	2	0.62625	2000	2000	0.525361	1	226.59	463.976
CONIPHER	50	100	2000	30	3	0.529274	1862	2000	0.542197	1	276.33	402.73
CONIPHER	1000	10	1000	100	3	1	559	1000	0.296354	1	249.17	943.315
CONIPHER	1000	10	1000	100	4	0.985207	628	1000	0.290224	1	250.81	977.261
CONIPHER	1000	10	200	100	1	1	127	200	0.283556	1	173.73	327.526
CONIPHER	200	10	1000	100	3	1	708	1000	0.484847	1	268.52	935.213
CONIPHER	200	10	1000	100	4	1	717	1000	0.534658	1	253.02	978.282
CONIPHER	200	10	100	100	3	1	55	100	0.175104	1	177.79	316.34
CONIPHER	200	10	200	100	3	1	133	200	0.522388	1	172.79	337.637
CONIPHER	50	10	100	100	4	0.885595	56	100	0.420721	1	158.29	233.231
CONIPHER	50	10	200	100	2	1	96	200	0.224156	1	167.02	370.505
CONIPHER	1000	10	100	10	1	0.966226	91	100	0.751329	1	169.81	46.0607
CONIPHER	1000	10	200	10	4	0.975137	129	200	0.543039	1	157.21	43.1937
CONIPHER	200	10	1000	10	2					0	187.46	87.3275
CONIPHER	200	10	100	10	2	0.746298	86	100	0.2846	1	143.92	30.1104
CONIPHER	200	10	200	10	4	1	140	200	0.617028	1	161.22	41.4145
CONIPHER	50	10	100	10	1	0.84804	77	100	0.532265	1	143.72	29.5194
CONIPHER	50	10	100	10	3	0.816177	59	100	0.38525	1	139.7	34.023
CONIPHER	50	10	200	10	1	0.85105	193	200	0.625024	1	164.08	38.6588
CONIPHER	1000	10	1000	1	4	0.590707	1000	1000	0.0654978	1	175.85	20.4329
CONIPHER	200	10	100	1	1	0.512634	98	100	0.143713	1	161.76	10.9393
CONIPHER	200	10	1000	1	2	0.632055	1000	1000	0.628586	1	182.82	19.3235
CONIPHER	200	10	1000	1	3	0.455507	1000	1000	0.355845	1	143.41	24.0119
CONIPHER	200	10	100	1	4	0.373588	96	100	0.506644	1	167.44	9.1264
CONIPHER	200	10	200	1	2	0.574327	200	200	0.690597	1	164.45	10.5429
CONIPHER	50	10	1000	1	2	0.508241	1000	1000	0.269065	1	143.3	21.5616
CONIPHER	50	10	1000	1	3	0.409826	1000	1000	0.670021	1	143.33	22.9819
CONIPHER	50	10	100	1	4	0.549447	98	100	0.754695	1	165.52	10.3495
CONIPHER	50	10	200	1	1	0.592521	200	200	0.326905	1	164.89	12.6696
CONIPHER	1000	10	1000	30	1	0.981322	587	1000	0.355592	1	195.55	252.372
CONIPHER	1000	10	1000	30	2	1	819	1000	0.656644	1	195.68	262.454
CONIPHER	1000	10	100	30	1	1	83	100	0.772659	1	154.75	100.516
CONIPHER	1000	10	200	30	3	1	125	200	0.49324	1	158.98	134.15
CONIPHER	200	10	1000	30	1	1	701	1000	0.647886	1	193.87	249.313
CONIPHER	200	10	100	30	3	1	46	100	0.263299	1	169.98	88.7397
CONIPHER	200	10	200	30	1	0.958485	174	200	0.34335	1	190.71	90.4026
CONIPHER	50	10	100	30	1	0.804488	77	100	0.567224	1	154.57	75.0079
CONIPHER	50	10	200	30	1	0.932112	113	200	0.168296	1	158.93	102.61
CONIPHER	200	10	1000	3	3	0.813421	1000	1000	0.684497	1	196.65	61.6744
CONIPHER	200	10	100	3	4	0.813753	85	100	0.643269	1	120.48	25.5075
CONIPHER	200	10	200	3	4	0.788143	190	200	0.482568	1	136.02	23.368
CONIPHER	50	10	1000	3	2	0.673753	1000	1000	0.824798	1	158.76	30.6532
CONIPHER	50	10	1000	3	3	0.835186	997	1000	0.330451	1	158.75	33.0079
CONIPHER	50	10	100	3	4	0.678953	100	100	0.778209	1	164.36	12.1642
CONIPHER	50	10	200	3	2	0.705247	196	200	0.741866	1	163.53	13.8794
CONIPHER	50	10	200	3	3	0.675865	193	200	0.389214	1	190.73	15.6831
CONIPHER	1000	30	3000	100	4	0.903275	2727	3000	0.847355	1	488.07	3240.43
CONIPHER	200	30	3000	100	2	0.879148	1407	3000	0.252537	1	450.96	2848.96
CONIPHER	200	30	3000	100	3	0.870934	2535	3000	0.652993	1	478.18	2700.79
CONIPHER	200	30	3000	100	4	0.775952	2055	3000	0.58871	1	484.96	2715.51
CONIPHER	50	30	300	10	3	0.718033	268	300	0.706848	1	158.66	43.8094
CONIPHER	200	30	300	100	4	0.852148	209	300	0.233986	1	173.89	629.62
CONIPHER	200	30	600	100	1	0.849709	493	600	0.487015	1	202.66	784.885
CONIPHER	200	30	600	100	4	0.830005	435	600	0.31696	1	214.21	917.842
CONIPHER	50	30	3000	100	1	0.803746	2562	3000	0.462453	1	460.32	2481.89
CONIPHER	50	30	300	100	3	0.6853	245	300	0.206128	1	179.24	440.107
CONIPHER	50	30	600	100	3	0.762945	545	600	0.397527	1	215.21	594.1
CONIPHER	1000	30	3000	10	1	0.869785	2722	3000	0.481396	1	222.65	267.116
CONIPHER	1000	30	600	10	4	0.834848	571	600	0.649619	1	166.44	76.2487
CONIPHER	200	30	3000	10	2	0.82335	2784	3000	0.436998	1	202.13	239.467
CONIPHER	200	30	3000	10	3	0.78596	2620	3000	0.494384	1	228.24	262.452
CONIPHER	200	30	3000	10	4	0.838965	2698	3000	0.655486	1	217.48	246.309
CONIPHER	200	30	300	10	1	0.797618	275	300	0.784504	1	158.39	103.354
CONIPHER	200	30	600	10	1	0.819242	600	600	0.896144	1	170.58	73.0304
CONIPHER	50	30	3000	10	1	0.769851	2074	3000	0.495591	1	231.38	236.326
CONIPHER	50	30	600	10	2	0.783958	543	600	0.391707	1	159.09	65.9394
CONIPHER	1000	30	3000	30	1	0.878359	2704	3000	0.586498	1	255.35	834.228
CONIPHER	1000	30	3000	30	2	0.861759	2786	3000	0.879852	1	275.06	751.316
CONIPHER	1000	30	300	30	1	0.841401	251	300	0.70996	1	184.27	171.649
CONIPHER	200	30	3000	30	3	0.848195	2596	3000	0.734627	1	248.04	725.589
CONIPHER	200	30	300	30	3	0.834197	243	300	0.650552	1	191.1	171.779
CONIPHER	200	30	300	30	4	0.817552	269	300	0.762975	1	191.14	195.645
CONIPHER	200	30	600	30	3	0.779164	479	600	0.657962	1	182.69	233.698
CONIPHER	200	30	600	30	4	0.855186	508	600	0.598954	1	185.16	231.675
CONIPHER	50	30	3000	30	4	0.781358	2694	3000	0.241669	1	262.22	630.939
CONIPHER	50	30	300	30	1	0.807072	250	300	0.533033	1	169.72	138.32
CONIPHER	50	30	300	30	2	0.683739	231	300	0.312191	1	174.54	124.091
CONIPHER	50	30	600	30	1	0.793908	600	600	0.852953	1	189.13	195.827
CONIPHER	50	30	600	30	2	0.74408	528	600	0.544527	1	189.23	188.629
CONIPHER	1000	3	300	100	1	1	292	300	0.937339	1	189.46	236.698
CONIPHER	1000	3	60	100	1	1	46	60	0.581818	1	157	100.39
CONIPHER	1000	3	60	100	3	1	47	60	0.630816	1	161.02	120.546
CONIPHER	1000	3	60	100	4	1	60	60	0.695652	1	163.79	125.138
CONIPHER	200	3	300	100	3	1	273	300	0.823114	1	185.43	224.04
CONIPHER	200	3	60	100	4	1	46	60	0.621622	1	157.92	108.041
CONIPHER	50	3	30	100	4					0	149.83	41.844
CONIPHER	50	3	60	100	1	1	53	60	0.780603	1	164.88	120.961
CONIPHER	50	3	60	100	3					0	157.21	74.2086
CONIPHER	1000	3	300	10	4	1	248	300	0.580645	1	170.29	32.8523
CONIPHER	1000	3	30	10	2	1	30	30	1	1	165.72	16.459
CONIPHER	1000	3	30	10	3	1	29	30	0.935412	1	165.43	15.3827
CONIPHER	1000	3	60	10	1					0	165.54	12.5337
CONIPHER	1000	3	60	10	2	1	60	60	1	1	129.32	20.2338
CONIPHER	1000	3	60	10	4	1	60	60	1	1	162.48	19.122
CONIPHER	200	3	300	10	2	1	300	300	0.787879	1	157.52	38.1033
CONIPHER	200	3	300	10	4	1	300	300	1	1	188.43	29.0882
CONIPHER	200	3	30	10	2					0	162.93	10.8858
CONIPHER	200	3	60	10	1	1	60	60	1	1	164.3	17.5626
CONIPHER	200	3	60	10	2	1	60	60	1	1	122.12	30.6547
CONIPHER	200	3	60	10	4	1	60	60	1	1	164.29	18.793
CONIPHER	50	3	300	10	1	1	300	300	1	1	158	35.9009
CONIPHER	50	3	30	10	2					0	135.68	10.5298
CONIPHER	50	3	30	10	4					0	166.1	13.6148
CONIPHER	50	3	60	10	4	0.887769	57	60	0.964422	1	182.68	15.9829
CONIPHER	1000	3	300	1	2	0.475907	300	300	0.692834	1	161.79	8.8968
CONIPHER	1000	3	300	1	4	0.785825	300	300	0.870876	1	163.31	9.8744
CONIPHER	1000	3	30	1	2					0	106.48	7.3483
CONIPHER	1000	3	30	1	3	1	26	30	0.697674	1	168.7	8.4578
CONIPHER	1000	3	30	1	4	0.840934	30	30	0.45	1	163.88	8.6219
CONIPHER	200	3	300	1	3					0	158.48	9.4133
CONIPHER	200	3	30	1	1	0.798824	30	30	0.860636	1	163.57	7.7406
CONIPHER	200	3	30	1	2	0.739401	30	30	0.806452	1	164.55	11.8114
CONIPHER	50	3	300	1	2	0.906461	300	300	0.977673	1	161.96	9.3521
CONIPHER	50	3	300	1	4	1	300	300	1	1	161	11.6501
CONIPHER	50	3	30	1	4	0.045109	30	30	0.302439	1	164.26	12.3838
CONIPHER	1000	3	300	30	4	1	300	300	1	1	160.14	79.3568
CONIPHER	1000	3	30	30	4	1	21	30	0.487805	1	123.16	33.5872
CONIPHER	1000	3	60	30	2					0	151.3	51.7905
CONIPHER	200	3	30	30	3	1	26	30	0.697674	1	124.87	34.1701
CONIPHER	200	3	30	30	4	1	28	30	0.874439	1	123.43	36.5805
CONIPHER	200	3	60	30	2					0	150.77	26.4764
CONIPHER	50	3	30	30	1	1	24	30	0.64	1	123.21	36.6997
CONIPHER	1000	3	30	3	2	1	30	30	1	1	187.61	12.601
CONIPHER	1000	3	30	3	3	1	28	30	0.825	1	166.2	12.0916
CONIPHER	200	3	30	3	3	1	30	30	1	1	120.14	19.4187
CONIPHER	200	3	60	3	1	1	59	60	0.966458	1	164.57	10.765
CONIPHER	200	3	60	3	3	1	60	60	1	1	161.96	13.4495
CONIPHER	50	3	300	3	1	0.1524	300	300	0.460102	1	170.84	14.442
CONIPHER	50	3	300	3	4	0.4203	300	300	0.353591	1	172.55	15.5162
CONIPHER	50	3	30	3	3					0	163.23	10.4562
CONIPHER	50	3	60	3	2	1	60	60	0.352	1	160.9	13.9842
CONIPHER	50	3	60	3	3	1	60	60	1	1	160.34	13.8994
CONIPHER	50	3	60	3	4	1	60	60	1	1	160.23	11.218
CONIPHER	1000	100	10000	100	1					0	1390.37	13270.2
CONIPHER	1000	100	10000	100	3	0.715067	9995	10000	0.548295	1	1394.56	14608.5
CONIPHER	1000	100	1000	100	4	0.723522	943	1000	0.72892	1	253.15	1254.08
CONIPHER	1000	100	2000	100	3	0.700959	1770	2000	0.559569	1	324.25	2090.25
CONIPHER	1000	100	2000	100	4	0.695706	1816	2000	0.505375	1	343.93	2178.45
CONIPHER	200	100	10000	100	1					0	1296.43	13439.5
CONIPHER	200	100	10000	100	3	0.707747	10000	10000	0.655922	1	1405.24	11880.9
CONIPHER	200	100	1000	100	2	0.640053	1000	1000	0.594318	1	250.31	1020.14
CONIPHER	200	100	1000	100	4	0.659936	928	1000	0.425034	1	248.73	1241.66
CONIPHER	50	100	1000	100	1	0.555718	997	1000	0.490353	1	273.22	860.806
CONIPHER	50	100	1000	100	3	0.597144	957	1000	0.515657	1	261.4	938.055
CONIPHER	50	100	1000	100	4	0.517691	936	1000	0.412952	1	267.57	1108.44
CONIPHER	1000	100	10000	10	1	0.689828	8941	10000	0.400469	1	468.9	1633.85
CONIPHER	1000	100	1000	10	1	0.679449	1000	1000	0.418205	1	179.39	110.528
CONIPHER	1000	100	1000	10	2	0.605757	1000	1000	0.735773	1	192.32	108.234
CONIPHER	1000	100	2000	10	1	0.693322	1817	2000	0.425936	1	187.2	213.632
CONIPHER	1000	100	2000	10	4	0.709541	2000	2000	0.269366	1	184.86	167.195
CONIPHER	200	100	1000	10	1	0.607922	1000	1000	0.495496	1	187.49	88.9724
CONIPHER	200	100	1000	10	2	0.655505	1000	1000	0.60916	1	160.57	105.631
CONIPHER	200	100	1000	10	3	0.593622	1000	1000	0.360589	1	169.56	87.7402
CONIPHER	200	100	2000	10	3	0.678043	2000	2000	0.67898	1	196.38	174.173
CONIPHER	50	100	10000	10	2	0.60808	10000	10000	0.691912	1	458.3	1317.54
CONIPHER	50	100	10000	10	4	0.598854	10000	10000	0.635324	1	576.77	1718.7
CONIPHER	50	100	1000	10	4	0.523277	1000	1000	0.638523	1	192.77	81.5581
CONIPHER	50	100	2000	10	3	0.555413	2000	2000	0.523234	1	203.94	173.532
CONIPHER	1000	100	10000	30	4	0.685734	10000	10000	0.75412	1	714.24	4282.81
CONIPHER	1000	100	1000	30	1	0.714304	916	1000	0.492269	1	188.88	378.175
CONIPHER	1000	100	1000	30	2	0.716775	1000	1000	0.493808	1	190.63	476.36
CONIPHER	1000	100	1000	30	3	0.693356	989	1000	0.367949	1	193.14	256.583
CONIPHER	200	100	10000	30	1	0.72139	9488	10000	0.599788	1	698.5	4015.21
CONIPHER	200	100	10000	30	3	0.652248	10000	10000	0.598051	1	794.79	4553.1
CONIPHER	200	100	1000	30	1	0.64432	959	1000	0.475809	1	198.82	348.547
CONIPHER	200	100	1000	30	4	0.693288	992	1000	0.590883	1	199.61	274.667
CONIPHER	200	100	2000	30	1	0.684899	2000	2000	0.442841	1	231.7	414.427
CONIPHER	200	100	2000	30	4	0.655333	2000	2000	0.647598	1	223.28	527.279
CONIPHER	50	100	10000	30	1	0.611831	10000	10000	0.528655	1	840.05	4606.58
CONIPHER	50	100	1000	30	1	0.655452	907	1000	0.475496	1	193.33	270.58
CONIPHER	50	100	2000	30	4	0.563169	2000	2000	0.324807	1	256.96	461.222
CONIPHER	1000	10	100	100	3	1	56	100	0.346604	1	185.12	260.341
CONIPHER	1000	10	100	100	4	0.856101	58	100	0.299849	1	180.41	260.558
CONIPHER	1000	10	200	100	3	1	120	200	0.214359	1	169.73	365.046
CONIPHER	1000	10	200	100	4	1	108	200	0.322405	1	184.08	393.102
CONIPHER	200	10	1000	100	1	1	628	1000	0.273133	1	240.57	854.567
CONIPHER	200	10	100	100	2	1	43	100	0.198165	1	168.85	278.086
CONIPHER	200	10	100	100	4	0.950136	44	100	0.238568	1	177.61	338.111
CONIPHER	200	10	200	100	1	1	113	200	0.38834	1	175.82	411.109
CONIPHER	50	10	1000	100	3	1	640	1000	0.29308	1	251.55	823.511
CONIPHER	50	10	1000	100	4	0.956236	725	1000	0.426013	1	239.14	864.667
CONIPHER	50	10	100	100	2	0.912939	53	100	0.23088	1	158.28	266.274
CONIPHER	50	10	200	100	1	0.904272	137	200	0.528207	1	194.38	302.652
CONIPHER	50	10	200	100	3	0.953224	171	200	0.406259	1	173.03	366.412
CONIPHER	1000	10	1000	10	3	0.938745	1000	1000	0.677446	1	189.28	105.149
CONIPHER	1000	10	100	10	2	1	83	100	0.791266	1	144.16	28.2225
CONIPHER	1000	10	100	10	3	1	83	100	0.576434	1	140.11	45.6288
CONIPHER	1000	10	200	10	1	0.937157	199	200	0.808339	1	158.25	37.2659
CONIPHER	200	10	100	10	3	0.969316	69	100	0.310688	1	141.39	34.3397
CONIPHER	50	10	100	10	2	0.765927	78	100	0.584992	1	145.17	31.5468
CONIPHER	50	10	100	10	4	0.859425	89	100	0.710903	1	142.43	30.3143
CONIPHER	50	10	200	10	3	0.907585	200	200	0.909527	1	158.83	32.0024
CONIPHER	1000	10	1000	1	1	0.38489	998	1000	0.429831	1	179.02	15.5039
CONIPHER	1000	10	1000	1	2	0.787965	1000	1000	0.825618	1	143.39	34.3217
CONIPHER	1000	10	1000	1	3	0.591197	1000	1000	0.194614	1	178.7	20.1616
CONIPHER	1000	10	100	1	3	0.693148	100	100	0.772436	1	176.07	12.2239
CONIPHER	1000	10	100	1	4	0.639758	100	100	0.730796	1	165.28	8.8366
CONIPHER	200	10	1000	1	1	0.426775	996	1000	0.616583	1	175.94	19.268
CONIPHER	200	10	200	1	3	0.643224	198	200	0.327109	1	164.91	14.0719
CONIPHER	50	10	100	1	1	0.308103	98	100	0.545722	1	163.64	10.4538
CONIPHER	50	10	200	1	3	0.0274558	200	200	0.0704334	1	119.14	19.3289
CONIPHER	50	10	200	1	4	0.486687	200	200	0.775293	1	163.21	10.7688
CONIPHER	50	10	100	30	3	0.926016	79	100	0.72837	1	163.06	76.9503
CONIPHER	1000	10	100	30	2	1	40	100	0.204003	1	168.4	91.3526
CONIPHER	1000	10	100	30	3	1	51	100	0.342314	1	154.93	98.2465
CONIPHER	1000	10	200	30	4	0.993837	190	200	0.382253	1	194.73	129.425
CONIPHER	200	10	1000	30	3	1	801	1000	0.341488	1	208.89	249.536
CONIPHER	200	10	1000	30	4	1	884	1000	0.681004	1	199.75	269.228
CONIPHER	200	10	100	30	2	0.964585	72	100	0.550224	1	183.56	88.432
CONIPHER	200	10	200	30	3	0.975597	147	200	0.51329	1	170.54	106.984
CONIPHER	200	10	200	30	4	1	150	200	0.21135	1	188.58	142.236
CONIPHER	50	10	1000	30	1	0.933949	775	1000	0.503248	1	198.63	226.436
CONIPHER	50	10	1000	30	2	0.931037	842	1000	0.642617	1	205.62	264.816
CONIPHER	50	10	200	30	3	0.885534	117	200	0.0773115	1	159.13	103.02
CONIPHER	1000	10	1000	3	1	0.879012	856	1000	0.703206	1	158.78	37.9057
CONIPHER	1000	10	1000	3	3	0.788734	1000	1000	0.586777	1	179.61	32.4383
CONIPHER	1000	10	100	3	2	0.848905	93	100	0.620478	1	165.03	16.1211
CONIPHER	1000	10	200	3	2	0.841566	200	200	0.861936	1	173.04	18.0845
CONIPHER	200	10	1000	3	2	0.949352	860	1000	0.82876	1	156.79	43.6912
CONIPHER	200	10	1000	3	4	0.97957	1000	1000	0.979673	1	158.77	41.2204
CONIPHER	200	10	100	3	2	0.760215	98	100	0.606406	1	188.7	15.7778
CONIPHER	200	10	200	3	2	0.901921	200	200	0.724497	1	174.11	19.6322
CONIPHER	200	10	200	3	3	0.784206	196	200	0.875671	1	135.75	28.175
CONIPHER	50	10	1000	3	1	0.791316	747	1000	0.620601	1	170.3	29.8363
CONIPHER	50	10	100	3	2	0.716347	87	100	0.546284	1	164.8	13.4974
CONIPHER	1000	30	3000	100	1	0.866048	2141	3000	0.601366	1	449.78	2356.15
CONIPHER	1000	30	3000	100	3	0.859321	2753	3000	0.78024	1	477.37	2784.39
CONIPHER	1000	30	300	100	2	0.838568	207	300	0.382843	1	177	720.943
CONIPHER	1000	30	300	100	3	0.835317	234	300	0.417874	1	179.73	650.296
CONIPHER	1000	30	300	100	4	0.863472	220	300	0.430275	1	176.27	555.227
CONIPHER	200	30	3000	100	1	0.871544	1804	3000	0.355057	1	439.11	2976.3
CONIPHER	200	30	300	100	1	0.865557	254	300	0.670267	1	174.89	704.222
CONIPHER	200	30	300	100	3	0.842974	214	300	0.468329	1	191.54	606.192
CONIPHER	200	30	600	100	3	0.8398	378	600	0.351742	1	228.83	857.019
CONIPHER	50	30	300	100	4	0.785563	207	300	0.461926	1	177.54	509.169
CONIPHER	50	30	600	100	2	0.740319	303	600	0.258209	1	207.73	640.515
CONIPHER	1000	30	300	10	3	0.802161	254	300	0.740848	1	166.34	77.8271
CONIPHER	1000	30	600	10	1	0.836886	583	600	0.730019	1	162.46	77.0259
CONIPHER	1000	30	600	10	2	0.850188	534	600	0.783223	1	172.33	80.3027
CONIPHER	1000	30	600	10	3	0.868848	568	600	0.727357	1	177.57	81.4993
CONIPHER	200	30	3000	10	1	0.855885	2786	3000	0.620771	1	211.67	236.268
CONIPHER	200	30	300	10	2	0.835208	289	300	0.759769	1	158.31	69.444
CONIPHER	200	30	600	10	2	0.774713	508	600	0.367163	1	159.18	70.2963
CONIPHER	50	30	3000	10	2	0.711794	2462	3000	0.40151	1	218.32	236.31
CONIPHER	50	30	3000	10	3	0.776095	3000	3000	0.822659	1	239.88	251.77
CONIPHER	50	30	300	10	1	0.715658	300	300	0.859865	1	164.68	51.2368
CONIPHER	1000	30	3000	30	3	0.903542	2384	3000	0.656829	1	262.61	1062.75
CONIPHER	1000	30	3000	30	4	0.885381	2260	3000	0.552054	1	283.12	837.653
CONIPHER	1000	30	600	30	4	0.902917	488	600	0.600741	1	175.94	259.995
CONIPHER	200	30	3000	30	1	0.881906	2065	3000	0.566615	1	252.77	829.341
CONIPHER	200	30	3000	30	2	0.83902	2750	3000	0.804196	1	272.09	727.995
CONIPHER	200	30	300	30	2	0.722179	243	300	0.473947	1	167.11	191.767
CONIPHER	200	30	600	30	2	0.876774	536	600	0.70889	1	187.34	269.13
CONIPHER	50	30	3000	30	3	0.84075	2252	3000	0.667899	1	246.59	693.929
CONIPHER	50	30	600	30	4	0.802111	600	600	0.817272	1	193.62	172.847
CONIPHER	1000	3	300	100	2	1	284	300	0.885455	1	189.67	209.099
CONIPHER	1000	3	300	100	4	1	300	300	0.172414	1	195.36	227.159
CONIPHER	200	3	300	100	1	1	292	300	0.947454	1	189.3	250.397
CONIPHER	200	3	300	100	4	1	289	300	0.892699	1	192.78	229.95
CONIPHER	200	3	30	100	1					0	151.57	57.7513
CONIPHER	200	3	30	100	2	1	26	30	0.754717	1	151.6	66.5924
CONIPHER	200	3	30	100	3	1	22	30	0.576923	1	150.64	101.408
CONIPHER	200	3	60	100	3					0	157.18	73.215
CONIPHER	50	3	300	100	1	1	300	300	0.890282	1	194.16	244.81
CONIPHER	50	3	30	100	3					0	149.83	43.5993
CONIPHER	50	3	60	100	4					0	157.21	70.8257
CONIPHER	1000	3	300	10	1	1	300	300	1	1	179.17	28.1882
CONIPHER	1000	3	300	10	2	1	300	300	1	1	157.79	35.2021
CONIPHER	1000	3	30	10	4	1	29	30	0.934831	1	123.37	21.6016
CONIPHER	1000	3	60	10	3	1	60	60	1	1	127.91	32.3314
CONIPHER	200	3	30	10	3	1	30	30	1	1	167.86	16.4844
CONIPHER	200	3	60	10	3	1	60	60	1	1	163.6	18.5433
CONIPHER	50	3	300	10	3	1	292	300	0.867197	1	192.43	29.1189
CONIPHER	50	3	30	10	3	1	27	30	0.812933	1	166.16	18.3121
CONIPHER	1000	3	300	1	1	0.725693	300	300	0.846616	1	161.77	14.3616
CONIPHER	1000	3	300	1	3	0.893555	300	300	0	1	162.27	9.3983
CONIPHER	1000	3	60	1	2	0.822313	60	60	0.884988	1	163.58	9.2589
CONIPHER	1000	3	60	1	3	0.872103	60	60	0.69434	1	163.3	8.2765
CONIPHER	200	3	300	1	2	0.831427	300	300	0.911032	1	162.2	12.9084
CONIPHER	200	3	300	1	4	1	300	300	1	1	162.42	11.3411
CONIPHER	200	3	30	1	3	1	29	30	1	1	106.48	19.2227
CONIPHER	200	3	30	1	4					0	111.58	6.6072
CONIPHER	200	3	60	1	4	0.840934	60	60	0.931034	1	161.65	17.86
CONIPHER	50	3	300	1	1	0.633835	300	300	0.703626	1	162.28	9.5185
CONIPHER	50	3	60	1	2	0.900128	60	60	0.973048	1	166.7	13.5784
CONIPHER	50	3	60	1	3	0.806639	60	60	0	1	163.3	8.3506
CONIPHER	1000	3	300	30	1	1	267	300	0.788416	1	172.81	69.9026
CONIPHER	1000	3	300	30	2	1	300	300	1	1	159.12	73.7133
CONIPHER	1000	3	30	30	1	1	29	30	0.931765	1	122.54	34.2437
CONIPHER	1000	3	60	30	3	1	60	60	1	1	156.07	47.021
CONIPHER	1000	3	60	30	4	1	53	60	0	1	166.06	22.2436
CONIPHER	200	3	300	30	1	1	300	300	1	1	159.05	79.9105
CONIPHER	200	3	300	30	2	1	300	300	0.928	1	180.44	76.9538
CONIPHER	200	3	30	30	2	1	30	30	0.413793	1	121.86	45.133
CONIPHER	200	3	60	30	4	1	53	60	0.754467	1	150.5	37.1869
CONIPHER	50	3	300	30	2	1	220	300	0.577654	1	158.99	70.6674
CONIPHER	50	3	300	30	3	1	250	300	0.714233	1	168.7	74.0653
CONIPHER	50	3	300	30	4	1	300	300	0.857143	1	183.14	109.832
CONIPHER	50	3	30	30	2	1	27	30	0.817978	1	122.3	35.4965
CONIPHER	1000	3	300	3	4	1	300	300	1	1	104.58	26.0268
CONIPHER	1000	3	30	3	1	1	30	30	1	1	184.29	13.6563
CONIPHER	1000	3	30	3	4	1	30	30	1	1	114.07	22.1273
CONIPHER	1000	3	60	3	1	1	59	60	0	1	164.23	13.5896
CONIPHER	1000	3	60	3	4	0.332758	60	60	0.589377	1	165.15	11.4138
CONIPHER	200	3	300	3	4	1	300	300	1	1	172.16	21.2748
CONIPHER	200	3	30	3	4	0.64585	30	30	0.664894	1	165.84	9.5994
CONIPHER	200	3	60	3	2	1	60	60	0.578911	1	161.95	14.9594
CONIPHER	200	3	60	3	4	1	59	60	0.967131	1	164.71	11.5659
CONIPHER	50	3	30	3	2					0	164.08	10.1978
CONIPHER	1000	100	10000	100	2	0.639541	9159	10000	0.349881	1	1347.88	16546.8
CONIPHER	1000	100	10000	100	4					0	1393.59	12994.5
CONIPHER	1000	100	1000	100	1	0.719736	971	1000	0.611853	1	251.17	1296.73
CONIPHER	1000	100	1000	100	3	0.628619	893	1000	0.232707	1	270.36	1283.79
CONIPHER	1000	100	2000	100	2	0.74997	1837	2000	0.564104	1	338.44	2121.37
CONIPHER	200	100	1000	100	3	0.625605	977	1000	0.640888	1	259.02	1043.83
CONIPHER	200	100	2000	100	3	0.651868	1958	2000	0.497658	1	362.29	1810.73
CONIPHER	200	100	2000	100	4	0.722132	1876	2000	0.794358	1	334.56	1897.28
CONIPHER	50	100	2000	100	1	0.564946	1991	2000	0.652781	1	388.02	1802.57
CONIPHER	50	100	2000	100	3	0.594661	2000	2000	0.609328	1	375.53	1523.27
CONIPHER	1000	100	10000	10	2	0.625594	9868	10000	0.4104	1	487.43	1634.07
CONIPHER	1000	100	10000	10	4	0.64161	10000	10000	0.706409	1	593.82	2166.71
CONIPHER	1000	100	1000	10	4	0.720339	1000	1000	0.70551	1	183.68	137.423
CONIPHER	1000	100	2000	10	2	0.702922	2000	2000	0.416549	1	192.52	175.295
CONIPHER	200	100	10000	10	4	0.726169	9851	10000	0.637962	1	487.13	1723.78
CONIPHER	200	100	2000	10	1	0.628009	2000	2000	0.631271	1	199.87	162.9
CONIPHER	200	100	2000	10	2	0.646049	1817	2000	0.58522	1	193.64	160.205
CONIPHER	200	100	2000	10	4	0.673239	2000	2000	0.751658	1	199.5	170.997
CONIPHER	50	100	1000	10	2	0.539717	1000	1000	0.328146	1	203.47	92.778
CONIPHER	50	100	2000	10	1	0.514039	2000	2000	0.462418	1	221.15	148.934
CONIPHER	50	100	2000	10	2	0.518517	2000	2000	0.362931	1	212.95	140.695
CONIPHER	1000	100	10000	30	1	0.655296	10000	10000	0.560938	1	840.47	4183.96
CONIPHER	1000	100	1000	30	4	0.742706	982	1000	0.70669	1	189.49	360.922
CONIPHER	1000	100	2000	30	3	0.744272	2000	2000	0.491338	1	238.06	582.364
CONIPHER	1000	100	2000	30	4	0.657834	1918	2000	0.585107	1	231.16	614.644
CONIPHER	200	100	1000	30	3	0.633847	963	1000	0.44116	1	197.08	270.613
CONIPHER	200	100	2000	30	2	0.705898	1997	2000	0.731958	1	218.02	512.568
CONIPHER	50	100	1000	30	4	0.491824	997	1000	0.544817	1	210.21	228.933
CONIPHER	1000	10	1000	100	1	1	535	1000	0.402606	1	241.93	990.613
CONIPHER	1000	10	1000	100	2	1	837	1000	0.683302	1	250.69	902.947
CONIPHER	1000	10	100	100	1	1	68	100	0.554728	1	175.69	265.693
CONIPHER	1000	10	200	100	2	1	116	200	0.162876	1	182.52	404.842
CONIPHER	200	10	100	100	1	0.911722	45	100	0.26762	1	189.93	284.936
CONIPHER	50	10	1000	100	1	1	736	1000	0.613392	1	242.12	932.646
CONIPHER	50	10	1000	100	2	0.984569	644	1000	0.440675	1	245.02	664.563
CONIPHER	50	10	100	100	1	1	77	100	0.647933	1	196.48	370.663
CONIPHER	50	10	100	100	3	0.934854	48	100	0.178571	1	175.38	236.39
CONIPHER	1000	10	1000	10	1	0.968599	763	1000	0.69982	1	191.69	90.8222
CONIPHER	1000	10	1000	10	2	0.978592	867	1000	0.851208	1	192.75	93.7599
CONIPHER	1000	10	1000	10	4	0.988587	842	1000	0.682544	1	189.56	87.5967
CONIPHER	1000	10	100	10	4	0.988761	92	100	0.806233	1	141.72	34.8682
CONIPHER	1000	10	200	10	2	0.900766	184	200	0.629186	1	163.21	38.7154
CONIPHER	200	10	1000	10	1	0.943869	923	1000	0.609729	1	192.91	87.3527
CONIPHER	200	10	1000	10	3	0.966238	750	1000	0.660775	1	182.45	90.5621
CONIPHER	200	10	1000	10	4	0.992592	859	1000	0.291585	1	189.11	96.8973
CONIPHER	200	10	200	10	1	0.95635	184	200	0.614989	1	161.62	35.983
CONIPHER	200	10	200	10	2	0.935689	148	200	0.619791	1	160.3	40.6344
CONIPHER	200	10	200	10	3	0.980865	161	200	0.669377	1	157.62	43.9945
CONIPHER	50	10	1000	10	1	0.9088	884	1000	0.764109	1	195.85	79.7282
CONIPHER	50	10	1000	10	2	0.881157	813	1000	0.750371	1	197.08	77.8548
CONIPHER	50	10	1000	10	4	0.878703	871	1000	0.529243	1	196.46	79.0917
CONIPHER	50	10	200	10	2	0.767502	158	200	0.610111	1	167.32	35.0706
CONIPHER	1000	10	100	1	1	0.765126	97	100	0.853638	1	176.91	12.4616
CONIPHER	1000	10	200	1	2	0.726874	200	200	0.671354	1	163.33	15.5506
CONIPHER	1000	10	200	1	3	0.483855	200	200	0.486236	1	163.82	13.2209
CONIPHER	1000	10	200	1	4	0.53175	197	200	0.567162	1	182.84	13.8475
CONIPHER	200	10	100	1	2	0.534385	100	100	0.677171	1	164.3	10.832
CONIPHER	200	10	100	1	3	0.656008	100	100	0.261056	1	163.37	9.7771
CONIPHER	200	10	200	1	4	0.762186	200	200	0.930156	1	173.37	9.8221
CONIPHER	50	10	1000	1	1	0.446082	1000	1000	0.443878	1	179.34	18.0306
CONIPHER	50	10	1000	1	4	0.647077	1000	1000	0.634358	1	175.02	21.5606
CONIPHER	50	10	100	1	2	0.460038	100	100	0.197647	1	163.41	16.7582
CONIPHER	50	10	100	1	3	0.547082	100	100	0.378936	1	165.02	14.4318
CONIPHER	50	10	200	1	2	0.415974	200	200	0.242294	1	162.24	10.2788
CONIPHER	1000	10	100	30	4	1	79	100	0.524685	1	155.01	69.5362
CONIPHER	1000	10	200	30	1	1	120	200	0.457297	1	164.38	115.983
CONIPHER	200	10	1000	30	2	0.989588	666	1000	0.439099	1	198.5	207.82
CONIPHER	200	10	100	30	4	0.950664	89	100	0.399796	1	154.64	74.1561
CONIPHER	200	10	200	30	2	0.977744	125	200	0.394188	1	189.29	91.4205
CONIPHER	50	10	1000	30	4	0.896438	983	1000	0.932136	1	204.88	216.323
CONIPHER	50	10	100	30	2	0.905111	89	100	0.768129	1	159.87	79.0295
CONIPHER	50	10	200	30	2	1	83	200	0.218899	1	182.76	108.412
CONIPHER	50	10	200	30	4	0.895501	120	200	0.334104	1	161.34	106.484
CONIPHER	200	10	100	3	1	0.792834	86	100	0.715599	1	63.6	33.0415
CONIPHER	1000	10	100	3	3	0.824255	91	100	0.825477	1	163.09	18.8955
CONIPHER	1000	10	100	3	4	0.893876	95	100	0.903461	1	181	17.3912
CONIPHER	1000	10	200	3	4	0.908689	194	200	0.553135	1	187.59	16.4194
CONIPHER	200	10	200	3	1	0.758033	199	200	0.222473	1	142.54	20.2924
CONIPHER	50	10	1000	3	4	0.863949	877	1000	0.784871	1	201.67	29.7097
CONIPHER	50	10	100	3	1	0.878427	99	100	0.0925926	1	125.29	20.2867
CONIPHER	50	10	100	3	3	0.837394	94	100	0.742395	1	176.48	18.5153
CONIPHER	50	10	200	3	1	0.822828	200	200	0.423152	1	139.32	21.1504
CONIPHER	50	10	200	3	4	0.559559	200	200	0.635066	1	171.91	18.3999
CONIPHER	1000	30	3000	100	2	0.841533	2117	3000	0.58941	1	484.73	2874.83
CONIPHER	1000	30	600	100	1	0.828201	360	600	0.479498	1	211.7	887.616
CONIPHER	1000	30	600	100	2	0.887447	469	600	0.535768	1	207.62	947.66
CONIPHER	1000	30	600	100	3	0.849983	448	600	0.433616	1	206.55	746.397
CONIPHER	1000	30	600	100	4	0.885448	301	600	0.176216	1	207.32	1208.76
CONIPHER	50	30	3000	100	2	0.812392	2536	3000	0.383446	1	477.63	2225.22
CONIPHER	50	30	3000	100	3	0.798097	2660	3000	0.662479	1	470.2	2486.56
CONIPHER	50	30	3000	100	4	0.82699	2152	3000	0.540237	1	456.73	2600.64
CONIPHER	50	30	300	100	1	0.802217	152	300	0.240707	1	179.17	526.761
CONIPHER	50	30	300	100	2	0.707987	180	300	0.310624	1	196.1	425.958
CONIPHER	50	30	600	100	4	0.807961	445	600	0.675892	1	202.36	968.735
CONIPHER	1000	30	3000	10	4	0.892269	3000	3000	0.798555	1	240.7	252.174
CONIPHER	1000	30	300	10	4	0.888734	269	300	0.815666	1	158.26	61.8534
CONIPHER	200	30	300	10	3	0.75714	212	300	0.287519	1	167.09	55.6962
CONIPHER	200	30	300	10	4	0.85283	285	300	0.641593	1	158.33	64.6617
CONIPHER	200	30	600	10	3	0.782775	550	600	0.677212	1	159.14	66.2949
CONIPHER	200	30	600	10	4	0.809777	600	600	0.741557	1	159.09	75.4334
CONIPHER	50	30	3000	10	4	0.776533	2761	3000	0.692928	1	218.93	215.754
CONIPHER	50	30	300	10	2	0.713113	291	300	0.746399	1	159.58	59.182
CONIPHER	50	30	300	10	4	0.673093	263	300	0.226589	1	164.53	49.0077
CONIPHER	50	30	600	10	3	0.738612	576	600	0.539048	1	161.45	65.4734
CONIPHER	50	30	600	10	4	0.810345	598	600	0.315681	1	162.94	66.5691
CONIPHER	1000	30	300	30	2	0.823246	263	300	0.763669	1	181.76	185.439
CONIPHER	1000	30	300	30	3	0.831706	290	300	0.823888	1	187.68	180.928
CONIPHER	1000	30	600	30	1	0.746368	411	600	0.528442	1	188.21	252.298
CONIPHER	1000	30	600	30	2	0.813685	520	600	0.659663	1	180.04	245.214
CONIPHER	1000	30	600	30	3	0.892996	560	600	0.555668	1	179.27	270.485
CONIPHER	200	30	300	30	1	0.790632	205	300	0.454071	1	185.57	191.005
CONIPHER	200	30	600	30	1	0.838071	478	600	0.343453	1	179.12	226.589
CONIPHER	50	30	3000	30	1	0.799591	2707	3000	0.563384	1	270.55	711.833
CONIPHER	50	30	300	30	3	0.765747	245	300	0.420511	1	159.46	131.23
CONIPHER	50	30	300	30	4	0.73066	257	300	0.609731	1	165.16	116.767
CONIPHER	50	30	600	30	3	0.793729	600	600	0.79845	1	191.09	208.377
CONIPHER	1000	3	300	100	3	1	292	300	0.93648	1	186.32	232.577
CONIPHER	1000	3	30	100	1	1	28	30	0.874439	1	151.72	59.6376
CONIPHER	1000	3	30	100	2	1	29	30	1	1	169.31	78.0827
CONIPHER	1000	3	30	100	4	1	27	30	0.909091	1	153.43	68.0737
CONIPHER	200	3	30	100	4	1	28	30	0.865385	1	152.04	72.7465
CONIPHER	200	3	60	100	2	1	60	60	0.732394	1	172.77	123.962
CONIPHER	50	3	300	100	4	1	236	300	0.648089	1	196.75	199.748
CONIPHER	50	3	30	100	1	1	29	30	0.933638	1	157.92	80.1838
CONIPHER	50	3	60	100	2	1	48	60	0.656734	1	166.54	124.411
CONIPHER	1000	3	30	10	1	1	29	30	0.933638	1	163.17	18.1068
CONIPHER	200	3	30	10	4	0.623339	30	30	0.634518	1	163.41	13.9667
CONIPHER	50	3	300	10	2	1	300	300	0.94173	1	157.82	35.5976
CONIPHER	50	3	300	10	4	1	288	300	0.92266	1	190.76	29.3275
CONIPHER	50	3	30	10	1	1	29	30	0.913947	1	123.53	21.4711
CONIPHER	50	3	60	10	2					0	164.96	14.5849
CONIPHER	1000	3	60	1	1					0	160.16	8.8207
CONIPHER	1000	3	60	1	4	0.0330765	60	60	0.324714	1	166.61	15.4003
CONIPHER	200	3	300	1	1	0.386493	300	300	0.600497	1	165.24	12.0375
CONIPHER	200	3	60	1	2					0	117.64	12.7239
CONIPHER	200	3	60	1	3	0.640004	56	60	0.6	1	163.95	16.5554
CONIPHER	50	3	300	1	3					0	152.8	9.3784
CONIPHER	50	3	30	1	1	0.912707	30	30	0.971429	1	164.39	17.1661
CONIPHER	50	3	30	1	2	0.901153	30	30	0.949749	1	163.36	17.4106
CONIPHER	50	3	30	1	3	0.753025	30	30	0.826087	1	164.33	14.219
CONIPHER	50	3	60	1	1					0	112.33	14.4159
CONIPHER	50	3	60	1	4	0.680172	60	60	0.812561	1	163.48	9.0991
CONIPHER	1000	3	30	30	3	1	29	30	0.933638	1	104.36	37.4769
CONIPHER	200	3	300	30	3	1	267	300	0.795829	1	174.93	67.066
CONIPHER	200	3	300	30	4	1	222	300	0.568803	1	175.16	82.0063
CONIPHER	200	3	30	30	1	1	28	30	0.859296	1	76.9	39.9304
CONIPHER	200	3	60	30	1	1	58	60	0.913947	1	148.66	36.2664
CONIPHER	50	3	300	30	1	1	300	300	1	1	159.06	76.0419
CONIPHER	50	3	30	30	3	1	25	30	0.645892	1	123.76	33.0616
CONIPHER	50	3	30	30	4	1	30	30	0.901408	1	122.91	32.2501
CONIPHER	50	3	60	30	3	1	47	60	0.407371	1	150.17	42.9627
CONIPHER	50	3	60	30	4	1	60	60	1	1	165.81	47.8348
CONIPHER	1000	3	300	3	1	0.469834	300	300	0.656968	1	176.61	17.705
CONIPHER	1000	3	300	3	2	0.714367	300	300	0	1	172.43	18.2891
CONIPHER	1000	3	300	3	3	0.935458	271	300	0.302205	1	181.75	16.3568
CONIPHER	1000	3	60	3	2	1	60	60	0.262295	1	160.61	13.3496
CONIPHER	1000	3	60	3	3	1	59	60	0.961564	1	163.76	9.4677
CONIPHER	200	3	300	3	2	0.563043	300	300	0.545011	1	175.3	18.0148
CONIPHER	200	3	300	3	3	0.687632	300	300	0.105378	1	175.89	17.6471
CONIPHER	50	3	300	3	2	0.745645	300	300	0.816697	1	117.75	25.0495
CONIPHER	50	3	300	3	3	1	271	300	0.939959	1	166.47	19.1414
CONIPHER	50	3	30	3	4	0.732764	30	30	0.794118	1	165.1	13.2362
CONIPHER	1000	100	1000	100	2	0.696243	983	1000	0.622692	1	237.48	1227.51
CONIPHER	200	100	10000	100	2	0.647457	9706	10000	0.603274	1	1363.57	15281.2
CONIPHER	50	100	10000	100	1	0.642968	10000	10000	0.348831	1	1542.59	14471.2
CONIPHER	50	100	10000	100	2	0.633828	9558	10000	0.581518	1	1428.77	14839
CONIPHER	50	100	10000	100	3	0.62645	9941	10000	0.646908	1	1449.39	12487.8
CONIPHER	50	100	1000	100	2	0.584974	983	1000	0.641027	1	261.07	898.676
CONIPHER	50	100	2000	100	2	0.591983	1881	2000	0.510449	1	362.87	1755.66
CONIPHER	50	100	2000	100	4	0.645778	1808	2000	0.583145	1	347.14	1728.23
CONIPHER	1000	100	1000	10	3	0.657839	1000	1000	0.621738	1	186.86	133.034
CONIPHER	200	100	10000	10	1	0.691596	10000	10000	0.462744	1	550.69	1538.06
CONIPHER	1000	100	10000	30	3	0.714707	10000	10000	0.574737	1	717.61	4455.07
CONIPHER	200	100	10000	30	2	0.684328	10000	10000	0.579605	1	702.12	4808.46
CONIPHER	50	100	10000	30	4	0.61443	10000	10000	0.557741	1	750.82	4442.62
CONIPHER	50	100	1000	30	2	0.594348	1000	1000	0.234266	1	203.68	211.864
CONIPHER	50	100	1000	30	3	0.59966	1000	1000	0.6516	1	206.41	291.953
CONIPHER	1000	10	100	100	2	1	55	100	0.108992	1	193.02	240.618
CONIPHER	200	10	1000	100	2	1	664	1000	0.254579	1	256.12	956.615
CONIPHER	200	10	200	100	2	1	128	200	0.409306	1	165.21	400.408
CONIPHER	200	10	200	100	4	0.98869	147	200	0.294879	1	183.97	379.836
CONIPHER	50	10	200	100	4	1	114	200	0.288012	1	174.69	355.911
CONIPHER	1000	10	200	10	3	0.913543	132	200	0.537102	1	158.78	43.1404
CONIPHER	200	10	100	10	1	0.920705	97	100	0.826335	1	141.14	30.7564
CONIPHER	200	10	100	10	4	0.929027	64	100	0.499319	1	143.12	33.4901
CONIPHER	50	10	1000	10	3	0.90051	879	1000	0.780247	1	197.02	77.1433
CONIPHER	50	10	200	10	4	0.717663	163	200	0.616302	1	167.76	30.8688
CONIPHER	1000	10	100	1	2	0.638963	100	100	0.793164	1	165.18	9.9924
CONIPHER	1000	10	200	1	1	0.837591	200	200	0.781434	1	187.71	11.5938
CONIPHER	200	10	1000	1	4	0.336846	1000	1000	0.245288	1	180.43	15.4119
CONIPHER	200	10	200	1	1	0.305916	200	200	0.374757	1	163.79	12.021
CONIPHER	1000	10	1000	30	3	0.972488	714	1000	0.512525	1	191.32	216.839
CONIPHER	1000	10	1000	30	4	1	776	1000	0.61556	1	202.09	245.814
CONIPHER	1000	10	200	30	2	1	124	200	0.475012	1	189.88	138.619
CONIPHER	200	10	100	30	1	1	77	100	0.690888	1	198.19	91.0661
CONIPHER	50	10	1000	30	3	0.966414	838	1000	0.724637	1	198.39	182.286
CONIPHER	50	10	100	30	4	0.886035	71	100	0.523088	1	155.21	63.451
CONIPHER	1000	10	1000	3	2	0.891655	1000	1000	0.871949	1	159.01	32.1839
CONIPHER	1000	10	1000	3	4	0.850517	1000	1000	0.250051	1	158.76	36.5069
CONIPHER	1000	10	100	3	1	0.834457	96	100	0.86998	1	164.72	15.1396
CONIPHER	1000	10	200	3	1	0.805925	191	200	0.440444	1	162.94	19.3362
CONIPHER	1000	10	200	3	3	0.809907	194	200	0.862168	1	165.46	19.0203
CONIPHER	200	10	1000	3	1	0.753741	916	1000	0.353844	1	164.4	32.4882
CONIPHER	200	10	100	3	3	0.770087	96	100	0.883135	1	164.45	15.5834
CONIPHER	1000	30	300	100	1	0.902308	189	300	0.403308	1	187.5	676.163
CONIPHER	200	30	300	100	2	0.833397	198	300	0.451722	1	171.81	674.471
CONIPHER	200	30	600	100	2	0.812568	331	600	0.373656	1	200.79	978.285
CONIPHER	50	30	600	100	1	0.746629	464	600	0.605784	1	227.87	625.301
CONIPHER	1000	30	3000	10	2	0.877691	2858	3000	0.80066	1	231.14	249.66
CONIPHER	1000	30	3000	10	3	0.859595	2540	3000	0.523045	1	199.04	256.089
CONIPHER	1000	30	300	10	1	0.8189	279	300	0.553539	1	158.33	58.0158
CONIPHER	1000	30	300	10	2	0.847344	276	300	0.796187	1	158.21	67.4269
CONIPHER	50	30	600	10	1	0.754944	600	600	0.789329	1	168.93	61.5321
CONIPHER	1000	30	300	30	4	0.859734	280	300	0.808104	1	189.8	149.505
CONIPHER	200	30	3000	30	4	0.882616	2834	3000	0.754056	1	298.28	636.103
CONIPHER	50	30	3000	30	2	0.766668	2668	3000	0.616966	1	278.07	764.137
CONIPHER	1000	3	30	100	3	1	24	30	0.652174	1	150.6	99.4728
CONIPHER	1000	3	60	100	2	1	54	60	0.78961	1	159.12	117.174
CONIPHER	200	3	300	100	2	1	299	300	0.989418	1	189.33	198.188
[truncated: 1,175 more rows]

## Sheet: S6 CONIPHER No-Noise
program	sim_name	num_samples	v_measure	num_mutations_pred	num_mutations_true	ancestor_descendant_f_score	Success	memory	time
[truncated: 750 more rows]

[truncated: 8 more sheets: S7 CONIPHER Noise, S8 HGSOC WGS, p2, S9 HGSOC WGS + Targeted, p2, S10 HGSOC WGS, p3, S11 HGSOC WGS + Targeted, p3, S12 HGSOC WGS, p9, S13 HGSOC WGS + Targeted, p9, S14 Copy Number Error]
