# Supplementary material for: PhyClone: accurate Bayesian reconstruction of cancer phylogenies from bulk sequencing
Source: Bioinformatics. 2025 Jun 13;41(7):btaf344. doi: 10.1093/bioinformatics/btaf344 (PMC12964358; doi:10.1093/bioinformatics/btaf344)
Supplement: btaf344_Supplementary_Data [file btaf344_supplementary_data.zip › Experiment_Posterior_Metrics.xlsx]

## Sheet: S28 Pairtree Posterior Metrics
program	relationship_reconstruction_error	num_trees_rrl	depth	num_clusters	num_mutations	num_samples	run	perplexity	num_trees_perplex	truth_perplexity	log_perplexity_ratio
Pairtree	0.199986	11	1000	100	2000	100	1	12.6366	11	3.95006	8.68657
Pairtree	0.20042	26	200	100	10000	100	4	4.30071	26	2.47965	1.82106
Pairtree	0.157682	18	200	100	1000	100	1	4.3824	18	2.89608	1.48633
Pairtree	0.138486	6	200	100	2000	100	1	4.09573	6	2.74587	1.34987
Pairtree	0.228829	3	200	100	2000	100	2	4.4348	3	2.92393	1.51087
Pairtree	0.1878	10	50	100	10000	100	4	1.79207	10	1.3554	0.436664
Pairtree	0.203152	21	1000	100	10000	10	3	10.5188	21	3.42599	7.09282
Pairtree	0.206184	73	1000	100	2000	10	3	9.71567	73	3.9905	5.72518
Pairtree	0.184347	463	200	100	10000	10	2	3.87289	463	2.61047	1.26241
Pairtree	0.220089	17	200	100	10000	10	3	4.51367	17	2.83836	1.67531
Pairtree	0.178509	649	200	100	1000	10	4	3.41028	649	2.65611	0.754171
Pairtree	0.154351	42	50	100	10000	10	1	1.60491	42	1.47909	0.125822
Pairtree	0.296799	74	50	100	10000	10	3	1.76299	74	1.53446	0.228538
Pairtree	0.519557	123	50	100	1000	10	1	1.82319	123	1.89201	-0.0688231
Pairtree	0.308821	177	50	100	1000	10	3	2.03031	177	2.1057	-0.0753831
Pairtree	0.299187	110	50	100	2000	10	4	1.91795	110	1.74988	0.16807
Pairtree	0.199779	4	1000	100	10000	30	2	12.4892	4	3.75482	8.73441
Pairtree	0.204345	5	1000	100	2000	30	1	12.09	5	3.86068	8.22935
Pairtree	0.136164	15	1000	100	2000	30	2	13.195	15	3.91922	9.27579
Pairtree	0.166474	8	200	100	10000	30	4	4.2826	8	2.31389	1.96871
Pairtree	0.219449	7	200	100	1000	30	2	4.35414	7	3.09462	1.25952
Pairtree	0.192632	4	200	100	2000	30	3	4.57072	4	2.83523	1.73549
Pairtree	0.193051	8	50	100	10000	30	2	2.11611	8	1.67645	0.439667
Pairtree	0.242569	5	50	100	10000	30	3	2.22077	5	1.79161	0.42916
Pairtree	0.21595	14	50	100	2000	30	1	2.46374	14	2.10901	0.354724
Pairtree	0.185795	5	50	100	2000	30	2	2.04915	5	1.78914	0.260012
Pairtree	0.314373	2	50	100	2000	30	3	2.25256	2	1.92941	0.323144
Pairtree	0.00353153	1	1000	10	1000	100	3	4.9978	1	4.96632	0.0314785
Pairtree	0.00867267	2	1000	10	1000	100	4	4.32786	2	4.16838	0.159478
Pairtree	0.0108543	2	1000	10	200	100	1	4.70994	2	4.64181	0.0681324
Pairtree	0.00343343	2	200	10	1000	100	3	3.86175	2	3.83506	0.0266864
Pairtree	0.00654454	1	200	10	1000	100	4	2.96108	1	2.9231	0.0379762
Pairtree	0.00767677	1	200	10	100	100	3	3.89303	1	3.85127	0.0417663
Pairtree	0.00417085	1	200	10	200	100	3	3.86258	1	3.83462	0.0279675
Pairtree	0.101818	1	50	10	100	100	4	2.85205	1	2.8332	0.0188504
Pairtree	0.185226	1	50	10	200	100	2	3.76963	1	3.61923	0.150401
Pairtree	0.0323232	1	1000	10	100	10	1	5.4288	1	4.96005	0.46875
Pairtree	0.0583934	2	1000	10	200	10	4	5.30476	2	4.77226	0.532495
Pairtree	0.0795495	1	200	10	1000	10	2	2.66187	1	2.18671	0.475161
Pairtree	0.306287	3	200	10	100	10	2	2.806	3	2.87445	-0.0684485
Pairtree	0.0165829	1	200	10	200	10	4	3.40945	1	3.43309	-0.0236421
Pairtree	0.292584	3	50	10	100	10	1	3.28104	3	3.20784	0.0732025
Pairtree	0.269229	2	50	10	100	10	3	3.09102	2	3.14668	-0.0556578
Pairtree	0.195163	4	50	10	200	10	1	2.37757	4	2.22872	0.148852
Pairtree	0.372081	12	1000	10	1000	1	4	3.01852	12	3.06758	-0.0490564
Pairtree	0.399102	5	200	10	100	1	1	2.81704	5	3.19201	-0.374969
Pairtree	0.264498	30	200	10	1000	1	2	2.35325	30	2.56131	-0.208061
Pairtree	0.535041	3	200	10	1000	1	3	1.23004	3	1.27644	-0.0463978
Pairtree	0.597051	5	200	10	100	1	4	1.41037	5	1.85977	-0.449394
Pairtree	0.296102	6	200	10	200	1	2	2.96725	6	3.28664	-0.319384
Pairtree	0.402377	2	50	10	1000	1	2	1.98232	2	2.01653	-0.0342151
Pairtree	0.466837	8	50	10	1000	1	3	3.16674	8	3.44166	-0.274924
Pairtree	0.509074	8	50	10	100	1	4	3.58863	8	3.94555	-0.356922
Pairtree	0.25756	8	50	10	200	1	1	2.93389	8	3.42726	-0.493365
Pairtree	0.00336336	1	1000	10	1000	30	1	5.29393	1	5.13234	0.161584
Pairtree	0.0028008	2	1000	10	1000	30	2	4.84466	2	4.82532	0.0193383
Pairtree	0.00484848	1	1000	10	100	30	1	6.0267	1	5.94875	0.0779512
Pairtree	0.00241206	1	1000	10	200	30	3	4.42735	1	4.39689	0.0304576
Pairtree	0.102118	2	200	10	1000	30	1	3.1085	2	3.05948	0.0490194
Pairtree	0.000808081	1	200	10	100	30	3	4.12315	1	4.06028	0.0628754
Pairtree	0.0535678	1	200	10	200	30	1	3.35204	1	3.30997	0.0420649
Pairtree	0.31798	1	50	10	100	30	1	3.00823	1	2.81238	0.195848
Pairtree	0.11794	1	50	10	200	30	1	2.81784	1	2.76298	0.0548569
Pairtree	0.174535	3	200	10	1000	3	3	2.42876	3	2.48058	-0.0518177
Pairtree	0.221533	18	200	10	100	3	4	3.15103	18	3.29822	-0.147192
Pairtree	0.198269	6	200	10	200	3	4	2.41654	6	2.53724	-0.120701
Pairtree	0.357582	4	50	10	1000	3	2	0.972524	4	0.986456	-0.0139319
Pairtree	0.119924	35	50	10	1000	3	3	2.54961	35	2.56152	-0.011919
Pairtree	0.536414	3	50	10	100	3	4	2.62316	3	2.83166	-0.208496
Pairtree	0.243001	10	50	10	200	3	2	1.94231	10	2.10375	-0.161445
Pairtree	0.503316	75	50	10	200	3	3	3.21852	75	3.30671	-0.0881976
Pairtree	0.124712	3	1000	30	3000	100	4	7.32735	3	4.4263	2.90105
Pairtree	0.127618	2	200	30	3000	100	2	4.45023	2	4.01475	0.435482
Pairtree	0.0802392	3	200	30	3000	100	3	3.30658	3	2.3514	0.955187
Pairtree	0.150979	2	200	30	3000	100	4	4.33944	2	3.64737	0.692066
Pairtree	0.199969	6	50	30	300	10	3	3.11376	6	3.01084	0.102928
Pairtree	0.137347	1	200	30	300	100	4	4.14893	1	3.24023	0.908698
Pairtree	0.128269	4	200	30	600	100	1	4.35079	4	3.01977	1.33103
Pairtree	0.109699	1	200	30	600	100	4	3.9655	1	2.9548	1.01069
Pairtree	0.128194	2	50	30	3000	100	1	2.58181	2	2.20268	0.379122
Pairtree	0.269231	1	50	30	300	100	3	2.51815	1	2.24785	0.270309
Pairtree	0.198815	1	50	30	600	100	3	2.68602	1	2.11213	0.573888
Pairtree	0.10669	1	1000	30	3000	10	1	8.97048	1	4.11272	4.85776
Pairtree	0.163276	3	1000	30	600	10	4	7.6016	3	4.17702	3.42458
Pairtree	0.19812	6	200	30	3000	10	2	4.00801	6	2.53158	1.47643
Pairtree	0.132116	3	200	30	3000	10	3	3.64818	3	2.74611	0.902064
Pairtree	0.151245	3	200	30	3000	10	4	3.65594	3	2.76782	0.888113
Pairtree	0.209293	3	200	30	300	10	1	4.84007	3	3.52616	1.31392
Pairtree	0.198553	1	200	30	600	10	1	4.5317	1	3.70058	0.831118
Pairtree	0.227532	3	50	30	3000	10	1	2.34819	3	2.16364	0.184541
Pairtree	0.280183	3	50	30	600	10	2	2.80028	3	2.57441	0.225873
Pairtree	0.110441	1	1000	30	3000	30	1	8.1619	1	3.55258	4.60932
Pairtree	0.188345	2	1000	30	3000	30	2	8.42919	2	4.56385	3.86534
Pairtree	0.181672	1	1000	30	300	30	1	8.13804	1	5.25881	2.87923
Pairtree	0.140637	4	200	30	3000	30	3	4.00221	4	2.76785	1.23436
Pairtree	0.225775	1	200	30	300	30	3	4.24116	1	3.37012	0.871039
Pairtree	0.16343	3	200	30	300	30	4	5.01826	3	3.43607	1.58219
Pairtree	0.261658	1	200	30	600	30	3	4.58449	1	3.54333	1.04116
Pairtree	0.192972	4	200	30	600	30	4	3.86966	4	3.03654	0.833117
Pairtree	0.152421	4	50	30	3000	30	4	2.12347	4	1.66157	0.461899
Pairtree	0.14252	2	50	30	300	30	1	2.43008	2	2.45942	-0.0293344
Pairtree	0.296936	3	50	30	300	30	2	2.9555	3	2.28738	0.668122
Pairtree	0.267117	1	50	30	600	30	1	2.51335	1	2.20961	0.303738
Pairtree	0.21243	6	50	30	600	30	2	2.27497	6	1.89762	0.377347
Pairtree	0.0130212	1	1000	3	300	100	1	4.97613	1	4.928	0.0481316
Pairtree	0.0344633	1	1000	3	60	100	1	4.79605	1	4.69772	0.0983231
Pairtree	0	1	1000	3	60	100	3	5.22626	1	5.22626	0
Pairtree	0	1	1000	3	60	100	4	4.33508	1	4.33508	0
Pairtree	0.0121739	1	200	3	300	100	3	4.09885	1	4.05988	0.0389731
Pairtree	0.0344633	1	200	3	60	100	4	3.91321	1	3.8311	0.0821184
Pairtree	0	1	50	3	30	100	4	3.38095	1	3.38095	0
Pairtree	0.0531073	1	50	3	60	100	1	3.23744	1	3.09933	0.13811
Pairtree	0	1	50	3	60	100	3	2.10925	1	2.10925	0
Pairtree	0.0758305	1	1000	3	300	10	4	4.36735	1	4.41017	-0.0428248
Pairtree	0	1	1000	3	30	10	2	4.67221	1	4.67221	0
Pairtree	0	1	1000	3	30	10	3	5.20532	1	5.20532	0
Pairtree	0	1	1000	3	60	10	1	5.83565	1	5.83565	0
Pairtree	0	1	1000	3	60	10	2	3.7422	1	3.7422	-4.44089e-16
Pairtree	0	1	1000	3	60	10	4	5.20573	1	5.20573	0
Pairtree	0	1	200	3	300	10	2	3.91205	1	3.91205	0
Pairtree	0	1	200	3	300	10	4	3.60663	1	3.60663	4.44089e-16
Pairtree	0	1	200	3	30	10	2	2.42243	1	2.42243	0
Pairtree	0	1	200	3	60	10	1	3.49984	1	3.49984	0
Pairtree	0	1	200	3	60	10	2	3.64403	1	3.64403	0
Pairtree	0.0344633	1	200	3	60	10	4	4.03592	1	3.93319	0.10273
Pairtree	0	1	50	3	300	10	1	2.26455	1	2.26455	0
Pairtree	0.24747	2	50	3	30	10	2	3.3032	2	3.24143	0.0617612
Pairtree	0	1	50	3	30	10	4	2.67631	1	2.67631	0
Pairtree	0.0327684	1	50	3	60	10	4	2.72927	1	2.73073	-0.00146469
Pairtree	0.232016	2	1000	3	300	1	2	1.937	2	2.12005	-0.183055
Pairtree	0.160272	2	1000	3	300	1	4	3.99054	2	4.01006	-0.019525
Pairtree	0.705747	1	1000	3	30	1	2	6.36507	1	6.74514	-0.380072
Pairtree	4.33617e-06	3	1000	3	30	1	3	5.76762	3	5.76762	0
Pairtree	0.24461	2	1000	3	30	1	4	5.55664	2	5.89119	-0.334548
Pairtree	0.589208	1	200	3	300	1	3	3.77524	1	3.81885	-0.0436142
Pairtree	0.195402	1	200	3	30	1	1	5.29404	1	5.44424	-0.150204
Pairtree	0.289921	2	200	3	30	1	2	4.18086	2	4.32064	-0.13978
Pairtree	0.0234045	2	50	3	300	1	2	0.975679	2	0.989382	-0.0137033
Pairtree	4.27852e-06	3	50	3	300	1	4	1.92888	3	1.92888	-2.22045e-16
Pairtree	0.673563	1	50	3	30	1	4	3.99375	1	4.6945	-0.700751
Pairtree	0	1	1000	3	300	30	4	4.19871	1	4.19871	-8.88178e-16
Pairtree	0	1	1000	3	30	30	4	5.27444	1	5.27444	0
Pairtree	0	1	1000	3	60	30	2	4.79153	1	4.79153	0
Pairtree	0	1	200	3	30	30	3	3.60505	1	3.60505	-4.44089e-16
Pairtree	0	1	200	3	30	30	4	3.80493	1	3.80493	-4.44089e-16
Pairtree	0	1	200	3	60	30	2	3.22614	1	3.22614	0
Pairtree	0	1	50	3	30	30	1	3.47907	1	3.47907	0
Pairtree	0.0490319	2	1000	3	30	3	2	4.78113	2	4.78117	-3.44626e-05
Pairtree	0.00846172	2	1000	3	30	3	3	6.41332	2	6.41332	1.70748e-07
Pairtree	0	1	200	3	30	3	3	4.31319	1	4.31319	0
Pairtree	1.4746e-06	4	200	3	60	3	1	2.9076	4	2.90745	0.000143023
Pairtree	0.0505794	3	200	3	60	3	3	3.49797	3	3.49516	0.002808
Pairtree	0.43398	1	50	3	300	3	1	3.79614	1	3.88818	-0.0920417
Pairtree	0.298216	1	50	3	300	3	4	1.47079	1	1.49062	-0.0198355
Pairtree	0.528736	1	50	3	30	3	3	2.45148	1	2.58587	-0.134392
Pairtree	0.00620163	3	50	3	60	3	2	2.03533	3	2.03545	-0.000119715
Pairtree	7.52094e-05	3	50	3	60	3	3	2.70141	3	2.69913	0.00227677
Pairtree	0.143601	3	50	3	60	3	4	3.45786	3	3.45768	0.000184462
Pairtree	0.174241	5	1000	100	10000	100	1	11.4384	5	3.90335	7.53501
Pairtree	0.145085	41	1000	100	10000	100	3	12.8287	41	3.93852	8.89015
Pairtree	0.200494	5	1000	100	1000	100	4	10.9612	5	4.98376	5.97747
Pairtree	0.159244	7	1000	100	2000	100	3	11.6825	7	4.32655	7.35594
Pairtree	0.170377	12	1000	100	2000	100	4	11.9719	12	3.98276	7.98914
Pairtree	0.191507	11	200	100	10000	100	1	4.13558	11	2.30814	1.82744
Pairtree	0.213061	12	200	100	10000	100	3	4.3572	12	2.77504	1.58216
Pairtree	0.345187	4	200	100	1000	100	2	4.78236	4	3.11598	1.66637
Pairtree	0.22424	15	200	100	1000	100	4	4.40581	15	3.06579	1.34003
Pairtree	0.33915	2	50	100	1000	100	1	2.04375	2	1.99047	0.0532787
Pairtree	0.264721	3	50	100	1000	100	3	2.17645	3	2.14157	0.0348801
Pairtree	0.344891	4	50	100	1000	100	4	2.12942	4	2.04245	0.0869727
Pairtree	0.198271	41	1000	100	10000	10	1	12.0034	41	3.84342	8.15999
Pairtree	0.185615	14	1000	100	1000	10	1	10.9696	14	4.27581	6.69382
Pairtree	0.253737	68	1000	100	1000	10	2	12.5531	68	4.33108	8.22199
Pairtree	0.185	16	1000	100	2000	10	1	11.5066	16	4.08533	7.42126
Pairtree	0.14007	270	1000	100	2000	10	4	10.9815	270	3.66378	7.31773
Pairtree	0.253137	144	200	100	1000	10	1	4.06501	144	3.08642	0.978586
Pairtree	0.226284	44	200	100	1000	10	2	4.16424	44	3.18414	0.980104
Pairtree	0.231558	78	200	100	1000	10	3	4.26111	78	2.95174	1.30937
Pairtree	0.182423	24	200	100	2000	10	3	4.15587	24	2.90545	1.25042
Pairtree	0.220765	4	50	100	10000	10	2	2.19031	4	1.81208	0.378226
Pairtree	0.196312	41	50	100	10000	10	4	1.76352	41	1.56786	0.195662
Pairtree	0.349896	53	50	100	1000	10	4	2.27096	53	2.24276	0.028197
Pairtree	0.257217	65	50	100	2000	10	3	1.85594	65	1.81545	0.0404934
Pairtree	0.23775	4	1000	100	10000	30	4	11.1301	4	4.06697	7.06313
Pairtree	0.190136	8	1000	100	1000	30	1	11.4742	8	4.71362	6.76057
Pairtree	0.143481	8	1000	100	1000	30	2	11.8645	8	4.06855	7.79599
Pairtree	0.166064	7	1000	100	1000	30	3	14.8884	7	4.28691	10.6015
Pairtree	0.170591	19	200	100	10000	30	1	4.05373	19	2.87651	1.17723
Pairtree	0.222138	14	200	100	10000	30	3	4.20493	14	2.50585	1.69908
Pairtree	0.221411	7	200	100	1000	30	1	4.55547	7	3.24181	1.31366
Pairtree	0.193664	14	200	100	1000	30	4	4.61981	14	3.03185	1.58796
Pairtree	0.182066	2	200	100	2000	30	1	4.3691	2	2.85984	1.50926
Pairtree	0.223989	18	200	100	2000	30	4	4.2821	18	2.43164	1.85047
Pairtree	0.243215	20	50	100	10000	30	1	2.12539	20	1.72808	0.397319
Pairtree	0.197671	25	50	100	1000	30	1	2.42014	25	2.55382	-0.133678
Pairtree	0.249305	10	50	100	2000	30	4	2.18025	10	1.95738	0.222865
Pairtree	0	2	1000	10	100	100	3	4.71767	2	4.71767	0
Pairtree	0.101212	1	1000	10	100	100	4	7.15294	1	5.93876	1.21418
Pairtree	0.00894472	2	1000	10	200	100	3	4.95323	2	4.45671	0.496523
Pairtree	0.0342211	1	1000	10	200	100	4	5.19118	1	5.07243	0.118758
Pairtree	0.00182182	3	200	10	1000	100	1	3.08599	3	3.07711	0.00888171
Pairtree	0.00868687	1	200	10	100	100	2	4.32232	1	4.31094	0.0113832
Pairtree	0.032322	2	200	10	100	100	4	3.89465	2	3.64193	0.252724
Pairtree	0.00557789	1	200	10	200	100	1	3.22145	1	3.19051	0.0309474
Pairtree	0.0668789	1	50	10	1000	100	3	2.99709	1	2.93921	0.0578846
Pairtree	0.0294555	1	50	10	1000	100	4	1.98722	1	1.94909	0.0381242
Pairtree	0.0779798	1	50	10	100	100	2	2.6748	1	2.62811	0.0466824
Pairtree	0.0590955	1	50	10	200	100	1	2.41163	1	2.24474	0.166891
Pairtree	0.0108543	1	50	10	200	100	3	1.96221	1	1.88873	0.0734847
Pairtree	0.0726126	1	1000	10	1000	10	3	4.27832	1	4.28093	-0.00261446
Pairtree	0.0165657	1	1000	10	100	10	2	5.44194	1	5.36763	0.0743005
Pairtree	0.00787879	1	1000	10	100	10	3	4.89275	1	4.89725	-0.00449519
Pairtree	0.0485427	1	1000	10	200	10	1	4.30054	1	4.35674	-0.056199
Pairtree	0.0539394	1	200	10	100	10	3	3.22535	1	3.21532	0.0100366
Pairtree	0.414318	2	50	10	100	10	2	2.96848	2	2.97509	-0.00661349
Pairtree	0.185016	5	50	10	100	10	4	2.92344	5	2.47988	0.443556
Pairtree	0.165858	4	50	10	200	10	3	1.86033	4	1.86769	-0.00736337
Pairtree	0.537753	6	1000	10	1000	1	1	5.35756	6	5.39645	-0.0388891
Pairtree	0.11812	30	1000	10	1000	1	2	3.7873	30	3.92185	-0.134546
Pairtree	0.286449	100	1000	10	1000	1	3	3.58504	100	3.66467	-0.0796302
Pairtree	0.322235	41	1000	10	100	1	3	5.62097	41	5.99373	-0.372758
Pairtree	0.364879	6	1000	10	100	1	4	3.49452	6	3.94822	-0.453699
Pairtree	0.299536	626	200	10	1000	1	1	3.31227	626	3.65679	-0.344517
Pairtree	0.276697	8	200	10	200	1	3	2.49993	8	2.73464	-0.234712
Pairtree	0.820773	3	50	10	100	1	1	3.72878	3	4.23234	-0.503568
Pairtree	0.744871	2	50	10	200	1	3	1.12001	2	1.57061	-0.450604
Pairtree	0.348166	12	50	10	200	1	4	1.91366	12	2.16034	-0.246686
Pairtree	0.080202	1	50	10	100	30	3	2.91852	1	2.84189	0.076637
Pairtree	0.0331313	1	1000	10	100	30	2	6.64853	1	5.56062	1.08791
Pairtree	0	1	1000	10	100	30	3	4.8399	1	4.8399	0
Pairtree	0.00668342	1	1000	10	200	30	4	4.85546	1	4.29387	0.561589
Pairtree	0.000760761	2	200	10	1000	30	3	2.24067	2	2.23644	0.00422355
Pairtree	0	1	200	10	1000	30	4	2.81371	1	2.81371	0
Pairtree	0.059798	1	200	10	100	30	2	3.46931	1	3.33681	0.132499
Pairtree	0.0236683	1	200	10	200	30	3	3.51029	1	3.38775	0.12254
Pairtree	0	1	200	10	200	30	4	3.03883	1	3.03883	-4.44089e-16
Pairtree	0.144683	1	50	10	1000	30	1	2.06155	1	1.82976	0.231786
Pairtree	0.0628068	1	50	10	1000	30	2	2.13265	1	1.88338	0.249271
Pairtree	0.0729146	1	50	10	200	30	3	2.36725	1	2.36739	-0.000137073
Pairtree	0.240189	2	1000	10	1000	3	1	4.97415	2	5.01477	-0.0406169
Pairtree	0.354618	7	1000	10	1000	3	3	4.52406	7	4.55785	-0.0337827
Pairtree	0.136833	33	1000	10	100	3	2	3.69553	33	3.82251	-0.126975
Pairtree	0.354271	1	1000	10	200	3	2	3.94215	1	4.09679	-0.154637
Pairtree	0.0434964	4	200	10	1000	3	2	3.91475	4	3.91838	-0.00363066
Pairtree	0.0551089	4	200	10	1000	3	4	3.30377	4	3.31018	-0.00640791
Pairtree	0.192105	96	200	10	100	3	2	3.61431	96	3.7863	-0.171987
Pairtree	0.261993	16	200	10	200	3	2	3.76572	16	3.80628	-0.0405634
Pairtree	0.208802	10	200	10	200	3	3	3.78769	10	3.92123	-0.133545
Pairtree	0.358329	20	50	10	1000	3	1	2.67292	20	2.6793	-0.00637471
Pairtree	0.304846	3	50	10	100	3	2	3.70723	3	3.85035	-0.143117
Pairtree	0.165759	1	1000	30	3000	100	1	7.44226	1	5.32855	2.11371
Pairtree	0.123514	2	1000	30	3000	100	3	11.3663	2	3.76508	7.60123
Pairtree	0.120491	3	1000	30	300	100	2	11.8983	3	4.85505	7.04322
Pairtree	0.147648	2	1000	30	300	100	3	9.54842	2	4.60094	4.94747
Pairtree	0.166332	1	1000	30	300	100	4	9.09682	1	4.78584	4.31098
Pairtree	0.0955403	4	200	30	3000	100	1	4.05678	4	2.58905	1.46773
Pairtree	0.110903	2	200	30	300	100	1	4.35011	2	3.2909	1.05921
Pairtree	0.150033	1	200	30	300	100	3	4.53581	1	3.79587	0.739936
Pairtree	0.144252	2	200	30	600	100	3	4.11392	2	3.48056	0.633352
Pairtree	0.209208	1	50	30	300	100	4	2.81134	1	2.56806	0.243282
Pairtree	0.216349	1	50	30	600	100	2	3.04684	1	2.93244	0.114402
Pairtree	0.192486	1	1000	30	300	10	3	8.67573	1	5.08905	3.58668
Pairtree	0.157897	4	1000	30	600	10	1	9.51769	4	4.47104	5.04665
Pairtree	0.225593	2	1000	30	600	10	2	6.94302	2	4.97241	1.97061
Pairtree	0.157195	4	1000	30	600	10	3	9.68498	4	4.35955	5.32543
Pairtree	0.13251	2	200	30	3000	10	1	3.71025	2	3.13833	0.571924
Pairtree	0.145699	5	200	30	300	10	2	4.24623	5	3.40942	0.836808
Pairtree	0.2164	1	200	30	600	10	2	3.79398	1	2.9348	0.859183
Pairtree	0.248505	2	50	30	3000	10	2	2.70344	2	2.38453	0.318906
Pairtree	0.248506	2	50	30	3000	10	3	2.39732	2	2.27869	0.118623
Pairtree	0.311014	2	50	30	300	10	1	3.31491	2	3.08865	0.226258
Pairtree	0.071763	7	1000	30	3000	30	3	8.49754	7	4.70706	3.79048
Pairtree	0.125505	27	1000	30	3000	30	4	7.23684	27	4.11351	3.12333
Pairtree	0.128648	4	1000	30	600	30	4	8.22988	4	4.47904	3.75084
Pairtree	0.075308	2	200	30	3000	30	1	3.46231	2	3.06056	0.401744
Pairtree	0.161247	2	200	30	3000	30	2	4.20729	2	3.34524	0.862051
Pairtree	0.226734	2	200	30	300	30	2	4.979	2	2.76529	2.21372
Pairtree	0.142053	1	200	30	600	30	2	4.11054	1	3.02172	1.08883
Pairtree	0.162605	1	50	30	3000	30	3	2.89513	1	2.61974	0.275388
Pairtree	0.278203	1	50	30	600	30	4	2.78471	1	2.49862	0.286088
Pairtree	0.058796	1	1000	3	300	100	2	5.31561	1	5.09923	0.216377
Pairtree	0.0289186	1	1000	3	300	100	4	4.99769	1	4.86363	0.134056
Pairtree	0.0200446	1	200	3	300	100	1	4.05042	1	3.99496	0.0554591
Pairtree	0.0330658	1	200	3	300	100	4	4.15257	1	4.05879	0.0937801
Pairtree	0	1	200	3	30	100	1	3.16317	1	3.16317	0
Pairtree	0.117241	1	200	3	30	100	2	4.95829	1	4.57461	0.383686
Pairtree	0	1	200	3	30	100	3	4.16865	1	4.16865	8.88178e-16
Pairtree	0.0344633	1	200	3	60	100	3	3.36983	1	3.28402	0.0858066
Pairtree	0	1	50	3	300	100	1	2.17268	1	2.17268	0
Pairtree	0	1	50	3	30	100	3	2.59646	1	2.59646	0
Pairtree	0.0344633	1	50	3	60	100	4	2.14173	1	2.0762	0.0655271
Pairtree	0	1	1000	3	300	10	1	5.73144	1	5.73144	0
Pairtree	0.00468227	1	1000	3	300	10	2	3.48656	1	3.46205	0.0245063
Pairtree	0	1	1000	3	30	10	4	5.87513	1	5.87513	0
Pairtree	0	1	1000	3	60	10	3	5.25168	1	5.25168	0
Pairtree	0.0298851	1	200	3	30	10	3	4.7277	1	4.51858	0.209118
Pairtree	0	1	200	3	60	10	3	3.23938	1	3.23938	0
Pairtree	0	1	50	3	300	10	3	1.61712	1	1.61712	-4.44089e-16
Pairtree	0.0436782	1	50	3	30	10	3	3.07332	1	2.91804	0.155274
Pairtree	0.167417	6	1000	3	300	1	1	4.1245	6	4.37478	-0.250278
Pairtree	0.0253622	2	1000	3	300	1	3	4.97384	2	4.99546	-0.0216145
Pairtree	0.119417	2	1000	3	60	1	2	4.93902	2	5.02864	-0.0896183
Pairtree	0.0352154	2	1000	3	60	1	3	2.84236	2	2.94486	-0.102504
Pairtree	0.220492	1	200	3	300	1	2	4.01794	1	4.04006	-0.0221164
Pairtree	2.95228e-05	6	200	3	300	1	4	4.09062	6	4.09062	-8.88178e-16
Pairtree	0.00224955	6	200	3	30	1	3	3.66216	6	3.72066	-0.058492
Pairtree	0.632184	1	200	3	30	1	4	6.04444	1	6.01463	0.0298165
Pairtree	0.0772525	2	200	3	60	1	4	3.2264	2	3.33737	-0.110967
Pairtree	0.364708	3	50	3	300	1	1	3.57423	3	3.63684	-0.0626051
Pairtree	0.0587486	1	50	3	60	1	2	4.0155	1	3.8886	0.12689
Pairtree	0.135205	2	50	3	60	1	3	3.30444	2	3.41083	-0.106391
Pairtree	0	1	1000	3	300	30	1	5.20898	1	5.20898	0
Pairtree	0.00671126	1	1000	3	300	30	2	4.48587	1	4.46579	0.0200854
Pairtree	0	1	1000	3	30	30	1	6.04528	1	6.04528	0
Pairtree	0	1	1000	3	60	30	3	4.68455	1	4.68455	0
Pairtree	0	1	1000	3	60	30	4	4.2094	1	4.2094	0
Pairtree	0	1	200	3	300	30	1	3.13949	1	3.13949	0
Pairtree	0	1	200	3	300	30	2	2.91374	1	2.91374	0
Pairtree	0	1	200	3	30	30	2	3.5856	1	3.5856	0
Pairtree	0	1	200	3	60	30	4	3.02385	1	3.02385	0
Pairtree	0.00671126	1	50	3	300	30	2	2.7023	1	2.6912	0.0111021
Pairtree	0.0133779	1	50	3	300	30	3	3.19893	1	3.1706	0.0283259
Pairtree	0.0133779	1	50	3	300	30	4	2.18445	1	2.15984	0.0246134
Pairtree	0	1	50	3	30	30	2	3.29619	1	3.29619	0
Pairtree	3.0573e-06	3	1000	3	300	3	4	3.32944	3	3.32944	0
Pairtree	3.51434e-06	2	1000	3	30	3	1	4.73297	2	4.73297	0
Pairtree	0	1	1000	3	30	3	4	4.99279	1	4.99279	0
Pairtree	0	1	1000	3	60	3	1	5.07373	1	5.07373	0
Pairtree	0.481921	1	1000	3	60	3	4	4.50097	1	4.65217	-0.151202
Pairtree	0.164285	3	200	3	300	3	4	1.96155	3	1.96155	-2.22045e-16
Pairtree	0.393444	2	200	3	30	3	4	4.82431	2	4.98431	-0.160002
Pairtree	2.05023e-06	3	200	3	60	3	2	4.05682	3	4.05682	-1.50828e-08
Pairtree	0.0057225	2	200	3	60	3	4	2.74628	2	2.74628	4.44089e-16
Pairtree	0.468247	2	50	3	30	3	2	2.0417	2	2.18718	-0.14548
Pairtree	0.219944	23	1000	100	10000	100	2	13.653	23	3.51381	10.1392
Pairtree	0.180952	10	1000	100	10000	100	4	12.9635	10	3.49194	9.47153
Pairtree	0.178472	13	1000	100	1000	100	1	12.7643	13	4.4597	8.30462
Pairtree	0.22769	6	1000	100	1000	100	3	14.9952	6	3.82191	11.1733
Pairtree	0.147393	4	1000	100	2000	100	2	10.4586	4	4.35455	6.10401
Pairtree	0.241772	5	200	100	1000	100	3	4.51869	5	3.135	1.38369
Pairtree	0.213326	2	200	100	2000	100	3	4.32212	2	2.61809	1.70403
Pairtree	0.224164	4	200	100	2000	100	4	4.28582	4	3.32658	0.959246
Pairtree	0.27113	3	50	100	2000	100	1	2.11096	3	1.70262	0.408341
Pairtree	0.227134	6	50	100	2000	100	3	2.14028	6	1.75728	0.382994
Pairtree	0.23175	14	1000	100	10000	10	2	12.6301	14	3.70995	8.92014
Pairtree	0.295799	3	1000	100	10000	10	4	9.52973	3	3.58787	5.94185
Pairtree	0.171447	696	1000	100	1000	10	4	9.4171	696	4.31567	5.10142
Pairtree	0.177245	39	1000	100	2000	10	2	9.72332	39	3.69303	6.03029
Pairtree	0.131363	43	200	100	10000	10	4	3.3962	43	2.52711	0.869095
Pairtree	0.207704	124	200	100	2000	10	1	4.00344	124	2.72674	1.2767
Pairtree	0.199046	134	200	100	2000	10	2	4.35745	134	3.03374	1.32371
Pairtree	0.200768	49	200	100	2000	10	4	3.88658	49	2.75872	1.12786
Pairtree	0.308907	7	50	100	1000	10	2	2.2191	7	2.24766	-0.0285538
Pairtree	0.241757	53	50	100	2000	10	1	2.02025	53	1.86219	0.158063
Pairtree	0.24819	89	50	100	2000	10	2	1.93946	89	1.69322	0.246245
Pairtree	0.315516	2	1000	100	10000	30	1	11.5108	2	3.77028	7.74054
Pairtree	0.132012	39	1000	100	1000	30	4	11.5967	39	4.3997	7.197
Pairtree	0.162093	40	1000	100	2000	30	3	10.1857	40	4.09128	6.09445
Pairtree	0.188517	16	1000	100	2000	30	4	13.4386	16	3.98531	9.4533
Pairtree	0.230536	6	200	100	1000	30	3	4.37337	6	3.02636	1.34701
Pairtree	0.185712	23	200	100	2000	30	2	4.10918	23	2.98131	1.12787
Pairtree	0.322075	30	50	100	1000	30	4	2.02705	30	1.85366	0.173387
Pairtree	0.0317558	2	1000	10	1000	100	1	4.62943	2	4.57646	0.052963
Pairtree	0.00637838	2	1000	10	1000	100	2	4.59973	2	4.55006	0.0496724
Pairtree	0	1	1000	10	100	100	1	5.20442	1	5.20442	0
Pairtree	0.0292462	3	1000	10	200	100	2	4.67479	3	4.64608	0.0287179
Pairtree	0.0626263	1	200	10	100	100	1	4.87054	1	4.5867	0.283832
Pairtree	0.0445566	1	50	10	1000	100	1	2.7801	1	2.69991	0.0801901
Pairtree	0.014987	1	50	10	1000	100	2	2.31373	1	2.28377	0.0299668
Pairtree	0.020202	1	50	10	100	100	1	2.45956	1	2.4636	-0.00404886
Pairtree	0.0547475	1	50	10	100	100	3	2.99537	1	2.9791	0.0162772
Pairtree	0.102687	1	1000	10	1000	10	1	4.54863	1	4.55459	-0.00596224
Pairtree	0.0463103	1	1000	10	1000	10	2	4.27694	1	4.15501	0.121931
Pairtree	0.011021	2	1000	10	1000	10	4	3.95406	2	3.95414	-7.72219e-05
Pairtree	0.0167677	1	1000	10	100	10	4	4.51854	1	4.57458	-0.0560447
Pairtree	0.111709	1	1000	10	200	10	2	5.84346	1	5.32683	0.516634
Pairtree	0.0769449	1	200	10	1000	10	1	3.07787	1	2.81195	0.265925
Pairtree	0.044026	1	200	10	1000	10	3	3.64922	1	3.65223	-0.00300589
Pairtree	0.00734157	2	200	10	1000	10	4	2.72339	2	2.71082	0.0125673
Pairtree	0.0768342	1	200	10	200	10	1	3.10402	1	2.96264	0.141388
Pairtree	0.0672403	2	200	10	200	10	2	4.40507	2	4.38318	0.0218884
Pairtree	0.0426131	1	200	10	200	10	3	3.87548	1	3.83917	0.0363113
Pairtree	0.108925	1	50	10	1000	10	1	2.57274	1	2.58553	-0.0127874
Pairtree	0.149191	1	50	10	1000	10	2	2.69362	1	2.66646	0.0271581
Pairtree	0.118726	2	50	10	1000	10	4	2.1205	2	2.01626	0.104239
Pairtree	0.198937	2	50	10	200	10	2	3.56508	2	3.50428	0.0607982
Pairtree	0.239222	10	1000	10	100	1	1	6.43745	10	6.46049	-0.0230429
Pairtree	0.230668	25	1000	10	200	1	2	4.83384	25	5.08466	-0.250814
Pairtree	0.410734	6	1000	10	200	1	3	3.81076	6	4.35438	-0.54362
Pairtree	0.405575	20	1000	10	200	1	4	5.0384	20	5.62941	-0.591006
Pairtree	0.323409	5	200	10	100	1	2	2.90592	5	3.38284	-0.476915
Pairtree	0.256274	6	200	10	100	1	3	3.71235	6	4.02006	-0.307718
Pairtree	0.122942	24	200	10	200	1	4	2.67186	24	2.93819	-0.266326
Pairtree	0.367363	12	50	10	1000	1	1	1.86626	12	2.19473	-0.328468
Pairtree	0.243077	15	50	10	1000	1	4	2.84127	15	3.02599	-0.184714
Pairtree	0.421869	3	50	10	100	1	2	3.45888	3	4.02255	-0.563668
Pairtree	0.386518	10	50	10	100	1	3	2.80999	10	3.37986	-0.569874
Pairtree	0.402164	6	50	10	200	1	2	1.85126	6	2.27905	-0.427789
Pairtree	0	2	1000	10	100	30	4	4.04357	2	4.04357	0
Pairtree	0.0140201	1	1000	10	200	30	1	4.8283	1	4.70237	0.125927
Pairtree	0.0177437	1	200	10	1000	30	2	2.80035	1	2.76691	0.0334321
Pairtree	0.0173737	1	200	10	100	30	4	3.6945	1	3.68628	0.00821884
Pairtree	0.00346734	1	200	10	200	30	2	3.84646	1	3.73111	0.115354
Pairtree	0.223291	1	50	10	1000	30	4	2.70009	1	2.56738	0.132705
Pairtree	0.0523232	1	50	10	100	30	2	2.47368	1	2.33593	0.137748
Pairtree	0.0966332	1	50	10	200	30	2	2.97205	1	2.80222	0.169833
Pairtree	0.115427	1	50	10	200	30	4	2.84644	1	2.79621	0.0502311
Pairtree	0.291322	3	200	10	100	3	1	4.20945	3	4.42444	-0.214993
Pairtree	0.275354	1	1000	10	100	3	3	6.07137	1	6.2348	-0.163428
Pairtree	0.114598	6	1000	10	100	3	4	6.03183	6	6.06226	-0.0304305
Pairtree	0.197057	34	1000	10	200	3	4	3.57903	34	3.59953	-0.0205068
Pairtree	0.217905	9	200	10	200	3	1	1.92623	9	2.08035	-0.154122
Pairtree	0.133907	64	50	10	1000	3	4	2.2949	64	2.32361	-0.0287123
Pairtree	0.16812	217	50	10	100	3	1	1.96286	217	2.10081	-0.137958
Pairtree	0.111604	14	50	10	100	3	3	2.58179	14	2.7774	-0.195612
Pairtree	0.247882	17	50	10	200	3	1	2.09789	17	2.20997	-0.112077
Pairtree	0.688983	4	50	10	200	3	4	3.29505	4	3.39064	-0.0955907
Pairtree	0.121023	1	1000	30	3000	100	2	8.25231	1	4.98964	3.26267
Pairtree	0.094719	2	1000	30	600	100	1	8.75376	2	4.43337	4.32039
Pairtree	0.0883528	35	1000	30	600	100	2	10.3965	35	3.89318	6.50336
Pairtree	0.115782	2	1000	30	600	100	3	9.00837	2	4.54113	4.46724
Pairtree	0.0634947	5	1000	30	600	100	4	8.79665	5	4.53434	4.26231
Pairtree	0.166374	2	50	30	3000	100	2	2.29555	2	1.78439	0.511161
Pairtree	0.158417	2	50	30	3000	100	3	2.26857	2	1.76865	0.499927
Pairtree	0.127172	1	50	30	3000	100	4	2.46689	1	2.09166	0.375236
Pairtree	0.219799	1	50	30	300	100	1	3.06495	1	2.98762	0.0773363
Pairtree	0.213467	2	50	30	300	100	2	2.91873	2	2.72242	0.196308
Pairtree	0.185003	4	50	30	600	100	4	2.73404	4	2.6077	0.126334
Pairtree	0.146735	1	1000	30	3000	10	4	6.35261	1	4.50641	1.8462
Pairtree	0.125819	6	1000	30	300	10	4	7.82137	6	4.79515	3.02622
Pairtree	0.213481	8	200	30	300	10	3	4.41745	8	3.51988	0.897574
Pairtree	0.138997	6	200	30	300	10	4	4.42894	6	3.93528	0.493665
Pairtree	0.277457	1	200	30	600	10	3	4.95194	1	3.37348	1.57846
Pairtree	0.221524	4	200	30	600	10	4	4.58293	4	2.99849	1.58444
Pairtree	0.226674	3	50	30	3000	10	4	2.83845	3	2.60329	0.235164
Pairtree	0.226134	4	50	30	300	10	2	2.23205	4	2.21567	0.0163807
Pairtree	0.281329	3	50	30	300	10	4	2.62672	3	2.53501	0.0917081
Pairtree	0.242306	6	50	30	600	10	3	2.74641	6	2.34403	0.40238
Pairtree	0.190705	7	50	30	600	10	4	2.16006	7	1.88024	0.279823
Pairtree	0.198528	1	1000	30	300	30	2	11.3423	1	5.20411	6.1382
Pairtree	0.205061	2	1000	30	300	30	3	9.49296	2	4.70994	4.78303
Pairtree	0.184719	3	1000	30	600	30	1	8.37791	3	5.58629	2.79162
Pairtree	0.136439	2	1000	30	600	30	2	9.93312	2	4.39922	5.5339
Pairtree	0.0762938	2	1000	30	600	30	3	7.87152	2	3.92583	3.9457
Pairtree	0.219755	1	200	30	300	30	1	4.525	1	3.89041	0.634594
Pairtree	0.126127	1	200	30	600	30	1	3.67551	1	2.82265	0.852866
Pairtree	0.194528	2	50	30	3000	30	1	2.39405	2	1.94058	0.453473
Pairtree	0.20388	1	50	30	300	30	3	2.91877	1	2.63389	0.284883
Pairtree	0.314337	1	50	30	300	30	4	2.99945	1	2.57884	0.420608
Pairtree	0.195734	3	50	30	600	30	3	2.31269	3	1.94849	0.364206
Pairtree	0.0162319	1	1000	3	300	100	3	5.27583	1	5.2102	0.0656234
Pairtree	0	1	1000	3	30	100	1	4.94792	1	4.94792	0
Pairtree	0	1	1000	3	30	100	2	5.03021	1	5.03021	0
Pairtree	0.0712644	1	1000	3	30	100	4	5.42105	1	5.1726	0.248451
Pairtree	0	1	200	3	30	100	4	3.95812	1	3.95812	0
Pairtree	0	1	200	3	60	100	2	3.17341	1	3.17341	-4.44089e-16
Pairtree	0.0280045	1	50	3	300	100	4	2.85334	1	2.76962	0.0837217
Pairtree	0	1	50	3	30	100	1	3.28724	1	3.28724	-8.88178e-16
Pairtree	0.0542373	1	50	3	60	100	2	3.28759	1	3.13875	0.148841
Pairtree	0	1	1000	3	30	10	1	5.72794	1	5.72794	0
Pairtree	0.466667	1	200	3	30	10	4	4.19162	1	4.20644	-0.0148153
Pairtree	0.209942	2	50	3	300	10	2	2.5259	2	2.52619	-0.000295641
Pairtree	0	1	50	3	300	10	4	2.75195	1	2.75195	0
Pairtree	0	1	50	3	30	10	1	3.14536	1	3.14536	-4.44089e-16
Pairtree	0	1	50	3	60	10	2	3.05865	1	3.05865	-1.77636e-15
Pairtree	0.428247	2	1000	3	60	1	1	6.11585	2	6.19695	-0.0810988
Pairtree	0.57045	2	1000	3	60	1	4	3.08305	2	4.04142	-0.958378
Pairtree	0.272352	1	200	3	300	1	1	4.7852	1	4.87281	-0.0876121
Pairtree	0.682486	1	200	3	60	1	2	5.08819	1	5.24338	-0.155187
Pairtree	0.343902	5	200	3	60	1	3	1.94275	5	2.21984	-0.277093
Pairtree	0.565329	1	50	3	300	1	3	3.97512	1	4.01552	-0.0404002
Pairtree	0.0510915	2	50	3	30	1	1	2.19494	2	2.37117	-0.176233
Pairtree	0.0555337	2	50	3	30	1	2	1.68179	2	1.83195	-0.150159
Pairtree	0.274245	2	50	3	30	1	3	3.60622	2	3.72958	-0.123362
Pairtree	0.510734	1	50	3	60	1	1	4.10726	1	4.20975	-0.102483
Pairtree	0.475706	1	50	3	60	1	4	3.85639	1	3.9209	-0.0645056
Pairtree	0	1	1000	3	30	30	3	5.14835	1	5.14835	0
Pairtree	0	1	200	3	300	30	3	3.66702	1	3.66702	8.88178e-16
Pairtree	0.00488294	1	200	3	300	30	4	3.9703	1	3.94849	0.0218107
Pairtree	0	1	200	3	30	30	1	4.34235	1	4.34235	0
Pairtree	0	1	200	3	60	30	1	3.77418	1	3.77418	-4.44089e-16
Pairtree	0	1	50	3	300	30	1	2.453	1	2.453	0
Pairtree	0	1	50	3	30	30	3	3.41625	1	3.41625	0
Pairtree	0	1	50	3	30	30	4	3.3163	1	3.3163	0
Pairtree	0	1	50	3	60	30	3	2.97409	1	2.97409	0
Pairtree	0.0344633	1	50	3	60	30	4	2.43783	1	2.36779	0.0700477
Pairtree	0.241495	2	1000	3	300	3	1	4.75272	2	4.84302	-0.0903037
Pairtree	0.242886	2	1000	3	300	3	2	3.64158	2	3.66376	-0.0221853
Pairtree	0.158207	2	1000	3	300	3	3	4.1827	2	4.33684	-0.154145
Pairtree	0.0571556	1	1000	3	60	3	2	3.10721	1	3.11343	-0.00621403
Pairtree	0	1	1000	3	60	3	3	4.7513	1	4.7513	0
Pairtree	0.415808	1	200	3	300	3	2	4.70493	1	4.72228	-0.0173456
Pairtree	0.235764	1	200	3	300	3	3	3.84812	1	4.02039	-0.172274
Pairtree	0.428495	1	50	3	300	3	2	2.94029	1	2.93509	0.00520167
Pairtree	0.222787	1	50	3	300	3	3	2.76713	1	2.79172	-0.0245909
Pairtree	0.283071	2	50	3	30	3	4	2.27481	2	2.41633	-0.141524
Pairtree	0.179946	20	1000	100	1000	100	2	12.3101	20	4.25634	8.05378
Pairtree	0.216362	5	200	100	10000	100	2	4.50548	5	2.50047	2.00501
Pairtree	0.223308	4	50	100	10000	100	1	1.83211	4	1.37471	0.457399
Pairtree	0.205458	5	50	100	10000	100	2	1.84845	5	1.46664	0.38181
Pairtree	0.256292	2	50	100	10000	100	3	2.16461	2	1.70515	0.459461
Pairtree	0.306739	4	50	100	1000	100	2	2.13021	4	2.07802	0.0521947
Pairtree	0.298486	3	50	100	2000	100	2	2.27185	3	1.99623	0.275619
Pairtree	0.212283	2	50	100	2000	100	4	2.4513	2	2.29435	0.15695
Pairtree	0.24482	11	1000	100	1000	10	3	9.71812	11	4.13048	5.58764
Pairtree	0.141645	90	200	100	10000	10	1	3.61473	90	2.40404	1.21069
Pairtree	0.163959	5	1000	100	10000	30	3	11.0769	5	3.91445	7.16246
Pairtree	0.15686	8	200	100	10000	30	2	3.82335	8	2.34593	1.47742
Pairtree	0.212747	15	50	100	10000	30	4	2.13247	15	1.81296	0.319501
Pairtree	0.33071	5	50	100	1000	30	2	2.17873	5	2.13244	0.0462901
Pairtree	0.29361	17	50	100	1000	30	3	2.4527	17	2.38151	0.071192
Pairtree	0	1	1000	10	100	100	2	4.85847	1	4.85847	0
Pairtree	0.00113714	1	200	10	1000	100	2	3.45433	1	3.44561	0.00872477
Pairtree	0.0123618	1	200	10	200	100	2	2.96987	1	2.9176	0.0522781
Pairtree	0.00809045	1	200	10	200	100	4	2.97867	1	2.95028	0.0283878
Pairtree	0.0960804	1	50	10	200	100	4	3.00436	1	2.98401	0.0203535
Pairtree	0.114653	2	1000	10	200	10	3	5.30398	2	4.90994	0.394044
Pairtree	0.059599	2	200	10	100	10	1	3.27135	2	2.79123	0.480119
Pairtree	0.282336	4	200	10	100	10	4	4.43019	4	4.51692	-0.0867326
Pairtree	0.181421	1	50	10	1000	10	3	3.11477	1	3.09911	0.0156537
Pairtree	0.260352	1	50	10	200	10	4	3.1365	1	3.11547	0.0210227
Pairtree	0.336447	4	1000	10	100	1	2	4.00367	4	4.36003	-0.356354
Pairtree	0.134851	133	1000	10	200	1	1	3.74575	133	3.91193	-0.16618
Pairtree	0.654233	6	200	10	1000	1	4	1.09961	6	1.16672	-0.0671168
Pairtree	0.66679	2	200	10	200	1	1	4.47952	2	4.63297	-0.153449
Pairtree	0.0216957	1	1000	10	1000	30	3	4.28636	1	4.12923	0.157132
Pairtree	0.00212412	2	1000	10	1000	30	4	4.69467	2	4.6719	0.0227758
Pairtree	0.00432464	2	1000	10	200	30	2	5.22193	2	5.19278	0.0291458
Pairtree	0	1	200	10	100	30	1	3.8906	1	3.8906	-8.88178e-16
Pairtree	0.107161	1	50	10	1000	30	3	2.55352	1	2.51567	0.0378488
Pairtree	0.0935354	1	50	10	100	30	4	2.48678	1	2.52078	-0.0339908
Pairtree	0.0979641	40	1000	10	1000	3	2	4.495	40	4.20896	0.286046
Pairtree	0.154671	3	1000	10	1000	3	4	4.64059	3	4.59213	0.0484544
Pairtree	0.440566	7	1000	10	100	3	1	5.29573	7	5.37537	-0.0796397
Pairtree	0.278926	9	1000	10	200	3	1	4.51683	9	4.61727	-0.100445
Pairtree	0.25598	1	1000	10	200	3	3	5.75251	1	5.61918	0.13333
Pairtree	0.207836	11	200	10	1000	3	1	1.9964	11	2.00675	-0.0103435
Pairtree	0.508332	10	200	10	100	3	3	4.22676	10	4.40382	-0.177064
Pairtree	0.0688517	4	1000	30	300	100	1	7.92957	4	4.61942	3.31015
Pairtree	0.200535	2	200	30	300	100	2	4.80507	2	4.19364	0.611434
Pairtree	0.157073	3	200	30	600	100	2	4.45181	3	3.61866	0.833153
Pairtree	0.207668	1	50	30	600	100	1	3.23549	1	3.06632	0.169172
Pairtree	0.165769	6	1000	30	3000	10	2	5.80126	6	4.55292	1.24833
Pairtree	0.14384	3	1000	30	3000	10	3	7.14203	3	4.13876	3.00328
Pairtree	0.193222	2	1000	30	300	10	1	10.8112	2	4.64692	6.16427
Pairtree	0.195517	6	1000	30	300	10	2	8.39323	6	5.66391	2.72932
Pairtree	0.204072	4	50	30	600	10	1	2.68453	4	2.31555	0.368985
Pairtree	0.156878	1	1000	30	300	30	4	11.5239	1	4.48271	7.04123
Pairtree	0.123939	3	200	30	3000	30	4	4.06214	3	2.89372	1.16842
Pairtree	0.216504	1	50	30	3000	30	2	2.76794	1	2.26612	0.501821
Pairtree	0	1	1000	3	30	100	3	5.23218	1	5.23218	0
Pairtree	0	1	1000	3	60	100	2	5.63357	1	5.63357	0
Pairtree	0.0200223	1	200	3	300	100	2	2.67093	1	2.62005	0.0508806
Pairtree	0	1	200	3	60	100	1	2.95182	1	2.95182	0
Pairtree	0.00122631	1	50	3	300	100	2	2.17073	1	2.15563	0.015103
Pairtree	0.0133333	1	50	3	300	100	3	2.50466	1	2.47992	0.0247387
Pairtree	0.0689655	1	50	3	30	100	2	4.01819	1	3.87181	0.146378
Pairtree	0.101887	2	1000	3	300	10	3	3.40905	2	3.45032	-0.0412681
Pairtree	0	1	200	3	300	10	1	2.91495	1	2.91495	4.44089e-16
Pairtree	0	1	200	3	300	10	3	4.38832	1	4.38832	0
Pairtree	0	1	200	3	30	10	1	3.87966	1	3.87966	-4.44089e-16
Pairtree	0	1	50	3	60	10	1	3.34472	1	3.34472	0
Pairtree	0	1	50	3	60	10	3	2.81284	1	2.81284	0
Pairtree	0.0522888	2	1000	3	30	1	1	2.92902	2	3.13853	-0.209518
Pairtree	0.59661	1	200	3	60	1	1	0.510624	1	0.732564	-0.22194
Pairtree	0	1	1000	3	300	30	3	4.90855	1	4.90855	0
Pairtree	0	1	1000	3	30	30	2	5.10402	1	5.10402	-8.88178e-16
Pairtree	0	1	1000	3	60	30	1	4.85136	1	4.85136	0
Pairtree	0	1	200	3	60	30	3	2.95369	1	2.95369	0
Pairtree	0	1	50	3	60	30	1	2.48445	1	2.48445	-4.44089e-16
Pairtree	0	1	50	3	60	30	2	2.35834	1	2.35834	4.44089e-16
Pairtree	0.00713938	3	200	3	300	3	1	3.78592	3	3.78556	0.000361104
Pairtree	0.000165913	6	200	3	30	3	1	2.72562	6	2.72287	0.0027479
Pairtree	0.101133	3	200	3	30	3	2	4.99033	3	4.99629	-0.00595792
Pairtree	0.397701	1	50	3	30	3	1	3.46654	1	3.44026	0.0262865
Pairtree	0	1	50	3	60	3	1	3.42142	1	3.42142	-4.44089e-16
fastBE	0.220417	1	1000	100	2000	100	1	12.7304	1	3.95006	8.78034
fastBE	0.193917	1	200	100	10000	100	4	4.32365	1	2.47965	1.844
fastBE	0.19972	1	200	100	1000	100	1	4.39636	1	2.89608	1.50028
fastBE	0.229597	1	200	100	2000	100	1	4.56255	1	2.74587	1.81668
fastBE	0.296667	1	200	100	2000	100	2	4.52101	1	2.92393	1.59708
fastBE	0.187817	1	50	100	10000	100	4	1.82455	1	1.3554	0.469152
fastBE	0.219681	1	1000	100	10000	10	3	10.5191	1	3.42599	7.09312
fastBE	0.214194	1	1000	100	2000	10	3	9.71992	1	3.9905	5.72943
fastBE	0.196953	1	200	100	10000	10	2	3.87727	1	2.61047	1.2668
fastBE	0.290126	1	200	100	10000	10	3	4.57089	1	2.83836	1.73253
fastBE	0.234154	1	200	100	1000	10	4	3.41308	1	2.65611	0.756965
fastBE	0.188809	1	50	100	10000	10	1	1.6054	1	1.47909	0.126312
fastBE	0.385313	1	50	100	10000	10	3	1.76278	1	1.53446	0.22832
fastBE	0.52833	1	50	100	1000	10	1	1.82144	1	1.89201	-0.0705728
fastBE	0.296095	1	50	100	1000	10	3	2.0339	1	2.1057	-0.0717986
fastBE	0.323975	1	50	100	2000	10	4	1.91995	1	1.74988	0.170073
fastBE	0.244373	1	1000	100	10000	30	2	13.1496	1	3.75482	9.39481
fastBE	0.233817	1	1000	100	2000	30	1	12.3029	1	3.86068	8.44222
fastBE	0.146854	1	1000	100	2000	30	2	13.2002	1	3.91922	9.28098
fastBE	0.249219	1	200	100	10000	30	4	4.28694	1	2.31389	1.97305
fastBE	0.2457	1	200	100	1000	30	2	4.35955	1	3.09462	1.26493
fastBE	0.201453	1	200	100	2000	30	3	4.57231	1	2.83523	1.73708
fastBE	0.196672	1	50	100	10000	30	2	2.11577	1	1.67645	0.439319
fastBE	0.279477	1	50	100	10000	30	3	2.22478	1	1.79161	0.433169
fastBE	0.261469	1	50	100	2000	30	1	2.46312	1	2.10901	0.354109
fastBE	0.188861	1	50	100	2000	30	2	2.05166	1	1.78914	0.262523
fastBE	0.303436	1	50	100	2000	30	3	2.26467	1	1.92941	0.335257
fastBE	0.160919	1	1000	10	1000	100	3	9.95645	1	4.96632	4.99013
fastBE	0.0784965	1	1000	10	1000	100	4	10.8149	1	4.16838	6.64652
fastBE	0.0424121	1	1000	10	200	100	1	4.69389	1	4.64181	0.0520781
fastBE	0.00335736	1	200	10	1000	100	3	3.88439	1	3.83506	0.0493311
fastBE	0	1	200	10	1000	100	4	2.92787	1	2.9231	0.00476352
fastBE	0	1	200	10	100	100	3	3.89717	1	3.85127	0.045908
fastBE	0.088191	1	200	10	200	100	3	4.17687	1	3.83462	0.342255
fastBE	0.101818	1	50	10	100	100	4	2.89332	1	2.8332	0.0601165
fastBE	0.173518	1	50	10	200	100	2	3.67914	1	3.61923	0.0599056
fastBE	0.187879	1	1000	10	100	10	1	12.8068	1	4.96005	7.84677
fastBE	0.0601005	1	1000	10	200	10	4	7.43346	1	4.77226	2.6612
fastBE	0.218136	1	200	10	1000	10	2	2.86181	1	2.18671	0.675098
fastBE	0.308485	1	200	10	100	10	2	2.84603	1	2.87445	-0.0284193
fastBE	0.0442714	1	200	10	200	10	4	3.49288	1	3.43309	0.0597894
fastBE	0.243232	1	50	10	100	10	1	3.32125	1	3.20784	0.113408
fastBE	0.269293	1	50	10	100	10	3	3.12622	1	3.14668	-0.0204589
fastBE	0.21196	1	50	10	200	10	1	2.40256	1	2.22872	0.173844
fastBE	0.388526	1	1000	10	1000	1	4	3.02127	1	3.06758	-0.0463051
fastBE	0.733791	1	200	10	100	1	1	6.00492	1	3.19201	2.81291
fastBE	0.478444	1	200	10	1000	1	2	3.38619	1	2.56131	0.824877
fastBE	0.548499	1	200	10	1000	1	3	4.8641	1	1.27644	3.58766
fastBE	0.690059	1	200	10	100	1	4	1.41825	1	1.85977	-0.44152
fastBE	0.552454	1	200	10	200	1	2	43.4115	1	3.28664	40.1248
fastBE	0.847083	1	50	10	1000	1	2	16.5151	1	2.01653	14.4986
fastBE	0.619046	1	50	10	1000	1	3	3.17272	1	3.44166	-0.268939
fastBE	0.537155	1	50	10	100	1	4	4.15904	1	3.94555	0.21349
fastBE	0.422778	1	50	10	200	1	1	2.95933	1	3.42726	-0.467933
fastBE	0.00968569	1	1000	10	1000	30	1	5.35329	1	5.13234	0.220947
fastBE	0	1	1000	10	1000	30	2	4.83022	1	4.82532	0.0049041
fastBE	0.00484848	1	1000	10	100	30	1	6.07752	1	5.94875	0.128775
fastBE	0	1	1000	10	200	30	3	4.42461	1	4.39689	0.0277225
fastBE	0.108164	1	200	10	1000	30	1	3.10767	1	3.05948	0.0481926
fastBE	0.00505051	1	200	10	100	30	3	4.22017	1	4.06028	0.159898
fastBE	0.0347739	1	200	10	200	30	1	3.60979	1	3.30997	0.299822
fastBE	0.337576	1	50	10	100	30	1	3.21498	1	2.81238	0.402596
fastBE	0.11794	1	50	10	200	30	1	2.83873	1	2.76298	0.0757528
fastBE	0.363277	1	200	10	1000	3	3	2.56083	1	2.48058	0.0802506
fastBE	0.337832	1	200	10	100	3	4	3.21144	1	3.29822	-0.0867847
fastBE	0.256225	1	200	10	200	3	4	2.82472	1	2.53724	0.287483
fastBE	0.52617	1	50	10	1000	3	2	0.97793	1	0.986456	-0.00852618
fastBE	0.235773	1	50	10	1000	3	3	2.55336	1	2.56152	-0.00816804
fastBE	0.621882	1	50	10	100	3	4	2.65967	1	2.83166	-0.171987
fastBE	0.22608	1	50	10	200	3	2	1.95756	1	2.10375	-0.146197
fastBE	0.48787	1	50	10	200	3	3	3.23487	1	3.30671	-0.0718469
fastBE	0.143567	1	1000	30	3000	100	4	7.46233	1	4.4263	3.03602
fastBE	0.127464	1	200	30	3000	100	2	4.44729	1	4.01475	0.432546
fastBE	0.0845684	1	200	30	3000	100	3	3.36947	1	2.3514	1.01808
fastBE	0.226154	1	200	30	3000	100	4	4.48157	1	3.64737	0.834203
fastBE	0.22978	1	50	30	300	10	3	3.12582	1	3.01084	0.114981
fastBE	0.159465	1	200	30	300	100	4	4.4095	1	3.24023	1.16927
fastBE	0.128269	1	200	30	600	100	1	4.3582	1	3.01977	1.33843
fastBE	0.151909	1	200	30	600	100	4	4.25329	1	2.9548	1.29849
fastBE	0.197079	1	50	30	3000	100	1	2.70234	1	2.20268	0.499657
fastBE	0.250056	1	50	30	300	100	3	2.65321	1	2.24785	0.405365
fastBE	0.176533	1	50	30	600	100	3	2.83386	1	2.11213	0.721728
fastBE	0.139522	1	1000	30	3000	10	1	14.0468	1	4.11272	9.93404
fastBE	0.179849	1	1000	30	600	10	4	7.98688	1	4.17702	3.80986
fastBE	0.341647	1	200	30	3000	10	2	5.27167	1	2.53158	2.74009
fastBE	0.137288	1	200	30	3000	10	3	3.64958	1	2.74611	0.903464
fastBE	0.15243	1	200	30	3000	10	4	3.66219	1	2.76782	0.894365
fastBE	0.209444	1	200	30	300	10	1	4.85509	1	3.52616	1.32894
fastBE	0.198553	1	200	30	600	10	1	4.53961	1	3.70058	0.839035
fastBE	0.227083	1	50	30	3000	10	1	2.35006	1	2.16364	0.186415
fastBE	0.292955	1	50	30	600	10	2	3.4529	1	2.57441	0.878491
fastBE	0.126298	1	1000	30	3000	30	1	8.31197	1	3.55258	4.75939
fastBE	0.188342	1	1000	30	3000	30	2	8.42299	1	4.56385	3.85914
fastBE	0.181672	1	1000	30	300	30	1	8.15251	1	5.25881	2.8937
fastBE	0.140545	1	200	30	3000	30	3	3.99196	1	2.76785	1.22411
fastBE	0.227358	1	200	30	300	30	3	4.26245	1	3.37012	0.892328
fastBE	0.123946	1	200	30	300	30	4	5.0314	1	3.43607	1.59533
fastBE	0.186183	1	200	30	600	30	3	4.59473	1	3.54333	1.05141
fastBE	0.212109	1	200	30	600	30	4	4.07265	1	3.03654	1.03611
fastBE	0.183501	1	50	30	3000	30	4	2.14242	1	1.66157	0.480852
fastBE	0.177369	1	50	30	300	30	1	2.61153	1	2.45942	0.152108
fastBE	0.29612	1	50	30	300	30	2	2.96611	1	2.28738	0.678731
fastBE	0.255465	1	50	30	600	30	1	2.52154	1	2.20961	0.311934
fastBE	0.239605	1	50	30	600	30	2	2.39491	1	1.89762	0.497287
fastBE	0	1	1000	3	300	100	1	4.94111	1	4.928	0.0131122
fastBE	0	1	1000	3	60	100	1	4.76465	1	4.69772	0.0669284
fastBE	0	1	1000	3	60	100	3	5.29003	1	5.22626	0.0637644
fastBE	0.182486	1	1000	3	60	100	4	6.25233	1	4.33508	1.91725
fastBE	0	1	200	3	300	100	3	4.07478	1	4.05988	0.0149034
fastBE	0	1	200	3	60	100	4	3.89044	1	3.8311	0.059349
fastBE	0.0643678	1	50	3	30	100	4	3.98855	1	3.38095	0.607597
fastBE	0	1	50	3	60	100	1	3.1569	1	3.09933	0.0575669
fastBE	0.0576271	1	50	3	60	100	3	2.7115	1	2.10925	0.602251
fastBE	0.277079	1	1000	3	300	10	4	44.1242	1	4.41017	39.714
fastBE	0	1	1000	3	30	10	2	4.78575	1	4.67221	0.113541
fastBE	0.583908	1	1000	3	30	10	3	8.38379	1	5.20532	3.17848
fastBE	0.19435	1	1000	3	60	10	1	15.9757	1	5.83565	10.1401
fastBE	0	1	1000	3	60	10	2	3.79812	1	3.7422	0.0559237
fastBE	0	1	1000	3	60	10	4	5.26688	1	5.20573	0.0611487
fastBE	0.323166	1	200	3	300	10	2	15.1449	1	3.91205	11.2329
fastBE	0	1	200	3	300	10	4	3.62324	1	3.60663	0.0166116
fastBE	0	1	200	3	30	10	2	2.51875	1	2.42243	0.0963258
fastBE	0.633333	1	200	3	60	10	1	5.72149	1	3.49984	2.22165
fastBE	0	1	200	3	60	10	2	3.7049	1	3.64403	0.060879
fastBE	0	1	200	3	60	10	4	4.00702	1	3.93319	0.0738293
fastBE	0.551639	1	50	3	300	10	1	3.17261	1	2.26455	0.908058
fastBE	0.248276	1	50	3	30	10	2	3.42654	1	3.24143	0.18511
fastBE	0.252874	1	50	3	30	10	4	5.06365	1	2.67631	2.38734
fastBE	0.512994	1	50	3	60	10	4	4.22532	1	2.73073	1.49458
fastBE	0.482653	1	1000	3	300	1	2	3.2005	1	2.12005	1.08045
fastBE	0.649744	1	1000	3	300	1	4	241.613	1	4.01006	237.603
fastBE	0.705747	1	1000	3	30	1	2	6.56743	1	6.74514	-0.177712
fastBE	0.0825532	1	1000	3	30	1	3	5.85453	1	5.76762	0.0869139
fastBE	0.609195	1	1000	3	30	1	4	263.917	1	5.89119	258.026
fastBE	0.589208	1	200	3	300	1	3	3.77574	1	3.81885	-0.043112
fastBE	0.570115	1	200	3	30	1	1	9.48031	1	5.44424	4.03607
fastBE	0.518465	1	200	3	30	1	2	4.292	1	4.32064	-0.0286353
fastBE	0.374203	1	50	3	300	1	2	14.3808	1	0.989382	13.3914
fastBE	0.216595	1	50	3	300	1	4	4.35373	1	1.92888	2.42485
fastBE	0.71954	1	50	3	30	1	4	4.83887	1	4.6945	0.144371
fastBE	0	1	1000	3	300	30	4	4.21212	1	4.19871	0.0134047
fastBE	0	1	1000	3	30	30	4	5.41254	1	5.27444	0.138097
fastBE	0.467797	1	1000	3	60	30	2	6.90401	1	4.79153	2.11248
fastBE	0	1	200	3	30	30	3	3.71317	1	3.60505	0.108114
fastBE	0.622989	1	200	3	30	30	4	9.03305	1	3.80493	5.22812
fastBE	0.502825	1	200	3	60	30	2	7.12893	1	3.22614	3.90279
fastBE	0	1	50	3	30	30	1	3.59478	1	3.47907	0.115706
fastBE	0	1	1000	3	30	3	2	4.86376	1	4.78117	0.0825863
fastBE	0.45977	1	1000	3	30	3	3	10.0864	1	6.41332	3.67311
fastBE	0.712644	1	200	3	30	3	3	26.3577	1	4.31319	22.0445
fastBE	0.189223	1	200	3	60	3	1	5.75582	1	2.90745	2.84837
fastBE	0.676836	1	200	3	60	3	3	12.2645	1	3.49516	8.76935
fastBE	0.43398	1	50	3	300	3	1	3.81606	1	3.88818	-0.0721229
fastBE	0.298216	1	50	3	300	3	4	1.47985	1	1.49062	-0.0107762
fastBE	0.662069	1	50	3	30	3	3	9.50015	1	2.58587	6.91427
fastBE	0.444673	1	50	3	60	3	2	6.14514	1	2.03545	4.10969
fastBE	0.0752695	1	50	3	60	3	3	2.74612	1	2.69913	0.0469888
fastBE	0.69548	1	50	3	60	3	4	5.59134	1	3.45768	2.13367
fastBE	0.191683	1	1000	100	10000	100	1	11.4572	1	3.90335	7.55383
fastBE	0.194161	1	1000	100	10000	100	3	13.2013	1	3.93852	9.26279
fastBE	0.18599	1	1000	100	1000	100	4	10.9744	1	4.98376	5.99066
fastBE	0.15786	1	1000	100	2000	100	3	11.688	1	4.32655	7.36142
fastBE	0.164521	1	1000	100	2000	100	4	11.7309	1	3.98276	7.74816
fastBE	0.176173	1	200	100	10000	100	1	4.09087	1	2.30814	1.78273
fastBE	0.223412	1	200	100	10000	100	3	4.36558	1	2.77504	1.59054
fastBE	0.345187	1	200	100	1000	100	2	4.78625	1	3.11598	1.67026
fastBE	0.195493	1	200	100	1000	100	4	4.91312	1	3.06579	1.84734
fastBE	0.2858	1	50	100	1000	100	1	2.05486	1	1.99047	0.0643905
fastBE	0.274042	1	50	100	1000	100	3	2.1826	1	2.14157	0.0410329
fastBE	0.362378	1	50	100	1000	100	4	2.13176	1	2.04245	0.089311
fastBE	0.186658	1	1000	100	10000	10	1	8.96601	1	3.84342	5.12259
fastBE	0.246718	1	1000	100	1000	10	1	12.915	1	4.27581	8.63915
fastBE	0.277308	1	1000	100	1000	10	2	12.5586	1	4.33108	8.22756
fastBE	0.16908	1	1000	100	2000	10	1	11.4737	1	4.08533	7.38838
fastBE	0.148997	1	1000	100	2000	10	4	9.2555	1	3.66378	5.59171
fastBE	0.289283	1	200	100	1000	10	1	4.06825	1	3.08642	0.981822
fastBE	0.251311	1	200	100	1000	10	2	4.16802	1	3.18414	0.983887
fastBE	0.352902	1	200	100	1000	10	3	4.50222	1	2.95174	1.55047
fastBE	0.205469	1	200	100	2000	10	3	4.16349	1	2.90545	1.25804
fastBE	0.232782	1	50	100	10000	10	2	2.19074	1	1.81208	0.378655
fastBE	0.201897	1	50	100	10000	10	4	1.76391	1	1.56786	0.196054
fastBE	0.405741	1	50	100	1000	10	4	2.27331	1	2.24276	0.0305446
fastBE	0.281286	1	50	100	2000	10	3	1.8706	1	1.81545	0.0551573
fastBE	0.240213	1	1000	100	10000	30	4	11.1273	1	4.06697	7.0603
fastBE	0.201846	1	1000	100	1000	30	1	11.9252	1	4.71362	7.21154
fastBE	0.202472	1	1000	100	1000	30	2	11.9415	1	4.06855	7.87297
fastBE	0.203598	1	1000	100	1000	30	3	15.2979	1	4.28691	11.011
fastBE	0.211909	1	200	100	10000	30	1	4.07808	1	2.87651	1.20158
fastBE	0.220087	1	200	100	10000	30	3	4.20548	1	2.50585	1.69964
fastBE	0.22185	1	200	100	1000	30	1	4.56047	1	3.24181	1.31866
fastBE	0.211095	1	200	100	1000	30	4	4.57128	1	3.03185	1.53943
fastBE	0.182066	1	200	100	2000	30	1	4.37161	1	2.85984	1.51177
fastBE	0.285095	1	200	100	2000	30	4	4.28451	1	2.43164	1.85288
fastBE	0.247335	1	50	100	10000	30	1	2.126	1	1.72808	0.397926
fastBE	0.224607	1	50	100	1000	30	1	2.4237	1	2.55382	-0.130113
fastBE	0.42387	1	50	100	2000	30	4	2.28853	1	1.95738	0.331142
fastBE	0.0155556	1	1000	10	100	100	3	5.48743	1	4.71767	0.769761
fastBE	0.0935354	1	1000	10	100	100	4	7.12591	1	5.93876	1.18715
fastBE	0.0500503	1	1000	10	200	100	3	5.86101	1	4.45671	1.40431
fastBE	0.0298995	1	1000	10	200	100	4	5.37116	1	5.07243	0.298733
fastBE	0	1	200	10	1000	100	1	3.08189	1	3.07711	0.00478139
fastBE	0.208081	1	200	10	100	100	2	5.39766	1	4.31094	1.08672
fastBE	0.0268687	1	200	10	100	100	4	3.87846	1	3.64193	0.236533
fastBE	0	1	200	10	200	100	1	3.21289	1	3.19051	0.0223869
fastBE	0.322957	1	50	10	1000	100	3	3.26347	1	2.93921	0.324261
fastBE	0.0294555	1	50	10	1000	100	4	1.99172	1	1.94909	0.0426335
fastBE	0.0844444	1	50	10	100	100	2	2.84652	1	2.62811	0.21841
fastBE	0.0505528	1	50	10	200	100	1	2.42059	1	2.24474	0.175845
fastBE	0.0431658	1	50	10	200	100	3	2.18855	1	1.88873	0.299823
fastBE	0.136474	1	1000	10	1000	10	3	8.34132	1	4.28093	4.06039
fastBE	0.0165657	1	1000	10	100	10	2	5.48765	1	5.36763	0.120013
fastBE	0.00989899	1	1000	10	100	10	3	5.05723	1	4.89725	0.159979
fastBE	0.140151	1	1000	10	200	10	1	5.32779	1	4.35674	0.971048
fastBE	0.19596	1	200	10	100	10	3	3.80113	1	3.21532	0.585814
fastBE	0.459596	1	50	10	100	10	2	3.72252	1	2.97509	0.747421
fastBE	0.306465	1	50	10	100	10	4	2.96892	1	2.47988	0.489035
fastBE	0.157136	1	50	10	200	10	3	1.87492	1	1.86769	0.00722767
fastBE	0.540517	1	1000	10	1000	1	1	5.95485	1	5.39645	0.558404
fastBE	0.241194	1	1000	10	1000	1	2	3.79396	1	3.92185	-0.127888
fastBE	0.337592	1	1000	10	1000	1	3	3.58525	1	3.66467	-0.079416
fastBE	0.535172	1	1000	10	100	1	3	5.65503	1	5.99373	-0.338701
fastBE	0.71393	1	1000	10	100	1	4	70.3225	1	3.94822	66.3743
fastBE	0.502446	1	200	10	1000	1	1	3.31292	1	3.65679	-0.343868
fastBE	0.270817	1	200	10	200	1	3	2.52591	1	2.73464	-0.208737
fastBE	0.825721	1	50	10	100	1	1	4.71294	1	4.23234	0.480592
fastBE	0.818435	1	50	10	200	1	3	1.39902	1	1.57061	-0.171598
fastBE	0.380355	1	50	10	200	1	4	2.0224	1	2.16034	-0.137937
fastBE	0.304242	1	50	10	100	30	3	3.01552	1	2.84189	0.173634
fastBE	0.0331313	1	1000	10	100	30	2	6.70097	1	5.56062	1.14035
fastBE	0	1	1000	10	100	30	3	4.89306	1	4.8399	0.0531584
fastBE	0.149849	1	1000	10	200	30	4	24.2376	1	4.29387	19.9437
fastBE	0.0067007	1	200	10	1000	30	3	2.41653	1	2.23644	0.18009
fastBE	0	1	200	10	1000	30	4	2.81816	1	2.81371	0.00444735
fastBE	0.0834343	1	200	10	100	30	2	4.31826	1	3.33681	0.981454
fastBE	0.0454271	1	200	10	200	30	3	3.85367	1	3.38775	0.465918
fastBE	0.0113568	1	200	10	200	30	4	3.30303	1	3.03883	0.264198
fastBE	0.144683	1	50	10	1000	30	1	2.06572	1	1.82976	0.235956
fastBE	0.0876677	1	50	10	1000	30	2	2.142	1	1.88338	0.258617
fastBE	0.0729146	1	50	10	200	30	3	2.38892	1	2.36739	0.0215289
fastBE	0.276139	1	1000	10	1000	3	1	5.01815	1	5.01477	0.00337847
fastBE	0.40556	1	1000	10	1000	3	3	4.68824	1	4.55785	0.130396
fastBE	0.306437	1	1000	10	100	3	2	4.80971	1	3.82251	0.9872
fastBE	0.39804	1	1000	10	200	3	2	4.69896	1	4.09679	0.602172
fastBE	0.0846161	1	200	10	1000	3	2	3.91179	1	3.91838	-0.00659202
fastBE	0.227594	1	200	10	1000	3	4	3.34014	1	3.31018	0.0299626
fastBE	0.330473	1	200	10	100	3	2	3.63502	1	3.7863	-0.151284
fastBE	0.296784	1	200	10	200	3	2	3.78627	1	3.80628	-0.0200165
fastBE	0.295641	1	200	10	200	3	3	3.80608	1	3.92123	-0.115155
fastBE	0.436199	1	50	10	1000	3	1	2.67754	1	2.6793	-0.00175227
fastBE	0.365273	1	50	10	100	3	2	3.74842	1	3.85035	-0.101932
fastBE	0.179387	1	1000	30	3000	100	1	8.52864	1	5.32855	3.20009
fastBE	0.124289	1	1000	30	3000	100	3	11.3734	1	3.76508	7.60831
fastBE	0.116544	1	1000	30	300	100	2	11.9153	1	4.85505	7.06026
fastBE	0.155429	1	1000	30	300	100	3	10.0262	1	4.60094	5.42525
fastBE	0.166332	1	1000	30	300	100	4	9.10905	1	4.78584	4.32322
fastBE	0.112772	1	200	30	3000	100	1	4.08032	1	2.58905	1.49127
fastBE	0.110569	1	200	30	300	100	1	4.60402	1	3.2909	1.31311
fastBE	0.150033	1	200	30	300	100	3	4.55363	1	3.79587	0.757754
fastBE	0.144535	1	200	30	600	100	3	4.11107	1	3.48056	0.630501
fastBE	0.209208	1	50	30	300	100	4	2.82722	1	2.56806	0.259165
fastBE	0.216349	1	50	30	600	100	2	3.05324	1	2.93244	0.120799
fastBE	0.195117	1	1000	30	300	10	3	9.98998	1	5.08905	4.90093
fastBE	0.228954	1	1000	30	600	10	1	9.56595	1	4.47104	5.09491
fastBE	0.225593	1	1000	30	600	10	2	6.9487	1	4.97241	1.97629
fastBE	0.123428	1	1000	30	600	10	3	9.69228	1	4.35955	5.33274
fastBE	0.15695	1	200	30	3000	10	1	4.24754	1	3.13833	1.10922
fastBE	0.170858	1	200	30	300	10	2	4.50709	1	3.40942	1.09767
fastBE	0.220017	1	200	30	600	10	2	3.81319	1	2.9348	0.878393
fastBE	0.254803	1	50	30	3000	10	2	2.7051	1	2.38453	0.320573
fastBE	0.255172	1	50	30	3000	10	3	2.39737	1	2.27869	0.118679
fastBE	0.311014	1	50	30	300	10	1	3.33066	1	3.08865	0.24201
fastBE	0.0971104	1	1000	30	3000	30	3	8.46515	1	4.70706	3.75809
fastBE	0.105621	1	1000	30	3000	30	4	7.24834	1	4.11351	3.13483
fastBE	0.145832	1	1000	30	600	30	4	8.71526	1	4.47904	4.23622
fastBE	0.0752782	1	200	30	3000	30	1	3.45979	1	3.06056	0.399226
fastBE	0.196541	1	200	30	3000	30	2	4.21015	1	3.34524	0.864912
fastBE	0.188004	1	200	30	300	30	2	4.98959	1	2.76529	2.2243
fastBE	0.142053	1	200	30	600	30	2	4.11961	1	3.02172	1.09789
fastBE	0.162869	1	50	30	3000	30	3	2.89208	1	2.61974	0.272337
fastBE	0.281992	1	50	30	600	30	4	2.81734	1	2.49862	0.31872
fastBE	0.496321	1	1000	3	300	100	2	14.8882	1	5.09923	9.78898
fastBE	0.266109	1	1000	3	300	100	4	5.20706	1	4.86363	0.343429
fastBE	0	1	200	3	300	100	1	4.00884	1	3.99496	0.0138856
fastBE	0	1	200	3	300	100	4	4.07186	1	4.05879	0.0130697
fastBE	0	1	200	3	30	100	1	3.27146	1	3.16317	0.108289
fastBE	0	1	200	3	30	100	2	4.70155	1	4.57461	0.126944
fastBE	0.731034	1	200	3	30	100	3	10.7606	1	4.16865	6.59193
fastBE	0.506215	1	200	3	60	100	3	5.0249	1	3.28402	1.74088
fastBE	0.0966555	1	50	3	300	100	1	2.4556	1	2.17268	0.282923
fastBE	0	1	50	3	30	100	3	2.69498	1	2.59646	0.0985151
fastBE	0	1	50	3	60	100	4	2.12877	1	2.0762	0.0525694
fastBE	0	1	1000	3	300	10	1	5.74797	1	5.73144	0.0165203
fastBE	0.617993	1	1000	3	300	10	2	43.2183	1	3.46205	39.7563
fastBE	0.572414	1	1000	3	30	10	4	12.2734	1	5.87513	6.39832
fastBE	0	1	1000	3	60	10	3	5.32803	1	5.25168	0.076343
fastBE	0	1	200	3	30	10	3	4.66943	1	4.51858	0.150844
fastBE	0.526554	1	200	3	60	10	3	6.46875	1	3.23938	3.22937
fastBE	0.223567	1	50	3	300	10	3	1.75539	1	1.61712	0.13827
fastBE	0	1	50	3	30	10	3	2.99947	1	2.91804	0.081428
fastBE	0.289987	1	1000	3	300	1	1	4.37661	1	4.37478	0.00183229
fastBE	0.344058	1	1000	3	300	1	3	16.7706	1	4.99546	11.7752
fastBE	0.537288	1	1000	3	60	1	2	226.064	1	5.02864	221.035
fastBE	0.403955	1	1000	3	60	1	3	288.42	1	2.94486	285.475
fastBE	0.600758	1	200	3	300	1	2	51.4411	1	4.04006	47.401
fastBE	0.455844	1	200	3	300	1	4	13.038	1	4.09062	8.94733
fastBE	0.254241	1	200	3	30	1	3	3.76005	1	3.72066	0.0393894
fastBE	0.604598	1	200	3	30	1	4	5.89729	1	6.01463	-0.117335
fastBE	0.580791	1	200	3	60	1	4	15.9176	1	3.33737	12.5802
fastBE	0.364949	1	50	3	300	1	1	3.65077	1	3.63684	0.013934
fastBE	0.432768	1	50	3	60	1	2	11.6705	1	3.8886	7.78193
fastBE	0.653672	1	50	3	60	1	3	14.3586	1	3.41083	10.9478
fastBE	0	1	1000	3	300	30	1	5.22302	1	5.20898	0.0140329
fastBE	0	1	1000	3	300	30	2	4.47588	1	4.46579	0.010096
fastBE	0	1	1000	3	30	30	1	6.18379	1	6.04528	0.138505
fastBE	0	1	1000	3	60	30	3	4.75208	1	4.68455	0.0675249
fastBE	0.00734463	1	1000	3	60	30	4	5.40267	1	4.2094	1.19327
fastBE	0	1	200	3	300	30	1	3.15058	1	3.13949	0.0110956
fastBE	0.0670011	1	200	3	300	30	2	3.27594	1	2.91374	0.362196
fastBE	0.250575	1	200	3	30	30	2	15.8803	1	3.5856	12.2947
fastBE	0	1	200	3	60	30	4	3.08582	1	3.02385	0.0619663
fastBE	0	1	50	3	300	30	2	2.70274	1	2.6912	0.0115416
fastBE	0	1	50	3	300	30	3	3.18428	1	3.1706	0.0136792
fastBE	0.124482	1	50	3	300	30	4	2.596	1	2.15984	0.436162
fastBE	0	1	50	3	30	30	2	3.4065	1	3.29619	0.11031
fastBE	0.193471	1	1000	3	300	3	4	3.34371	1	3.32944	0.0142673
fastBE	0.123796	1	1000	3	30	3	1	4.8463	1	4.73297	0.113328
fastBE	0	1	1000	3	30	3	4	5.11888	1	4.99279	0.12609
fastBE	0.473446	1	1000	3	60	3	1	5.13364	1	5.07373	0.0599116
fastBE	0.679661	1	1000	3	60	3	4	4.8426	1	4.65217	0.190428
fastBE	0.584281	1	200	3	300	3	4	9.10231	1	1.96155	7.14076
fastBE	0.613793	1	200	3	30	3	4	30.7021	1	4.98431	25.7178
fastBE	0.0920171	1	200	3	60	3	2	4.15655	1	4.05682	0.0997301
fastBE	0.540113	1	200	3	60	3	4	2.94401	1	2.74628	0.197729
fastBE	0.685057	1	50	3	30	3	2	4.55751	1	2.18718	2.37032
fastBE	0.220985	1	1000	100	10000	100	2	13.153	1	3.51381	9.6392
fastBE	0.17925	1	1000	100	10000	100	4	12.9592	1	3.49194	9.4673
fastBE	0.185245	1	1000	100	1000	100	1	12.4746	1	4.4597	8.01492
fastBE	0.257764	1	1000	100	1000	100	3	14.6661	1	3.82191	10.8442
fastBE	0.167653	1	1000	100	2000	100	2	11.2579	1	4.35455	6.90333
fastBE	0.276783	1	200	100	1000	100	3	4.52253	1	3.135	1.38753
fastBE	0.280761	1	200	100	2000	100	3	4.35672	1	2.61809	1.73863
fastBE	0.225067	1	200	100	2000	100	4	4.27785	1	3.32658	0.95127
fastBE	0.270593	1	50	100	2000	100	1	2.11326	1	1.70262	0.410645
fastBE	0.264981	1	50	100	2000	100	3	2.14427	1	1.75728	0.386992
fastBE	0.32536	1	1000	100	10000	10	2	12.4103	1	3.70995	8.70031
fastBE	0.33363	1	1000	100	10000	10	4	9.52647	1	3.58787	5.93859
fastBE	0.221525	1	1000	100	1000	10	4	9.42268	1	4.31567	5.10701
fastBE	0.210029	1	1000	100	2000	10	2	9.7529	1	3.69303	6.05987
fastBE	0.136906	1	200	100	10000	10	4	3.41694	1	2.52711	0.889832
fastBE	0.255293	1	200	100	2000	10	1	4.00318	1	2.72674	1.27644
fastBE	0.249079	1	200	100	2000	10	2	4.35909	1	3.03374	1.32534
fastBE	0.209698	1	200	100	2000	10	4	3.90622	1	2.75872	1.1475
fastBE	0.365462	1	50	100	1000	10	2	2.30628	1	2.24766	0.0586274
fastBE	0.262148	1	50	100	2000	10	1	2.02165	1	1.86219	0.159457
fastBE	0.303372	1	50	100	2000	10	2	1.9446	1	1.69322	0.251379
fastBE	0.315467	1	1000	100	10000	30	1	11.5112	1	3.77028	7.74092
fastBE	0.159808	1	1000	100	1000	30	4	11.6228	1	4.3997	7.22313
fastBE	0.154169	1	1000	100	2000	30	3	10.1937	1	4.09128	6.10238
fastBE	0.198929	1	1000	100	2000	30	4	13.4346	1	3.98531	9.44932
fastBE	0.268587	1	200	100	1000	30	3	4.38299	1	3.02636	1.35663
fastBE	0.21386	1	200	100	2000	30	2	4.11166	1	2.98131	1.13035
fastBE	0.361578	1	50	100	1000	30	4	2.03018	1	1.85366	0.17652
fastBE	0.0866927	1	1000	10	1000	100	1	4.87367	1	4.57646	0.297208
fastBE	0.0202883	1	1000	10	1000	100	2	4.62592	1	4.55006	0.07586
fastBE	0.107677	1	1000	10	100	100	1	9.75497	1	5.20442	4.55055
fastBE	0.0236181	1	1000	10	200	100	2	4.70246	1	4.64608	0.0563835
fastBE	0.0446465	1	200	10	100	100	1	4.77336	1	4.5867	0.186657
fastBE	0.0401542	1	50	10	1000	100	1	2.7349	1	2.69991	0.0349862
fastBE	0.0111632	1	50	10	1000	100	2	2.2929	1	2.28377	0.00913741
fastBE	0.020202	1	50	10	100	100	1	2.50131	1	2.4636	0.0377066
fastBE	0.0462626	1	50	10	100	100	3	2.98926	1	2.9791	0.0101612
fastBE	0.122799	1	1000	10	1000	10	1	5.29059	1	4.55459	0.736003
fastBE	0.0463103	1	1000	10	1000	10	2	4.2826	1	4.15501	0.127591
fastBE	0.0460521	1	1000	10	1000	10	4	3.98491	1	3.95414	0.0307707
fastBE	0.18202	1	1000	10	100	10	4	8.59269	1	4.57458	4.01811
fastBE	0.288492	1	1000	10	200	10	2	6.15828	1	5.32683	0.831456
fastBE	0.153115	1	200	10	1000	10	1	6.20326	1	2.81195	3.39131
fastBE	0.044026	1	200	10	1000	10	3	3.65424	1	3.65223	0.00200568
fastBE	0.111409	1	200	10	1000	10	4	5.07198	1	2.71082	2.36116
fastBE	0.0768342	1	200	10	200	10	1	3.12716	1	2.96264	0.164528
fastBE	0.0930653	1	200	10	200	10	2	4.43184	1	4.38318	0.048657
fastBE	0.0426131	1	200	10	200	10	3	3.89661	1	3.83917	0.0574386
fastBE	0.152364	1	50	10	1000	10	1	2.90288	1	2.58553	0.317353
fastBE	0.266496	1	50	10	1000	10	2	3.0426	1	2.66646	0.376147
fastBE	0.284932	1	50	10	1000	10	4	2.42494	1	2.01626	0.408677
fastBE	0.195075	1	50	10	200	10	2	3.56569	1	3.50428	0.0614101
fastBE	0.254227	1	1000	10	100	1	1	6.49551	1	6.46049	0.0350139
fastBE	0.33198	1	1000	10	200	1	2	4.86406	1	5.08466	-0.220591
fastBE	0.788071	1	1000	10	200	1	3	72.2674	1	4.35438	67.913
fastBE	0.430214	1	1000	10	200	1	4	5.04672	1	5.62941	-0.582694
fastBE	0.550094	1	200	10	100	1	2	19.4228	1	3.38284	16.0399
fastBE	0.356215	1	200	10	100	1	3	7.49149	1	4.02006	3.47143
fastBE	0.419888	1	200	10	200	1	4	6.9643	1	2.93819	4.02612
fastBE	0.413847	1	50	10	1000	1	1	1.99877	1	2.19473	-0.195956
fastBE	0.365806	1	50	10	1000	1	4	2.84764	1	3.02599	-0.178351
fastBE	0.499187	1	50	10	100	1	2	3.73766	1	4.02255	-0.28489
fastBE	0.428401	1	50	10	100	1	3	2.86393	1	3.37986	-0.515926
fastBE	0.523198	1	50	10	200	1	2	3.16338	1	2.27905	0.884334
fastBE	0	1	1000	10	100	30	4	4.09166	1	4.04357	0.0480852
fastBE	0.051809	1	1000	10	200	30	1	5.4615	1	4.70237	0.759124
fastBE	0.0177437	1	200	10	1000	30	2	2.80513	1	2.76691	0.0382196
fastBE	0.196364	1	200	10	100	30	4	5.30284	1	3.68628	1.61656
fastBE	0.0505025	1	200	10	200	30	2	4.19201	1	3.73111	0.460903
fastBE	0.222867	1	50	10	1000	30	4	2.69993	1	2.56738	0.13255
fastBE	0.0523232	1	50	10	100	30	2	2.51419	1	2.33593	0.178261
fastBE	0.0966332	1	50	10	200	30	2	2.99547	1	2.80222	0.193255
fastBE	0.115427	1	50	10	200	30	4	2.86905	1	2.79621	0.0728426
fastBE	0.333108	1	200	10	100	3	1	4.26121	1	4.42444	-0.163233
fastBE	0.321616	1	1000	10	100	3	3	19.7376	1	6.2348	13.5028
fastBE	0.113535	1	1000	10	100	3	4	6.07371	1	6.06226	0.0114507
fastBE	0.271062	1	1000	10	200	3	4	3.85167	1	3.59953	0.252133
fastBE	0.304848	1	200	10	200	3	1	2.56331	1	2.08035	0.48296
fastBE	0.378718	1	50	10	1000	3	4	2.40706	1	2.32361	0.0834514
fastBE	0.288732	1	50	10	100	3	1	1.97236	1	2.10081	-0.12845
fastBE	0.160899	1	50	10	100	3	3	2.63221	1	2.7774	-0.145197
fastBE	0.303751	1	50	10	200	3	1	2.11906	1	2.20997	-0.0909072
fastBE	0.689483	1	50	10	200	3	4	3.31698	1	3.39064	-0.0736654
fastBE	0.121334	1	1000	30	3000	100	2	8.24408	1	4.98964	3.25444
fastBE	0.0981358	1	1000	30	600	100	1	8.95168	1	4.43337	4.51832
fastBE	0.0907513	1	1000	30	600	100	2	10.2675	1	3.89318	6.37433
fastBE	0.124413	1	1000	30	600	100	3	9.32629	1	4.54113	4.78516
fastBE	0.0685142	1	1000	30	600	100	4	8.94583	1	4.53434	4.41149
fastBE	0.17992	1	50	30	3000	100	2	2.33533	1	1.78439	0.550934
fastBE	0.171368	1	50	30	3000	100	3	2.27143	1	1.76865	0.502785
fastBE	0.146751	1	50	30	3000	100	4	2.46438	1	2.09166	0.372725
fastBE	0.219799	1	50	30	300	100	1	3.08056	1	2.98762	0.09294
fastBE	0.213467	1	50	30	300	100	2	2.93379	1	2.72242	0.211367
fastBE	0.184535	1	50	30	600	100	4	2.72661	1	2.6077	0.118908
fastBE	0.169749	1	1000	30	3000	10	4	6.72764	1	4.50641	2.22123
fastBE	0.13447	1	1000	30	300	10	4	7.832	1	4.79515	3.03685
fastBE	0.162118	1	200	30	300	10	3	4.42469	1	3.51988	0.90481
fastBE	0.181628	1	200	30	300	10	4	4.66029	1	3.93528	0.725008
fastBE	0.264591	1	200	30	600	10	3	5.4476	1	3.37348	2.07412
fastBE	0.233939	1	200	30	600	10	4	4.57828	1	2.99849	1.57979
fastBE	0.255115	1	50	30	3000	10	4	2.87888	1	2.60329	0.275595
fastBE	0.228696	1	50	30	300	10	2	2.24884	1	2.21567	0.0331686
fastBE	0.302988	1	50	30	300	10	4	2.75279	1	2.53501	0.217777
fastBE	0.292671	1	50	30	600	10	3	2.84338	1	2.34403	0.499357
fastBE	0.233556	1	50	30	600	10	4	2.43113	1	1.88024	0.550889
fastBE	0.178305	1	1000	30	300	30	2	13.1667	1	5.20411	7.96262
fastBE	0.20573	1	1000	30	300	30	3	9.45906	1	4.70994	4.74912
fastBE	0.196383	1	1000	30	600	30	1	8.49799	1	5.58629	2.9117
fastBE	0.174597	1	1000	30	600	30	2	10.8877	1	4.39922	6.4885
fastBE	0.0848581	1	1000	30	600	30	3	10.6327	1	3.92583	6.70684
fastBE	0.219755	1	200	30	300	30	1	4.53954	1	3.89041	0.649129
fastBE	0.126127	1	200	30	600	30	1	3.68124	1	2.82265	0.85859
fastBE	0.241665	1	50	30	3000	30	1	2.40706	1	1.94058	0.466476
fastBE	0.26107	1	50	30	300	30	3	2.95078	1	2.63389	0.316897
fastBE	0.314337	1	50	30	300	30	4	3.01111	1	2.57884	0.432265
fastBE	0.241987	1	50	30	600	30	3	2.34683	1	1.94849	0.398339
fastBE	0.438796	1	1000	3	300	100	3	54.384	1	5.2102	49.1738
fastBE	0	1	1000	3	30	100	1	5.06594	1	4.94792	0.118012
fastBE	0.0390805	1	1000	3	30	100	2	15.7215	1	5.03021	10.6913
fastBE	0	1	1000	3	30	100	4	5.31149	1	5.1726	0.138885
fastBE	0	1	200	3	30	100	4	4.0712	1	3.95812	0.113088
fastBE	0.166667	1	200	3	60	100	2	4.72929	1	3.17341	1.55588
fastBE	0.65126	1	50	3	300	100	4	5.26203	1	2.76962	2.49241
fastBE	0.574713	1	50	3	30	100	1	3.7335	1	3.28724	0.446264
fastBE	0.659887	1	50	3	60	100	2	6.0114	1	3.13875	2.87265
fastBE	0	1	1000	3	30	10	1	5.88145	1	5.72794	0.153513
fastBE	0.466667	1	200	3	30	10	4	4.30994	1	4.20644	0.103505
fastBE	0.401405	1	50	3	300	10	2	2.53664	1	2.52619	0.0104465
fastBE	0.540178	1	50	3	300	10	4	3.2644	1	2.75195	0.512443
fastBE	0.450575	1	50	3	30	10	1	3.60398	1	3.14536	0.45862
fastBE	0	1	50	3	60	10	2	3.12196	1	3.05865	0.063314
fastBE	0.428249	1	1000	3	60	1	1	6.21265	1	6.19695	0.0157055
fastBE	0.725981	1	1000	3	60	1	4	3.93069	1	4.04142	-0.110731
fastBE	0.436633	1	200	3	300	1	1	5.53693	1	4.87281	0.664121
fastBE	0.682486	1	200	3	60	1	2	5.17414	1	5.24338	-0.0692384
fastBE	0.396207	1	200	3	60	1	3	11.4106	1	2.21984	9.19071
fastBE	0.565329	1	50	3	300	1	3	3.99684	1	4.01552	-0.0186823
fastBE	0.281839	1	50	3	30	1	1	2.34916	1	2.37117	-0.0220128
fastBE	0.510345	1	50	3	30	1	2	17.7141	1	1.83195	15.8822
fastBE	0.726437	1	50	3	30	1	3	15.3904	1	3.72958	11.6608
fastBE	0.510734	1	50	3	60	1	1	4.19335	1	4.20975	-0.0164007
fastBE	0.70226	1	50	3	60	1	4	7.79972	1	3.9209	3.87882
fastBE	0.563218	1	1000	3	30	30	3	12.9686	1	5.14835	7.82028
fastBE	0.583099	1	200	3	300	30	3	18.8793	1	3.66702	15.2123
fastBE	0	1	200	3	300	30	4	3.96355	1	3.94849	0.01506
fastBE	0.547126	1	200	3	30	30	1	6.31869	1	4.34235	1.97634
fastBE	0.427684	1	200	3	60	30	1	4.97026	1	3.77418	1.19607
fastBE	0	1	50	3	300	30	1	2.46466	1	2.453	0.0116589
fastBE	0.583908	1	50	3	30	30	3	5.12196	1	3.41625	1.70571
fastBE	0	1	50	3	30	30	4	3.42204	1	3.3163	0.105743
fastBE	0	1	50	3	60	30	3	3.0317	1	2.97409	0.0576054
fastBE	0	1	50	3	60	30	4	2.42956	1	2.36779	0.0617796
fastBE	0.256043	1	1000	3	300	3	1	4.75914	1	4.84302	-0.0838813
fastBE	0.381138	1	1000	3	300	3	2	3.64303	1	3.66376	-0.0207305
fastBE	0.265922	1	1000	3	300	3	3	109.026	1	4.33684	104.69
fastBE	0.0571556	1	1000	3	60	3	2	3.20554	1	3.11343	0.0921156
fastBE	0.465537	1	1000	3	60	3	3	20.4891	1	4.7513	15.7378
fastBE	0.415808	1	200	3	300	3	2	4.72607	1	4.72228	0.00378966
fastBE	0.235764	1	200	3	300	3	3	3.86562	1	4.02039	-0.154768
fastBE	0.671037	1	50	3	300	3	2	7.53715	1	2.93509	4.60206
fastBE	0.117168	1	50	3	300	3	3	2.78911	1	2.79172	-0.0026079
fastBE	0.698851	1	50	3	30	3	4	5.49999	1	2.41633	3.08366
fastBE	0.177063	1	1000	100	1000	100	2	12.3144	1	4.25634	8.0581
fastBE	0.278797	1	200	100	10000	100	2	4.57728	1	2.50047	2.07681
fastBE	0.263362	1	50	100	10000	100	1	1.90782	1	1.37471	0.533118
fastBE	0.243125	1	50	100	10000	100	2	1.84616	1	1.46664	0.379514
fastBE	0.287547	1	50	100	10000	100	3	2.17413	1	1.70515	0.468985
fastBE	0.353846	1	50	100	1000	100	2	2.13255	1	2.07802	0.0545325
fastBE	0.261289	1	50	100	2000	100	2	2.31482	1	1.99623	0.318591
fastBE	0.285916	1	50	100	2000	100	4	2.50908	1	2.29435	0.214733
fastBE	0.238544	1	1000	100	1000	10	3	9.71943	1	4.13048	5.58895
fastBE	0.176971	1	200	100	10000	10	1	3.63643	1	2.40404	1.2324
fastBE	0.163959	1	1000	100	10000	30	3	11.0775	1	3.91445	7.16308
fastBE	0.188869	1	200	100	10000	30	2	3.82471	1	2.34593	1.47878
fastBE	0.280744	1	50	100	10000	30	4	2.18264	1	1.81296	0.369676
fastBE	0.32974	1	50	100	1000	30	2	2.20135	1	2.13244	0.0689067
fastBE	0.337223	1	50	100	1000	30	3	2.45717	1	2.38151	0.075655
fastBE	0.251313	1	1000	10	100	100	2	7.71727	1	4.85847	2.8588
fastBE	0.0647187	1	200	10	1000	100	2	3.55412	1	3.44561	0.108507
fastBE	0.0270352	1	200	10	200	100	2	3.40368	1	2.9176	0.486084
fastBE	0.117236	1	200	10	200	100	4	4.17056	1	2.95028	1.22028
fastBE	0.114673	1	50	10	200	100	4	3.10564	1	2.98401	0.121629
fastBE	0.213216	1	1000	10	200	10	3	10.4825	1	4.90994	5.57252
fastBE	0.150101	1	200	10	100	10	1	4.42698	1	2.79123	1.63575
fastBE	0.279394	1	200	10	100	10	4	4.47968	1	4.51692	-0.0372349
fastBE	0.180715	1	50	10	1000	10	3	3.11464	1	3.09911	0.0155233
fastBE	0.260352	1	50	10	200	10	4	3.1513	1	3.11547	0.0358283
fastBE	0.437207	1	1000	10	100	1	2	4.67303	1	4.36003	0.313005
fastBE	0.359641	1	1000	10	200	1	1	3.77815	1	3.91193	-0.133773
fastBE	0.73457	1	200	10	1000	1	4	1.31501	1	1.16672	0.148288
fastBE	0.827839	1	200	10	200	1	1	23.005	1	4.63297	18.372
fastBE	0.0214915	1	1000	10	1000	30	3	4.28374	1	4.12923	0.15451
fastBE	0	1	1000	10	1000	30	4	4.67739	1	4.6719	0.00549355
fastBE	0.00447236	1	1000	10	200	30	2	5.24743	1	5.19278	0.0546502
fastBE	0	1	200	10	100	30	1	3.93581	1	3.8906	0.045204
fastBE	0.114659	1	50	10	1000	30	3	2.6853	1	2.51567	0.16963
fastBE	0.101818	1	50	10	100	30	4	2.59666	1	2.52078	0.0758876
fastBE	0.26733	1	1000	10	1000	3	2	4.49723	1	4.20896	0.288271
fastBE	0.282161	1	1000	10	1000	3	4	22.7157	1	4.59213	18.1235
fastBE	0.457573	1	1000	10	100	3	1	6.98986	1	5.37537	1.6145
fastBE	0.385327	1	1000	10	200	3	1	5.09518	1	4.61727	0.477911
fastBE	0.234573	1	1000	10	200	3	3	5.98926	1	5.61918	0.370085
fastBE	0.224966	1	200	10	1000	3	1	2.00273	1	2.00675	-0.00401809
fastBE	0.447767	1	200	10	100	3	3	5.80322	1	4.40382	1.3994
fastBE	0.0769454	1	1000	30	300	100	1	8.12264	1	4.61942	3.50323
fastBE	0.200535	1	200	30	300	100	2	4.82278	1	4.19364	0.629142
fastBE	0.14	1	200	30	600	100	2	4.61283	1	3.61866	0.994167
fastBE	0.206733	1	50	30	600	100	1	3.21153	1	3.06632	0.145207
fastBE	0.167974	1	1000	30	3000	10	2	5.80031	1	4.55292	1.24738
fastBE	0.157061	1	1000	30	3000	10	3	7.1839	1	4.13876	3.04514
fastBE	0.219019	1	1000	30	300	10	1	10.8224	1	4.64692	6.17544
fastBE	0.197993	1	1000	30	300	10	2	8.59866	1	5.66391	2.93475
fastBE	0.266772	1	50	30	600	10	1	2.76636	1	2.31555	0.450809
fastBE	0.156878	1	1000	30	300	30	4	11.5431	1	4.48271	7.06037
fastBE	0.131286	1	200	30	3000	30	4	4.14736	1	2.89372	1.25365
fastBE	0.257404	1	50	30	3000	30	2	2.83022	1	2.26612	0.564096
fastBE	0.691954	1	1000	3	30	100	3	31.157	1	5.23218	25.9248
fastBE	0	1	1000	3	60	100	2	5.69476	1	5.63357	0.061192
fastBE	0.320334	1	200	3	300	100	2	2.95124	1	2.62005	0.331196
fastBE	0	1	200	3	60	100	1	3.0096	1	2.95182	0.0577842
fastBE	0	1	50	3	300	100	2	2.16847	1	2.15563	0.0128376
fastBE	0.509164	1	50	3	300	100	3	2.65895	1	2.47992	0.179029
fastBE	0	1	50	3	30	100	2	3.98803	1	3.87181	0.116221
fastBE	0.726421	1	1000	3	300	10	3	88.9244	1	3.45032	85.4741
fastBE	0	1	200	3	300	10	1	2.92307	1	2.91495	0.00811999
fastBE	0	1	200	3	300	10	3	4.40304	1	4.38832	0.0147228
fastBE	0.577011	1	200	3	30	10	1	9.00544	1	3.87966	5.12578
fastBE	0.599435	1	50	3	60	10	1	3.90961	1	3.34472	0.564885
fastBE	0	1	50	3	60	10	3	2.87795	1	2.81284	0.0651103
fastBE	0.462069	1	1000	3	30	1	1	22.5942	1	3.13853	19.4556
fastBE	0.59661	1	200	3	60	1	1	0.510624	1	0.732564	-0.22194
fastBE	0.127715	1	1000	3	300	30	3	13.9434	1	4.90855	9.03485
fastBE	0.0850575	1	1000	3	30	30	2	46.8641	1	5.10402	41.7601
fastBE	0.146328	1	1000	3	60	30	1	6.40871	1	4.85136	1.55735
fastBE	0	1	200	3	60	30	3	3.01838	1	2.95369	0.0646847
fastBE	0.0666667	1	50	3	60	30	1	5.32423	1	2.48445	2.83978
fastBE	0.425989	1	50	3	60	30	2	2.62586	1	2.35834	0.267519
fastBE	0.506377	1	200	3	300	3	1	39.1804	1	3.78556	35.3948
fastBE	0.179187	1	200	3	30	3	1	2.78082	1	2.72287	0.057947
fastBE	0.165517	1	200	3	30	3	2	11.7985	1	4.99629	6.80225
fastBE	0.643678	1	50	3	30	3	1	7.79575	1	3.44026	4.3555
fastBE	0.49548	1	50	3	60	3	1	3.93693	1	3.42142	0.515513
Orchard	0.218199	1	1000	100	2000	100	1	12.7134	1	3.95006	8.76334
Orchard	0.19594	1	200	100	10000	100	4	4.28314	1	2.47965	1.80349
Orchard	0.185858	1	200	100	1000	100	1	4.3813	1	2.89608	1.48522
Orchard	0.133936	1	200	100	2000	100	1	4.09551	1	2.74587	1.34964
Orchard	0.228829	1	200	100	2000	100	2	4.4348	1	2.92393	1.51087
Orchard	0.186412	3	50	100	10000	100	4	1.79207	3	1.3554	0.436664
Orchard	0.209171	3	1000	100	10000	10	3	10.5188	3	3.42599	7.09282
Orchard	0.205929	4	1000	100	2000	10	3	9.71567	4	3.9905	5.72517
Orchard	0.202834	4	200	100	10000	10	2	3.87289	4	2.61047	1.26241
Orchard	0.232825	4	200	100	10000	10	3	4.51367	4	2.83836	1.67531
Orchard	0.191025	4	200	100	1000	10	4	3.4103	4	2.65611	0.754192
Orchard	0.154492	4	50	100	10000	10	1	1.60491	4	1.47909	0.125821
Orchard	0.28686	4	50	100	10000	10	3	1.76299	4	1.53446	0.228535
Orchard	0.536256	4	50	100	1000	10	1	1.82316	4	1.89201	-0.0688565
Orchard	0.297152	4	50	100	1000	10	3	2.0303	4	2.1057	-0.0754017
Orchard	0.308711	4	50	100	2000	10	4	1.91794	4	1.74988	0.16806
Orchard	0.234965	1	1000	100	10000	30	2	12.5146	1	3.75482	8.75982
Orchard	0.225763	2	1000	100	2000	30	1	12.0815	2	3.86068	8.22081
Orchard	0.153487	2	1000	100	2000	30	2	13.1538	2	3.91922	9.23458
Orchard	0.175461	4	200	100	10000	30	4	4.28262	4	2.31389	1.96873
Orchard	0.221078	3	200	100	1000	30	2	4.35414	3	3.09462	1.25952
Orchard	0.229563	1	200	100	2000	30	3	4.58362	1	2.83523	1.74839
Orchard	0.195361	3	50	100	10000	30	2	2.11611	3	1.67645	0.439667
Orchard	0.227214	2	50	100	10000	30	3	2.22077	2	1.79161	0.42916
Orchard	0.245558	4	50	100	2000	30	1	2.46394	4	2.10901	0.35493
Orchard	0.185622	3	50	100	2000	30	2	2.04915	3	1.78914	0.260011
Orchard	0.314373	1	50	100	2000	30	3	2.25256	1	1.92941	0.323144
Orchard	0.00353153	1	1000	10	1000	100	3	4.9978	1	4.96632	0.0314785
Orchard	0.00867267	1	1000	10	1000	100	4	4.32786	1	4.16838	0.159478
Orchard	0.0431658	1	1000	10	200	100	1	4.70926	1	4.64181	0.0674506
Orchard	0.00343343	1	200	10	1000	100	3	3.86175	1	3.83506	0.0266864
Orchard	0.00654454	1	200	10	1000	100	4	2.96108	1	2.9231	0.0379762
Orchard	0.00767677	1	200	10	100	100	3	3.89303	1	3.85127	0.0417663
Orchard	0.00417085	1	200	10	200	100	3	3.86258	1	3.83462	0.0279675
Orchard	0.101818	1	50	10	100	100	4	2.85205	1	2.8332	0.0188504
Orchard	0.185226	1	50	10	200	100	2	3.76963	1	3.61923	0.150401
Orchard	0.0323232	1	1000	10	100	10	1	5.4288	1	4.96005	0.46875
Orchard	0.0410385	2	1000	10	200	10	4	5.30476	2	4.77226	0.532495
Orchard	0.0795495	1	200	10	1000	10	2	2.66187	1	2.18671	0.475161
Orchard	0.304734	2	200	10	100	10	2	2.80598	2	2.87445	-0.0684674
Orchard	0.0165829	1	200	10	200	10	4	3.40945	1	3.43309	-0.0236421
Orchard	0.28983	2	50	10	100	10	1	3.28115	2	3.20784	0.0733099
Orchard	0.269293	1	50	10	100	10	3	3.09084	1	3.14668	-0.0558398
Orchard	0.195207	2	50	10	200	10	1	2.37741	2	2.22872	0.148685
Orchard	0.379264	4	1000	10	1000	1	4	3.01852	4	3.06758	-0.0490564
Orchard	0.427501	3	200	10	100	1	1	2.81985	3	3.19201	-0.37216
Orchard	0.272627	4	200	10	1000	1	2	2.35325	4	2.56131	-0.208061
Orchard	0.612063	2	200	10	1000	1	3	1.23004	2	1.27644	-0.0463978
Orchard	0.619721	2	200	10	100	1	4	1.41259	2	1.85977	-0.447181
Orchard	0.289279	3	200	10	200	1	2	2.96727	3	3.28664	-0.319367
Orchard	0.400932	2	50	10	1000	1	2	1.98232	2	2.01653	-0.0342151
Orchard	0.462282	4	50	10	1000	1	3	3.16674	4	3.44166	-0.274924
Orchard	0.696965	2	50	10	100	1	4	3.59027	2	3.94555	-0.355282
Orchard	0.27177	3	50	10	200	1	1	2.93389	3	3.42726	-0.493366
Orchard	0.00336336	1	1000	10	1000	30	1	5.29393	1	5.13234	0.161584
Orchard	0.0028008	1	1000	10	1000	30	2	4.84466	1	4.82532	0.0193383
Orchard	0.00484848	1	1000	10	100	30	1	6.0267	1	5.94875	0.0779512
Orchard	0.00241206	1	1000	10	200	30	3	4.42735	1	4.39689	0.0304576
Orchard	0.102118	1	200	10	1000	30	1	3.1085	1	3.05948	0.0490194
Orchard	0.000808081	1	200	10	100	30	3	4.12315	1	4.06028	0.0628754
Orchard	0.0535678	1	200	10	200	30	1	3.35204	1	3.30997	0.0420649
Orchard	0.31798	1	50	10	100	30	1	3.00823	1	2.81238	0.195848
Orchard	0.11794	1	50	10	200	30	1	2.81784	1	2.76298	0.0548569
Orchard	0.203931	2	200	10	1000	3	3	2.42876	2	2.48058	-0.0518177
Orchard	0.198683	3	200	10	100	3	4	3.15029	3	3.29822	-0.147934
Orchard	0.234018	3	200	10	200	3	4	2.41654	3	2.53724	-0.120701
Orchard	0.397343	3	50	10	1000	3	2	0.972524	3	0.986456	-0.0139319
Orchard	0.111844	4	50	10	1000	3	3	2.54938	4	2.56152	-0.0121457
Orchard	0.567059	2	50	10	100	3	4	2.62322	2	2.83166	-0.20844
Orchard	0.246206	3	50	10	200	3	2	1.94203	3	2.10375	-0.16172
Orchard	0.486977	4	50	10	200	3	3	3.2196	4	3.30671	-0.0871181
Orchard	0.124712	1	1000	30	3000	100	4	7.32735	1	4.4263	2.90105
Orchard	0.127618	1	200	30	3000	100	2	4.45023	1	4.01475	0.435482
Orchard	0.0802392	1	200	30	3000	100	3	3.30658	1	2.3514	0.955187
Orchard	0.150979	1	200	30	3000	100	4	4.33944	1	3.64737	0.692066
Orchard	0.194111	3	50	30	300	10	3	3.11369	3	3.01084	0.102857
Orchard	0.137347	1	200	30	300	100	4	4.14893	1	3.24023	0.908698
Orchard	0.128269	1	200	30	600	100	1	4.35079	1	3.01977	1.33103
Orchard	0.110807	1	200	30	600	100	4	3.96657	1	2.9548	1.01176
Orchard	0.128194	1	50	30	3000	100	1	2.58181	1	2.20268	0.379122
Orchard	0.269231	1	50	30	300	100	3	2.51815	1	2.24785	0.270309
Orchard	0.198815	1	50	30	600	100	3	2.68602	1	2.11213	0.573888
Orchard	0.10669	1	1000	30	3000	10	1	8.97048	1	4.11272	4.85776
Orchard	0.168185	1	1000	30	600	10	4	7.59568	1	4.17702	3.41866
Orchard	0.223881	2	200	30	3000	10	2	4.00801	2	2.53158	1.47643
Orchard	0.132116	1	200	30	3000	10	3	3.64818	1	2.74611	0.902064
Orchard	0.151245	1	200	30	3000	10	4	3.65594	1	2.76782	0.888113
Orchard	0.209444	1	200	30	300	10	1	4.84005	1	3.52616	1.3139
Orchard	0.198553	1	200	30	600	10	1	4.5317	1	3.70058	0.831118
Orchard	0.227728	2	50	30	3000	10	1	2.34816	2	2.16364	0.184512
Orchard	0.280239	1	50	30	600	10	2	2.80027	1	2.57441	0.225861
Orchard	0.110441	2	1000	30	3000	30	1	8.1619	2	3.55258	4.60932
Orchard	0.188345	1	1000	30	3000	30	2	8.42919	1	4.56385	3.86534
Orchard	0.181672	1	1000	30	300	30	1	8.13804	1	5.25881	2.87923
Orchard	0.140637	1	200	30	3000	30	3	4.00221	1	2.76785	1.23436
Orchard	0.225775	1	200	30	300	30	3	4.24116	1	3.37012	0.871039
Orchard	0.163434	1	200	30	300	30	4	5.01826	1	3.43607	1.58219
Orchard	0.261658	1	200	30	600	30	3	4.58449	1	3.54333	1.04116
Orchard	0.193033	1	200	30	600	30	4	3.86968	1	3.03654	0.833137
Orchard	0.167468	2	50	30	3000	30	4	2.12872	2	1.66157	0.46715
Orchard	0.14252	1	50	30	300	30	1	2.43008	1	2.45942	-0.0293359
Orchard	0.294294	2	50	30	300	30	2	2.9555	2	2.28738	0.668119
Orchard	0.267117	1	50	30	600	30	1	2.51335	1	2.20961	0.303738
Orchard	0.205965	2	50	30	600	30	2	2.27497	2	1.89762	0.377347
Orchard	0.0130212	1	1000	3	300	100	1	4.97613	1	4.928	0.0481316
Orchard	0.0344633	1	1000	3	60	100	1	4.79605	1	4.69772	0.0983231
Orchard	0	1	1000	3	60	100	3	5.22626	1	5.22626	0
Orchard	0	1	1000	3	60	100	4	4.33508	1	4.33508	0
Orchard	0.0121739	1	200	3	300	100	3	4.09885	1	4.05988	0.0389731
Orchard	0.0344633	1	200	3	60	100	4	3.91321	1	3.8311	0.0821184
Orchard	0	1	50	3	30	100	4	3.38095	1	3.38095	0
Orchard	0.0531073	1	50	3	60	100	1	3.23744	1	3.09933	0.13811
Orchard	0	1	50	3	60	100	3	2.10925	1	2.10925	0
Orchard	0.0758305	1	1000	3	300	10	4	4.36735	1	4.41017	-0.0428248
Orchard	0	1	1000	3	30	10	2	4.67221	1	4.67221	0
Orchard	0	1	1000	3	30	10	3	5.20532	1	5.20532	0
Orchard	0	1	1000	3	60	10	1	5.83565	1	5.83565	0
Orchard	0	1	1000	3	60	10	2	3.7422	1	3.7422	-4.44089e-16
Orchard	0	1	1000	3	60	10	4	5.20573	1	5.20573	0
Orchard	0	1	200	3	300	10	2	3.91205	1	3.91205	0
Orchard	0	1	200	3	300	10	4	3.60663	1	3.60663	4.44089e-16
Orchard	0	1	200	3	30	10	2	2.42243	1	2.42243	0
Orchard	0	1	200	3	60	10	1	3.49984	1	3.49984	0
Orchard	0	1	200	3	60	10	2	3.64403	1	3.64403	0
Orchard	0.0344633	1	200	3	60	10	4	4.03592	1	3.93319	0.10273
Orchard	0	1	50	3	300	10	1	2.26455	1	2.26455	0
Orchard	0.248276	1	50	3	30	10	2	3.30253	1	3.24143	0.0610971
Orchard	0	1	50	3	30	10	4	2.67631	1	2.67631	0
Orchard	0.0327684	1	50	3	60	10	4	2.72927	1	2.73073	-0.00146469
Orchard	0.259714	2	1000	3	300	1	2	1.937	2	2.12005	-0.183055
Orchard	0.151829	2	1000	3	300	1	4	3.99054	2	4.01006	-0.019525
Orchard	0.705747	1	1000	3	30	1	2	6.36507	1	6.74514	-0.380072
Orchard	0.146075	1	1000	3	30	1	3	5.76762	1	5.76762	0
Orchard	0.245044	1	1000	3	30	1	4	5.5562	1	5.89119	-0.334987
Orchard	0.589208	1	200	3	300	1	3	3.77524	1	3.81885	-0.0436142
Orchard	0.195402	1	200	3	30	1	1	5.29404	1	5.44424	-0.150204
Orchard	0.351591	2	200	3	30	1	2	4.18086	2	4.32064	-0.13978
Orchard	0.0237585	2	50	3	300	1	2	0.975679	2	0.989382	-0.0137033
Orchard	0.0390683	2	50	3	300	1	4	1.92888	2	1.92888	-4.44089e-16
Orchard	0.673563	1	50	3	30	1	4	3.99375	1	4.6945	-0.700751
Orchard	0	1	1000	3	300	30	4	4.19871	1	4.19871	-8.88178e-16
Orchard	0	1	1000	3	30	30	4	5.27444	1	5.27444	0
Orchard	0	1	1000	3	60	30	2	4.79153	1	4.79153	0
Orchard	0	1	200	3	30	30	3	3.60505	1	3.60505	-4.44089e-16
Orchard	0	1	200	3	30	30	4	3.80493	1	3.80493	-4.44089e-16
Orchard	0	1	200	3	60	30	2	3.22614	1	3.22614	0
Orchard	0	1	50	3	30	30	1	3.47907	1	3.47907	0
Orchard	0.0486596	2	1000	3	30	3	2	4.78113	2	4.78117	-3.44626e-05
Orchard	0.00380484	2	1000	3	30	3	3	6.41332	2	6.41332	1.70748e-07
Orchard	0	1	200	3	30	3	3	4.31319	1	4.31319	0
Orchard	0.0242596	2	200	3	60	3	1	2.90728	2	2.90745	-0.000171258
Orchard	0.432144	2	200	3	60	3	3	3.50301	2	3.49516	0.00784256
Orchard	0.43398	1	50	3	300	3	1	3.79614	1	3.88818	-0.0920417
Orchard	0.298216	1	50	3	300	3	4	1.47079	1	1.49062	-0.0198355
Orchard	0.528736	1	50	3	30	3	3	2.45148	1	2.58587	-0.134392
Orchard	0.0084633	3	50	3	60	3	2	2.03533	3	2.03545	-0.000119715
Orchard	0.00242237	3	50	3	60	3	3	2.70141	3	2.69913	0.00227677
Orchard	0.250213	2	50	3	60	3	4	3.45769	2	3.45768	1.02893e-05
Orchard	0.174241	1	1000	100	10000	100	1	11.4384	1	3.90335	7.53501
Orchard	0.161196	1	1000	100	10000	100	3	12.7491	1	3.93852	8.8106
Orchard	0.200494	1	1000	100	1000	100	4	10.9612	1	4.98376	5.97747
Orchard	0.161634	1	1000	100	2000	100	3	11.6809	1	4.32655	7.35438
Orchard	0.155722	1	1000	100	2000	100	4	11.7188	1	3.98276	7.73605
Orchard	0.179514	1	200	100	10000	100	1	4.0933	1	2.30814	1.78516
Orchard	0.213061	1	200	100	10000	100	3	4.3572	1	2.77504	1.58216
Orchard	0.345187	1	200	100	1000	100	2	4.78236	1	3.11598	1.66637
Orchard	0.224202	1	200	100	1000	100	4	4.40786	1	3.06579	1.34207
Orchard	0.339209	1	50	100	1000	100	1	2.04375	1	1.99047	0.0532784
Orchard	0.264721	1	50	100	1000	100	3	2.17645	1	2.14157	0.0348801
Orchard	0.320186	1	50	100	1000	100	4	2.12836	1	2.04245	0.0859138
Orchard	0.203166	2	1000	100	10000	10	1	8.96545	2	3.84342	5.12202
Orchard	0.177895	1	1000	100	1000	10	1	10.976	1	4.27581	6.70018
Orchard	0.257025	4	1000	100	1000	10	2	12.5531	4	4.33108	8.22198
Orchard	0.168318	3	1000	100	2000	10	1	11.4707	3	4.08533	7.38534
Orchard	0.152333	4	1000	100	2000	10	4	9.21088	4	3.66378	5.5471
Orchard	0.269407	4	200	100	1000	10	1	4.06497	4	3.08642	0.978547
Orchard	0.233419	4	200	100	1000	10	2	4.16422	4	3.18414	0.98009
Orchard	0.224518	4	200	100	1000	10	3	4.2611	4	2.95174	1.30935
Orchard	0.180976	3	200	100	2000	10	3	4.1563	3	2.90545	1.25085
Orchard	0.223597	2	50	100	10000	10	2	2.19031	2	1.81208	0.378226
Orchard	0.196557	4	50	100	10000	10	4	1.76493	4	1.56786	0.197079
Orchard	0.350414	3	50	100	1000	10	4	2.27105	3	2.24276	0.0282886
Orchard	0.262691	4	50	100	2000	10	3	1.85599	4	1.81545	0.040542
Orchard	0.237802	3	1000	100	10000	30	4	11.1301	3	4.06697	7.06313
Orchard	0.190136	1	1000	100	1000	30	1	11.4742	1	4.71362	6.76057
Orchard	0.14303	2	1000	100	1000	30	2	11.8645	2	4.06855	7.79599
Orchard	0.181514	1	1000	100	1000	30	3	14.7913	1	4.28691	10.5043
Orchard	0.170591	1	200	100	10000	30	1	4.05373	1	2.87651	1.17723
Orchard	0.217544	2	200	100	10000	30	3	4.20493	2	2.50585	1.69908
Orchard	0.221255	2	200	100	1000	30	1	4.55547	2	3.24181	1.31366
Orchard	0.206321	2	200	100	1000	30	4	4.56774	2	3.03185	1.53589
Orchard	0.182066	1	200	100	2000	30	1	4.3691	1	2.85984	1.50926
Orchard	0.220002	4	200	100	2000	30	4	4.2821	4	2.43164	1.85047
Orchard	0.243171	3	50	100	10000	30	1	2.12539	3	1.72808	0.397319
Orchard	0.201954	4	50	100	1000	30	1	2.42013	4	2.55382	-0.133688
Orchard	0.250972	4	50	100	2000	30	4	2.18025	4	1.95738	0.222862
Orchard	0	1	1000	10	100	100	3	4.71767	1	4.71767	0
Orchard	0.101212	1	1000	10	100	100	4	7.15294	1	5.93876	1.21418
Orchard	0.00894472	1	1000	10	200	100	3	4.95323	1	4.45671	0.496523
Orchard	0.0235176	1	1000	10	200	100	4	5.19056	1	5.07243	0.118134
Orchard	0.00182182	1	200	10	1000	100	1	3.08599	1	3.07711	0.00888171
Orchard	0.00868687	1	200	10	100	100	2	4.32232	1	4.31094	0.0113832
Orchard	0.0373737	1	200	10	100	100	4	3.89639	1	3.64193	0.254464
Orchard	0.00557789	1	200	10	200	100	1	3.22145	1	3.19051	0.0309474
Orchard	0.0668789	1	50	10	1000	100	3	2.99709	1	2.93921	0.0578846
Orchard	0.0294555	1	50	10	1000	100	4	1.98722	1	1.94909	0.0381242
Orchard	0.0779798	1	50	10	100	100	2	2.6748	1	2.62811	0.0466824
Orchard	0.0590955	1	50	10	200	100	1	2.41163	1	2.24474	0.166891
Orchard	0.0108543	1	50	10	200	100	3	1.96221	1	1.88873	0.0734847
Orchard	0.0726126	1	1000	10	1000	10	3	4.27832	1	4.28093	-0.00261446
Orchard	0.0165657	1	1000	10	100	10	2	5.44194	1	5.36763	0.0743005
Orchard	0.00787879	1	1000	10	100	10	3	4.89275	1	4.89725	-0.00449519
Orchard	0.0485427	1	1000	10	200	10	1	4.30054	1	4.35674	-0.056199
Orchard	0.0539394	1	200	10	100	10	3	3.22535	1	3.21532	0.0100366
Orchard	0.414343	1	50	10	100	10	2	2.9683	1	2.97509	-0.00679354
Orchard	0.20483	3	50	10	100	10	4	2.9233	3	2.47988	0.443419
Orchard	0.198332	2	50	10	200	10	3	1.86033	2	1.86769	-0.00736486
Orchard	0.539301	3	1000	10	1000	1	1	5.35749	3	5.39645	-0.0389568
Orchard	0.1229	4	1000	10	1000	1	2	3.7873	4	3.92185	-0.134546
Orchard	0.304405	4	1000	10	1000	1	3	3.58504	4	3.66467	-0.0796302
Orchard	0.34852	4	1000	10	100	1	3	5.62097	4	5.99373	-0.372761
Orchard	0.332544	3	1000	10	100	1	4	3.49452	3	3.94822	-0.453699
Orchard	0.325923	4	200	10	1000	1	1	3.31225	4	3.65679	-0.344534
Orchard	0.377322	2	200	10	200	1	3	2.49993	2	2.73464	-0.234712
Orchard	0.8194	2	50	10	100	1	1	3.73005	2	4.23234	-0.502298
Orchard	0.763594	2	50	10	200	1	3	1.12001	2	1.57061	-0.450604
Orchard	0.336839	4	50	10	200	1	4	1.91313	4	2.16034	-0.247209
Orchard	0.080202	1	50	10	100	30	3	2.91852	1	2.84189	0.076637
Orchard	0.0331313	1	1000	10	100	30	2	6.64853	1	5.56062	1.08791
Orchard	0	1	1000	10	100	30	3	4.8399	1	4.8399	0
Orchard	0.00668342	1	1000	10	200	30	4	4.85546	1	4.29387	0.561589
Orchard	0.000760761	1	200	10	1000	30	3	2.24067	1	2.23644	0.00422355
Orchard	0	1	200	10	1000	30	4	2.81371	1	2.81371	0
Orchard	0.059798	1	200	10	100	30	2	3.46931	1	3.33681	0.132499
Orchard	0.0236683	1	200	10	200	30	3	3.51029	1	3.38775	0.12254
Orchard	0	1	200	10	200	30	4	3.03883	1	3.03883	-4.44089e-16
Orchard	0.144683	1	50	10	1000	30	1	2.06155	1	1.82976	0.231786
Orchard	0.0628068	1	50	10	1000	30	2	2.13265	1	1.88338	0.249271
Orchard	0.0729146	1	50	10	200	30	3	2.36725	1	2.36739	-0.000137073
Orchard	0.242908	2	1000	10	1000	3	1	4.97415	2	5.01477	-0.0406169
Orchard	0.356699	4	1000	10	1000	3	3	4.52406	4	4.55785	-0.0337827
Orchard	0.168867	4	1000	10	100	3	2	3.69611	4	3.82251	-0.126394
Orchard	0.354271	1	1000	10	200	3	2	3.94215	1	4.09679	-0.154637
Orchard	0.0446712	3	200	10	1000	3	2	3.91475	3	3.91838	-0.00363066
Orchard	0.0382145	3	200	10	1000	3	4	3.30376	3	3.31018	-0.00642338
Orchard	0.180321	4	200	10	100	3	2	3.61481	4	3.7863	-0.171495
Orchard	0.265933	3	200	10	200	3	2	3.76631	3	3.80628	-0.0399724
Orchard	0.23983	2	200	10	200	3	3	3.78728	2	3.92123	-0.133953
Orchard	0.351328	4	50	10	1000	3	1	2.67285	4	2.6793	-0.00644685
Orchard	0.304751	3	50	10	100	3	2	3.70723	3	3.85035	-0.143117
Orchard	0.165759	1	1000	30	3000	100	1	7.44226	1	5.32855	2.11371
Orchard	0.123514	1	1000	30	3000	100	3	11.3663	1	3.76508	7.60123
Orchard	0.120491	1	1000	30	300	100	2	11.8983	1	4.85505	7.04322
Orchard	0.147648	1	1000	30	300	100	3	9.54842	1	4.60094	4.94747
Orchard	0.166332	1	1000	30	300	100	4	9.09682	1	4.78584	4.31098
Orchard	0.0857224	1	200	30	3000	100	1	4.05679	1	2.58905	1.46774
Orchard	0.15204	1	200	30	300	100	1	4.3435	1	3.2909	1.0526
Orchard	0.150033	1	200	30	300	100	3	4.53581	1	3.79587	0.739936
Orchard	0.144252	1	200	30	600	100	3	4.11392	1	3.48056	0.633352
Orchard	0.209208	1	50	30	300	100	4	2.81134	1	2.56806	0.243282
Orchard	0.216349	1	50	30	600	100	2	3.04684	1	2.93244	0.114402
Orchard	0.192486	1	1000	30	300	10	3	8.67573	1	5.08905	3.58668
Orchard	0.216813	2	1000	30	600	10	1	9.51201	2	4.47104	5.04097
Orchard	0.225593	1	1000	30	600	10	2	6.94302	1	4.97241	1.97061
Orchard	0.157195	1	1000	30	600	10	3	9.68498	1	4.35955	5.32543
Orchard	0.13251	1	200	30	3000	10	1	3.71025	1	3.13833	0.571924
Orchard	0.155764	1	200	30	300	10	2	4.24504	1	3.40942	0.835617
Orchard	0.2164	1	200	30	600	10	2	3.79398	1	2.9348	0.859183
Orchard	0.237798	1	50	30	3000	10	2	2.70312	1	2.38453	0.318591
Orchard	0.24842	1	50	30	3000	10	3	2.39731	1	2.27869	0.118615
Orchard	0.311014	1	50	30	300	10	1	3.31491	1	3.08865	0.226254
Orchard	0.0685617	1	1000	30	3000	30	3	8.35242	1	4.70706	3.64536
Orchard	0.105107	1	1000	30	3000	30	4	7.22736	1	4.11351	3.11386
Orchard	0.128648	1	1000	30	600	30	4	8.22988	1	4.47904	3.75084
Orchard	0.075308	1	200	30	3000	30	1	3.46231	1	3.06056	0.401744
Orchard	0.161247	1	200	30	3000	30	2	4.20729	1	3.34524	0.862051
Orchard	0.224749	1	200	30	300	30	2	4.98462	1	2.76529	2.21934
Orchard	0.142053	1	200	30	600	30	2	4.11054	1	3.02172	1.08883
Orchard	0.162605	1	50	30	3000	30	3	2.89513	1	2.61974	0.275388
Orchard	0.278203	1	50	30	600	30	4	2.78471	1	2.49862	0.286088
Orchard	0.058796	1	1000	3	300	100	2	5.31561	1	5.09923	0.216377
Orchard	0.0289186	1	1000	3	300	100	4	4.99769	1	4.86363	0.134056
Orchard	0.0200446	1	200	3	300	100	1	4.05042	1	3.99496	0.0554591
Orchard	0.0330658	1	200	3	300	100	4	4.15257	1	4.05879	0.0937801
Orchard	0	1	200	3	30	100	1	3.16317	1	3.16317	0
Orchard	0.117241	1	200	3	30	100	2	4.95829	1	4.57461	0.383686
Orchard	0	1	200	3	30	100	3	4.16865	1	4.16865	8.88178e-16
Orchard	0.0344633	1	200	3	60	100	3	3.36983	1	3.28402	0.0858066
Orchard	0	1	50	3	300	100	1	2.17268	1	2.17268	0
Orchard	0	1	50	3	30	100	3	2.59646	1	2.59646	0
Orchard	0.0344633	1	50	3	60	100	4	2.14173	1	2.0762	0.0655271
Orchard	0	1	1000	3	300	10	1	5.73144	1	5.73144	0
Orchard	0.00468227	1	1000	3	300	10	2	3.48656	1	3.46205	0.0245063
Orchard	0	1	1000	3	30	10	4	5.87513	1	5.87513	0
Orchard	0	1	1000	3	60	10	3	5.25168	1	5.25168	0
Orchard	0.0298851	1	200	3	30	10	3	4.7277	1	4.51858	0.209118
Orchard	0	1	200	3	60	10	3	3.23938	1	3.23938	0
Orchard	0	1	50	3	300	10	3	1.61712	1	1.61712	-4.44089e-16
Orchard	0.0436782	1	50	3	30	10	3	3.07332	1	2.91804	0.155274
Orchard	0.163492	2	1000	3	300	1	1	4.1245	2	4.37478	-0.250278
Orchard	0.0215543	2	1000	3	300	1	3	4.97384	2	4.99546	-0.0216145
Orchard	0.306891	1	1000	3	60	1	2	4.93902	1	5.02864	-0.0896183
Orchard	0.034927	2	1000	3	60	1	3	2.84236	2	2.94486	-0.102504
Orchard	0.220492	1	200	3	300	1	2	4.01794	1	4.04006	-0.0221164
Orchard	0.00418147	3	200	3	300	1	4	4.09062	3	4.09062	0
Orchard	0.0112585	4	200	3	30	1	3	3.66216	4	3.72066	-0.058492
Orchard	0.632184	1	200	3	30	1	4	6.04444	1	6.01463	0.0298165
Orchard	0.0769583	2	200	3	60	1	4	3.2264	2	3.33737	-0.110967
Orchard	0.41204	2	50	3	300	1	1	3.57411	2	3.63684	-0.062723
Orchard	0.0587486	1	50	3	60	1	2	4.0155	1	3.8886	0.12689
Orchard	0.310451	1	50	3	60	1	3	3.31967	1	3.41083	-0.0911577
Orchard	0	1	1000	3	300	30	1	5.20898	1	5.20898	0
Orchard	0.00671126	1	1000	3	300	30	2	4.48587	1	4.46579	0.0200854
Orchard	0	1	1000	3	30	30	1	6.04528	1	6.04528	0
Orchard	0	1	1000	3	60	30	3	4.68455	1	4.68455	0
Orchard	0	1	1000	3	60	30	4	4.2094	1	4.2094	0
Orchard	0	1	200	3	300	30	1	3.13949	1	3.13949	0
Orchard	0	1	200	3	300	30	2	2.91374	1	2.91374	0
Orchard	0	1	200	3	30	30	2	3.5856	1	3.5856	0
Orchard	0	1	200	3	60	30	4	3.02385	1	3.02385	0
Orchard	0.00671126	1	50	3	300	30	2	2.7023	1	2.6912	0.0111021
Orchard	0.0133779	1	50	3	300	30	3	3.19893	1	3.1706	0.0283259
Orchard	0.0133779	1	50	3	300	30	4	2.18445	1	2.15984	0.0246134
Orchard	0	1	50	3	30	30	2	3.29619	1	3.29619	0
Orchard	0.0875995	2	1000	3	300	3	4	3.32944	2	3.32944	0
Orchard	0.123796	1	1000	3	30	3	1	4.73297	1	4.73297	0
Orchard	0	1	1000	3	30	3	4	4.99279	1	4.99279	0
Orchard	0	1	1000	3	60	3	1	5.07373	1	5.07373	0
Orchard	0.481921	1	1000	3	60	3	4	4.50097	1	4.65217	-0.151202
Orchard	0.157131	2	200	3	300	3	4	1.96155	2	1.96155	-2.22045e-16
Orchard	0.391982	2	200	3	30	3	4	4.82431	2	4.98431	-0.160002
Orchard	0.00215287	3	200	3	60	3	2	4.05682	3	4.05682	-1.50828e-08
Orchard	0.00257149	2	200	3	60	3	4	2.74628	2	2.74628	4.44089e-16
Orchard	0.469653	2	50	3	30	3	2	2.0417	2	2.18718	-0.14548
Orchard	0.220987	1	1000	100	10000	100	2	13.1533	1	3.51381	9.63951
Orchard	0.179642	1	1000	100	10000	100	4	12.9627	1	3.49194	9.47077
Orchard	0.151361	1	1000	100	1000	100	1	12.2811	1	4.4597	7.82135
Orchard	0.251257	1	1000	100	1000	100	3	14.6556	1	3.82191	10.8337
Orchard	0.147393	1	1000	100	2000	100	2	10.4586	1	4.35455	6.10401
Orchard	0.241784	1	200	100	1000	100	3	4.51869	1	3.135	1.38369
Orchard	0.213326	1	200	100	2000	100	3	4.32212	1	2.61809	1.70403
Orchard	0.224164	1	200	100	2000	100	4	4.28582	1	3.32658	0.959246
Orchard	0.271131	2	50	100	2000	100	1	2.11096	2	1.70262	0.408341
Orchard	0.227629	2	50	100	2000	100	3	2.14027	2	1.75728	0.382992
Orchard	0.200342	2	1000	100	10000	10	2	12.4607	2	3.70995	8.75074
Orchard	0.300192	2	1000	100	10000	10	4	9.52652	2	3.58787	5.93864
Orchard	0.17178	4	1000	100	1000	10	4	9.4171	4	4.31567	5.10143
Orchard	0.166696	4	1000	100	2000	10	2	9.77468	4	3.69303	6.08166
Orchard	0.1406	4	200	100	10000	10	4	3.39087	4	2.52711	0.863764
Orchard	0.229399	4	200	100	2000	10	1	4.00343	4	2.72674	1.27669
Orchard	0.230014	3	200	100	2000	10	2	4.35745	3	3.03374	1.32371
Orchard	0.195773	2	200	100	2000	10	4	3.88657	2	2.75872	1.12785
Orchard	0.318036	2	50	100	1000	10	2	2.21908	2	2.24766	-0.0285729
Orchard	0.23511	3	50	100	2000	10	1	2.02024	3	1.86219	0.158055
Orchard	0.248316	4	50	100	2000	10	2	1.93947	4	1.69322	0.246253
Orchard	0.315516	1	1000	100	10000	30	1	11.5108	1	3.77028	7.74054
Orchard	0.128327	2	1000	100	1000	30	4	11.5967	2	4.3997	7.197
Orchard	0.147989	1	1000	100	2000	30	3	10.1063	1	4.09128	6.01501
Orchard	0.210211	1	1000	100	2000	30	4	13.4006	1	3.98531	9.41527
Orchard	0.216338	2	200	100	1000	30	3	4.37046	2	3.02636	1.3441
Orchard	0.180257	2	200	100	2000	30	2	4.10918	2	2.98131	1.12787
Orchard	0.329419	4	50	100	1000	30	4	2.02708	4	1.85366	0.173418
Orchard	0.0317558	1	1000	10	1000	100	1	4.62943	1	4.57646	0.052963
Orchard	0.00637838	1	1000	10	1000	100	2	4.59973	1	4.55006	0.0496724
Orchard	0	1	1000	10	100	100	1	5.20442	1	5.20442	0
Orchard	0.0292462	1	1000	10	200	100	2	4.67479	1	4.64608	0.0287179
Orchard	0.0626263	1	200	10	100	100	1	4.87054	1	4.5867	0.283832
Orchard	0.0445566	1	50	10	1000	100	1	2.7801	1	2.69991	0.0801901
Orchard	0.014987	1	50	10	1000	100	2	2.31373	1	2.28377	0.0299668
Orchard	0.020202	1	50	10	100	100	1	2.45956	1	2.4636	-0.00404886
Orchard	0.0547475	1	50	10	100	100	3	2.99537	1	2.9791	0.0162772
Orchard	0.102687	1	1000	10	1000	10	1	4.54863	1	4.55459	-0.00596224
Orchard	0.0463103	1	1000	10	1000	10	2	4.27694	1	4.15501	0.121931
Orchard	0.011021	1	1000	10	1000	10	4	3.95406	1	3.95414	-7.72219e-05
Orchard	0.0167677	1	1000	10	100	10	4	4.51854	1	4.57458	-0.0560447
Orchard	0.111709	1	1000	10	200	10	2	5.84346	1	5.32683	0.516634
Orchard	0.0769449	1	200	10	1000	10	1	3.07787	1	2.81195	0.265925
Orchard	0.044026	1	200	10	1000	10	3	3.64922	1	3.65223	-0.00300589
Orchard	0.00734134	1	200	10	1000	10	4	2.72339	1	2.71082	0.0125675
Orchard	0.0768342	1	200	10	200	10	1	3.10402	1	2.96264	0.141388
Orchard	0.0753448	2	200	10	200	10	2	4.40507	2	4.38318	0.0218884
Orchard	0.0426131	1	200	10	200	10	3	3.87548	1	3.83917	0.0363113
Orchard	0.108925	1	50	10	1000	10	1	2.57274	1	2.58553	-0.0127874
Orchard	0.149191	1	50	10	1000	10	2	2.69362	1	2.66646	0.0271581
Orchard	0.113597	2	50	10	1000	10	4	2.1205	2	2.01626	0.104239
Orchard	0.203317	1	50	10	200	10	2	3.56506	1	3.50428	0.0607839
Orchard	0.234746	4	1000	10	100	1	1	6.43371	4	6.46049	-0.0267884
Orchard	0.282668	4	1000	10	200	1	2	4.83384	4	5.08466	-0.250814
Orchard	0.567591	2	1000	10	200	1	3	3.81076	2	4.35438	-0.54362
Orchard	0.413229	3	1000	10	200	1	4	5.0384	3	5.62941	-0.591006
Orchard	0.343634	2	200	10	100	1	2	2.90719	2	3.38284	-0.475645
Orchard	0.290809	4	200	10	100	1	3	3.71235	4	4.02006	-0.307718
Orchard	0.189539	4	200	10	200	1	4	2.67187	4	2.93819	-0.266322
Orchard	0.419936	3	50	10	1000	1	1	1.86626	3	2.19473	-0.328468
Orchard	0.26089	4	50	10	1000	1	4	2.84127	4	3.02599	-0.184714
Orchard	0.460951	2	50	10	100	1	2	3.45886	2	4.02255	-0.563688
Orchard	0.405201	4	50	10	100	1	3	2.80997	4	3.37986	-0.569895
Orchard	0.393801	3	50	10	200	1	2	1.85126	3	2.27905	-0.427789
Orchard	0	1	1000	10	100	30	4	4.04357	1	4.04357	0
Orchard	0.0140201	1	1000	10	200	30	1	4.8283	1	4.70237	0.125927
Orchard	0.0177437	1	200	10	1000	30	2	2.80035	1	2.76691	0.0334321
Orchard	0.0173737	1	200	10	100	30	4	3.6945	1	3.68628	0.00821884
Orchard	0.00346734	1	200	10	200	30	2	3.84646	1	3.73111	0.115354
Orchard	0.223291	1	50	10	1000	30	4	2.70009	1	2.56738	0.132705
Orchard	0.0523232	1	50	10	100	30	2	2.47368	1	2.33593	0.137748
Orchard	0.0966332	1	50	10	200	30	2	2.97205	1	2.80222	0.169833
Orchard	0.115427	1	50	10	200	30	4	2.84644	1	2.79621	0.0502311
Orchard	0.293542	3	200	10	100	3	1	4.20945	3	4.42444	-0.214993
Orchard	0.275354	1	1000	10	100	3	3	6.07137	1	6.2348	-0.163428
Orchard	0.114403	3	1000	10	100	3	4	6.02988	3	6.06226	-0.0323799
Orchard	0.223527	4	1000	10	200	3	4	3.57872	4	3.59953	-0.0208088
Orchard	0.197583	2	200	10	200	3	1	1.92621	2	2.08035	-0.154144
Orchard	0.150978	4	50	10	1000	3	4	2.29493	4	2.32361	-0.0286807
Orchard	0.152631	4	50	10	100	3	1	1.95867	4	2.10081	-0.142144
Orchard	0.126719	3	50	10	100	3	3	2.58181	3	2.7774	-0.195592
Orchard	0.241308	3	50	10	200	3	1	2.09748	3	2.20997	-0.112489
Orchard	0.686849	3	50	10	200	3	4	3.2949	3	3.39064	-0.0957407
Orchard	0.121023	1	1000	30	3000	100	2	8.25231	1	4.98964	3.26267
Orchard	0.094719	1	1000	30	600	100	1	8.75376	1	4.43337	4.32039
Orchard	0.0754814	1	1000	30	600	100	2	10.2626	1	3.89318	6.36945
Orchard	0.115782	1	1000	30	600	100	3	9.00837	1	4.54113	4.46724
Orchard	0.0634947	1	1000	30	600	100	4	8.79665	1	4.53434	4.26231
Orchard	0.166374	1	50	30	3000	100	2	2.29555	1	1.78439	0.511161
Orchard	0.158417	1	50	30	3000	100	3	2.26857	1	1.76865	0.499927
Orchard	0.127172	1	50	30	3000	100	4	2.46689	1	2.09166	0.375236
Orchard	0.219799	1	50	30	300	100	1	3.06495	1	2.98762	0.0773363
Orchard	0.213467	1	50	30	300	100	2	2.91873	1	2.72242	0.196308
Orchard	0.18936	1	50	30	600	100	4	2.7355	1	2.6077	0.127795
Orchard	0.146735	1	1000	30	3000	10	4	6.35261	1	4.50641	1.8462
Orchard	0.125819	1	1000	30	300	10	4	7.82137	1	4.79515	3.02622
Orchard	0.213534	1	200	30	300	10	3	4.41751	1	3.51988	0.897632
Orchard	0.138997	1	200	30	300	10	4	4.42894	1	3.93528	0.493665
Orchard	0.277457	1	200	30	600	10	3	4.95194	1	3.37348	1.57846
Orchard	0.221524	1	200	30	600	10	4	4.58293	1	2.99849	1.58444
Orchard	0.226697	1	50	30	3000	10	4	2.83845	1	2.60329	0.235163
Orchard	0.225703	2	50	30	300	10	2	2.23199	2	2.21567	0.0163216
Orchard	0.278515	2	50	30	300	10	4	2.62667	2	2.53501	0.0916585
Orchard	0.248298	2	50	30	600	10	3	2.74626	2	2.34403	0.402233
Orchard	0.178802	2	50	30	600	10	4	2.1612	2	1.88024	0.280957
Orchard	0.198528	1	1000	30	300	30	2	11.3423	1	5.20411	6.1382
Orchard	0.205061	1	1000	30	300	30	3	9.49296	1	4.70994	4.78303
Orchard	0.184719	1	1000	30	600	30	1	8.37791	1	5.58629	2.79162
Orchard	0.136439	1	1000	30	600	30	2	9.93312	1	4.39922	5.5339
Orchard	0.0762938	1	1000	30	600	30	3	7.87152	1	3.92583	3.9457
Orchard	0.219755	1	200	30	300	30	1	4.525	1	3.89041	0.634594
Orchard	0.126127	1	200	30	600	30	1	3.67551	1	2.82265	0.852866
Orchard	0.186401	2	50	30	3000	30	1	2.39405	2	1.94058	0.453473
Orchard	0.20388	1	50	30	300	30	3	2.91877	1	2.63389	0.284883
Orchard	0.314337	1	50	30	300	30	4	2.99945	1	2.57884	0.420608
Orchard	0.204057	1	50	30	600	30	3	2.31266	1	1.94849	0.364177
Orchard	0.0162319	1	1000	3	300	100	3	5.27583	1	5.2102	0.0656234
Orchard	0	1	1000	3	30	100	1	4.94792	1	4.94792	0
Orchard	0	1	1000	3	30	100	2	5.03021	1	5.03021	0
Orchard	0.0712644	1	1000	3	30	100	4	5.42105	1	5.1726	0.248451
Orchard	0	1	200	3	30	100	4	3.95812	1	3.95812	0
Orchard	0	1	200	3	60	100	2	3.17341	1	3.17341	-4.44089e-16
Orchard	0.0280045	1	50	3	300	100	4	2.85334	1	2.76962	0.0837217
Orchard	0	1	50	3	30	100	1	3.28724	1	3.28724	-8.88178e-16
Orchard	0.0542373	1	50	3	60	100	2	3.28759	1	3.13875	0.148841
Orchard	0	1	1000	3	30	10	1	5.72794	1	5.72794	0
Orchard	0.466667	1	200	3	30	10	4	4.19162	1	4.20644	-0.0148153
Orchard	0.259492	2	50	3	300	10	2	2.5259	2	2.52619	-0.000295641
Orchard	0	1	50	3	300	10	4	2.75195	1	2.75195	0
Orchard	0	1	50	3	30	10	1	3.14536	1	3.14536	-4.44089e-16
Orchard	0	1	50	3	60	10	2	3.05865	1	3.05865	-1.77636e-15
Orchard	0.428249	1	1000	3	60	1	1	6.11558	1	6.19695	-0.0813657
Orchard	0.68542	1	1000	3	60	1	4	3.08305	1	4.04142	-0.958378
Orchard	0.272352	1	200	3	300	1	1	4.7852	1	4.87281	-0.0876121
Orchard	0.682486	1	200	3	60	1	2	5.08819	1	5.24338	-0.155187
Orchard	0.347667	3	200	3	60	1	3	1.94109	3	2.21984	-0.278753
Orchard	0.565329	1	50	3	300	1	3	3.97512	1	4.01552	-0.0404002
Orchard	0.0518112	2	50	3	30	1	1	2.19494	2	2.37117	-0.176233
Orchard	0.0728715	2	50	3	30	1	2	1.68179	2	1.83195	-0.150159
Orchard	0.234599	2	50	3	30	1	3	3.60622	2	3.72958	-0.123362
Orchard	0.510734	1	50	3	60	1	1	4.10726	1	4.20975	-0.102483
Orchard	0.475706	1	50	3	60	1	4	3.85639	1	3.9209	-0.0645056
Orchard	0	1	1000	3	30	30	3	5.14835	1	5.14835	0
Orchard	0	1	200	3	300	30	3	3.66702	1	3.66702	8.88178e-16
Orchard	0.00488294	1	200	3	300	30	4	3.9703	1	3.94849	0.0218107
Orchard	0	1	200	3	30	30	1	4.34235	1	4.34235	0
Orchard	0	1	200	3	60	30	1	3.77418	1	3.77418	-4.44089e-16
Orchard	0	1	50	3	300	30	1	2.453	1	2.453	0
Orchard	0	1	50	3	30	30	3	3.41625	1	3.41625	0
Orchard	0	1	50	3	30	30	4	3.3163	1	3.3163	0
Orchard	0	1	50	3	60	30	3	2.97409	1	2.97409	0
Orchard	0.0344633	1	50	3	60	30	4	2.43783	1	2.36779	0.0700477
Orchard	0.241461	2	1000	3	300	3	1	4.75272	2	4.84302	-0.0903037
Orchard	0.242134	2	1000	3	300	3	2	3.64158	2	3.66376	-0.0221853
Orchard	0.161252	2	1000	3	300	3	3	4.1827	2	4.33684	-0.154145
Orchard	0.0571556	1	1000	3	60	3	2	3.10721	1	3.11343	-0.00621403
Orchard	0	1	1000	3	60	3	3	4.7513	1	4.7513	0
Orchard	0.415808	1	200	3	300	3	2	4.70493	1	4.72228	-0.0173456
Orchard	0.235764	1	200	3	300	3	3	3.84812	1	4.02039	-0.172274
Orchard	0.428495	1	50	3	300	3	2	2.94029	1	2.93509	0.00520167
Orchard	0.222787	1	50	3	300	3	3	2.76713	1	2.79172	-0.0245909
Orchard	0.283142	1	50	3	30	3	4	2.27396	1	2.41633	-0.142367
Orchard	0.148911	1	1000	100	1000	100	2	12.257	1	4.25634	8.00062
Orchard	0.275963	1	200	100	10000	100	2	4.5045	1	2.50047	2.00403
Orchard	0.223308	1	50	100	10000	100	1	1.83211	1	1.37471	0.457399
Orchard	0.237955	1	50	100	10000	100	2	1.84848	1	1.46664	0.381839
Orchard	0.256292	1	50	100	10000	100	3	2.16461	1	1.70515	0.459461
Orchard	0.30744	3	50	100	1000	100	2	2.13009	3	2.07802	0.0520791
Orchard	0.281746	1	50	100	2000	100	2	2.27292	1	1.99623	0.27669
Orchard	0.212283	1	50	100	2000	100	4	2.4513	1	2.29435	0.15695
Orchard	0.226481	4	1000	100	1000	10	3	9.71449	4	4.13048	5.58401
Orchard	0.148212	4	200	100	10000	10	1	3.61473	4	2.40404	1.21069
Orchard	0.163959	1	1000	100	10000	30	3	11.0769	1	3.91445	7.16246
Orchard	0.161713	2	200	100	10000	30	2	3.82335	2	2.34593	1.47742
Orchard	0.221538	1	50	100	10000	30	4	2.13247	1	1.81296	0.319501
Orchard	0.330825	2	50	100	1000	30	2	2.17873	2	2.13244	0.0462892
Orchard	0.297421	2	50	100	1000	30	3	2.45277	2	2.38151	0.0712537
Orchard	0	1	1000	10	100	100	2	4.85847	1	4.85847	0
Orchard	0.00113714	1	200	10	1000	100	2	3.45433	1	3.44561	0.00872477
Orchard	0.0159296	1	200	10	200	100	2	2.9689	1	2.9176	0.0513001
Orchard	0.00809045	1	200	10	200	100	4	2.97867	1	2.95028	0.0283878
Orchard	0.0960804	1	50	10	200	100	4	3.00436	1	2.98401	0.0203535
Orchard	0.113847	2	1000	10	200	10	3	5.30398	2	4.90994	0.394044
Orchard	0.0541414	1	200	10	100	10	1	3.27682	1	2.79123	0.485591
Orchard	0.282532	3	200	10	100	10	4	4.43	3	4.51692	-0.086923
Orchard	0.181421	1	50	10	1000	10	3	3.11477	1	3.09911	0.0156537
Orchard	0.260352	1	50	10	200	10	4	3.1365	1	3.11547	0.0210227
Orchard	0.391776	3	1000	10	100	1	2	4.00367	3	4.36003	-0.356354
Orchard	0.196521	4	1000	10	200	1	1	3.74562	4	3.91193	-0.166304
Orchard	0.660644	4	200	10	1000	1	4	1.09961	4	1.16672	-0.0671168
Orchard	0.666748	2	200	10	200	1	1	4.47952	2	4.63297	-0.153449
Orchard	0.0216957	1	1000	10	1000	30	3	4.28636	1	4.12923	0.157132
Orchard	0.00212412	1	1000	10	1000	30	4	4.69467	1	4.6719	0.0227758
Orchard	0.00447236	1	1000	10	200	30	2	5.22188	1	5.19278	0.0291024
Orchard	0	1	200	10	100	30	1	3.8906	1	3.8906	-8.88178e-16
Orchard	0.107161	1	50	10	1000	30	3	2.55352	1	2.51567	0.0378488
Orchard	0.0935354	1	50	10	100	30	4	2.48678	1	2.52078	-0.0339908
Orchard	0.121816	4	1000	10	1000	3	2	4.495	4	4.20896	0.286046
Orchard	0.140057	2	1000	10	1000	3	4	4.64059	2	4.59213	0.0484544
Orchard	0.456558	3	1000	10	100	3	1	5.29573	3	5.37537	-0.0796397
Orchard	0.282899	3	1000	10	200	3	1	4.51641	3	4.61727	-0.100859
Orchard	0.16	1	1000	10	200	3	3	5.56374	1	5.61918	-0.0554368
Orchard	0.223366	2	200	10	1000	3	1	1.99642	2	2.00675	-0.010327
Orchard	0.560218	3	200	10	100	3	3	4.22678	3	4.40382	-0.177043
Orchard	0.0688517	1	1000	30	300	100	1	7.92957	1	4.61942	3.31015
Orchard	0.200535	1	200	30	300	100	2	4.80507	1	4.19364	0.611434
Orchard	0.146127	1	200	30	600	100	2	4.45135	1	3.61866	0.832691
Orchard	0.207668	1	50	30	600	100	1	3.23549	1	3.06632	0.169172
Orchard	0.166021	2	1000	30	3000	10	2	5.80126	2	4.55292	1.24833
Orchard	0.155975	1	1000	30	3000	10	3	7.1386	1	4.13876	2.99985
Orchard	0.214114	1	1000	30	300	10	1	10.8044	1	4.64692	6.1575
Orchard	0.195518	1	1000	30	300	10	2	8.39323	1	5.66391	2.72932
Orchard	0.222966	1	50	30	600	10	1	2.68449	1	2.31555	0.368945
Orchard	0.156878	1	1000	30	300	30	4	11.5239	1	4.48271	7.04123
Orchard	0.123939	1	200	30	3000	30	4	4.06214	1	2.89372	1.16842
Orchard	0.216504	1	50	30	3000	30	2	2.76794	1	2.26612	0.501821
Orchard	0	1	1000	3	30	100	3	5.23218	1	5.23218	0
Orchard	0	1	1000	3	60	100	2	5.63357	1	5.63357	0
Orchard	0.0200223	1	200	3	300	100	2	2.67093	1	2.62005	0.0508806
Orchard	0	1	200	3	60	100	1	2.95182	1	2.95182	0
Orchard	0.00122631	1	50	3	300	100	2	2.17073	1	2.15563	0.015103
Orchard	0.0133333	1	50	3	300	100	3	2.50466	1	2.47992	0.0247387
Orchard	0.0689655	1	50	3	30	100	2	4.01819	1	3.87181	0.146378
Orchard	0.100757	2	1000	3	300	10	3	3.40905	2	3.45032	-0.0412681
Orchard	0	1	200	3	300	10	1	2.91495	1	2.91495	4.44089e-16
Orchard	0	1	200	3	300	10	3	4.38832	1	4.38832	0
Orchard	0	1	200	3	30	10	1	3.87966	1	3.87966	-4.44089e-16
Orchard	0	1	50	3	60	10	1	3.34472	1	3.34472	0
Orchard	0	1	50	3	60	10	3	2.81284	1	2.81284	0
Orchard	0.0304804	2	1000	3	30	1	1	2.92902	2	3.13853	-0.209518
Orchard	0.59661	1	200	3	60	1	1	0.510624	1	0.732564	-0.22194
Orchard	0	1	1000	3	300	30	3	4.90855	1	4.90855	0
Orchard	0	1	1000	3	30	30	2	5.10402	1	5.10402	-8.88178e-16
Orchard	0	1	1000	3	60	30	1	4.85136	1	4.85136	0
Orchard	0	1	200	3	60	30	3	2.95369	1	2.95369	0
Orchard	0	1	50	3	60	30	1	2.48445	1	2.48445	-4.44089e-16
Orchard	0	1	50	3	60	30	2	2.35834	1	2.35834	4.44089e-16
Orchard	0.0523969	1	200	3	300	3	1	3.78675	1	3.78556	0.00119028
Orchard	0.0146718	3	200	3	30	3	1	2.72428	3	2.72287	0.00140194
Orchard	0.308046	1	200	3	30	3	2	4.98343	1	4.99629	-0.0128572
Orchard	0.397701	1	50	3	30	3	1	3.46654	1	3.44026	0.0262865
Orchard	0	1	50	3	60	3	1	3.42142	1	3.42142	-4.44089e-16
PhyClone	0.197416	29	1000	100	2000	100	1	12.7557	29	3.95006	8.80563
PhyClone	0.19594	4	200	100	10000	100	4	4.28314	4	2.47965	1.80349
PhyClone	0.191227	7	200	100	1000	100	1	4.37739	7	2.89608	1.48131
PhyClone	0.143917	3	200	100	2000	100	1	4.09547	3	2.74587	1.3496
PhyClone	0.232777	7	200	100	2000	100	2	4.43249	7	2.92393	1.50856
PhyClone	0.178651	55	50	100	10000	100	4	1.79212	55	1.3554	0.436718
PhyClone	0.228684	225	1000	100	10000	10	3	10.5455	225	3.42599	7.1195
PhyClone	0.210559	142	1000	100	2000	10	3	9.71812	142	3.9905	5.72763
PhyClone	0.177917	576	200	100	10000	10	2	3.87301	576	2.61047	1.26253
PhyClone	0.223059	15	200	100	10000	10	3	4.51367	15	2.83836	1.67531
PhyClone	0.244216	4348	200	100	1000	10	4	3.41035	4348	2.65611	0.754239
PhyClone	0.170016	204	50	100	10000	10	1	1.60491	204	1.47909	0.125821
PhyClone	0.372366	312	50	100	10000	10	3	1.76245	312	1.53446	0.228
PhyClone	0.525624	135	50	100	1000	10	1	1.81715	135	1.89201	-0.0748591
PhyClone	0.320175	147	50	100	1000	10	3	2.03007	147	2.1057	-0.0756288
PhyClone	0.313761	151	50	100	2000	10	4	1.91791	151	1.74988	0.168036
PhyClone	0.175146	98	1000	100	10000	30	2	12.4993	98	3.75482	8.74452
PhyClone	0.239065	27	1000	100	2000	30	1	12.0826	27	3.86068	8.22193
PhyClone	0.134869	125	1000	100	2000	30	2	13.1685	125	3.91922	9.24927
PhyClone	0.20205	80	200	100	10000	30	4	4.28339	80	2.31389	1.9695
PhyClone	0.225764	10	200	100	1000	30	2	4.35446	10	3.09462	1.25984
PhyClone	0.20135	15	200	100	2000	30	3	4.57072	15	2.83523	1.73549
PhyClone	0.200961	31	50	100	10000	30	2	2.11528	31	1.67645	0.438837
PhyClone	0.28377	3	50	100	10000	30	3	2.22078	3	1.79161	0.429162
PhyClone	0.228799	15	50	100	2000	30	1	2.46138	15	2.10901	0.352368
PhyClone	0.187209	10	50	100	2000	30	2	2.04916	10	1.78914	0.260022
PhyClone	0.302709	6	50	100	2000	30	3	2.25257	6	1.92941	0.323155
PhyClone	0	1	1000	10	1000	100	3	4.96632	1	4.96632	0
PhyClone	0.00746547	1	1000	10	1000	100	4	4.31522	1	4.16838	0.146843
PhyClone	0.0476884	1	1000	10	200	100	1	4.63786	1	4.64181	-0.00394823
PhyClone	0	1	200	10	1000	100	3	3.83506	1	3.83506	0
PhyClone	0	1	200	10	1000	100	4	2.9231	1	2.9231	-4.44089e-16
PhyClone	0.0020202	1	200	10	100	100	3	3.84642	1	3.85127	-0.00484639
PhyClone	0.00432135	3	200	10	200	100	3	3.83151	3	3.83462	-0.00310285
PhyClone	0.177172	1	50	10	100	100	4	2.84204	1	2.8332	0.00883211
PhyClone	0.173518	1	50	10	200	100	2	3.65632	1	3.61923	0.0370862
PhyClone	0.0323039	2	1000	10	100	10	1	5.42883	2	4.96005	0.468781
PhyClone	0.0849657	3	1000	10	200	10	4	5.30476	3	4.77226	0.532495
PhyClone	0.0795495	3	200	10	1000	10	2	2.66187	3	2.18671	0.475161
PhyClone	0.308429	3	200	10	100	10	2	2.80538	3	2.87445	-0.0690735
PhyClone	0.0165829	1	200	10	200	10	4	3.40945	1	3.43309	-0.0236421
PhyClone	0.370007	3	50	10	100	10	1	3.28033	3	3.20784	0.0724899
PhyClone	0.269293	1	50	10	100	10	3	3.09084	1	3.14668	-0.0558398
PhyClone	0.198372	10	50	10	200	10	1	2.37757	10	2.22872	0.148845
PhyClone	0.381984	12	1000	10	1000	1	4	3.01852	12	3.06758	-0.0490564
PhyClone	0.401626	6	200	10	100	1	1	2.81291	6	3.19201	-0.379105
PhyClone	0.281015	31	200	10	1000	1	2	2.35325	31	2.56131	-0.208061
PhyClone	0.569279	3	200	10	1000	1	3	1.23004	3	1.27644	-0.0463978
PhyClone	0.637372	8	200	10	100	1	4	1.40488	8	1.85977	-0.45489
PhyClone	0.478382	5	200	10	200	1	2	2.9672	5	3.28664	-0.319432
PhyClone	0.686633	2	50	10	1000	1	2	1.98232	2	2.01653	-0.0342151
PhyClone	0.463969	8	50	10	1000	1	3	3.16674	8	3.44166	-0.274924
PhyClone	0.522032	10	50	10	100	1	4	3.58673	10	3.94555	-0.358826
PhyClone	0.269744	8	50	10	200	1	1	2.93389	8	3.42726	-0.493367
PhyClone	0.00279479	1	1000	10	1000	30	1	5.28733	1	5.13234	0.154986
PhyClone	0	1	1000	10	1000	30	2	4.82532	1	4.82532	0
PhyClone	0.00484848	2	1000	10	100	30	1	6.0267	2	5.94875	0.0779512
PhyClone	0	1	1000	10	200	30	3	4.39689	1	4.39689	0
PhyClone	0.0098038	1	200	10	1000	30	1	3.08293	1	3.05948	0.023451
PhyClone	0.000808081	1	200	10	100	30	3	4.12315	1	4.06028	0.0628754
PhyClone	0.0535678	1	200	10	200	30	1	3.35204	1	3.30997	0.0420649
PhyClone	0.31798	1	50	10	100	30	1	3.00823	1	2.81238	0.195848
PhyClone	0.11794	1	50	10	200	30	1	2.81784	1	2.76298	0.0548569
PhyClone	0.174327	14	200	10	1000	3	3	2.42885	14	2.48058	-0.0517292
PhyClone	0.203023	26	200	10	100	3	4	3.15046	26	3.29822	-0.14776
PhyClone	0.230585	6	200	10	200	3	4	2.41654	6	2.53724	-0.120701
PhyClone	0.408089	4	50	10	1000	3	2	0.972524	4	0.986456	-0.0139319
PhyClone	0.111257	38	50	10	1000	3	3	2.54935	38	2.56152	-0.0121786
PhyClone	0.565923	3	50	10	100	3	4	2.62345	3	2.83166	-0.20821
PhyClone	0.27783	21	50	10	200	3	2	1.94275	21	2.10375	-0.161
PhyClone	0.482798	67	50	10	200	3	3	3.21629	67	3.30671	-0.0904237
PhyClone	0.124553	15	1000	30	3000	100	4	7.32094	15	4.4263	2.89464
PhyClone	0.127464	4	200	30	3000	100	2	4.44549	4	4.01475	0.430746
PhyClone	0.0816677	10	200	30	3000	100	3	3.30845	10	2.3514	0.957059
PhyClone	0.151534	1	200	30	3000	100	4	4.29421	1	3.64737	0.646839
PhyClone	0.213741	10	50	30	300	10	3	3.11353	10	3.01084	0.102691
PhyClone	0.126295	5	200	30	300	100	4	4.22837	5	3.24023	0.98814
PhyClone	0.128269	2	200	30	600	100	1	4.35079	2	3.01977	1.33103
PhyClone	0.109521	9	200	30	600	100	4	3.95767	9	2.9548	1.00286
PhyClone	0.128194	1	50	30	3000	100	1	2.58181	1	2.20268	0.379122
PhyClone	0.270502	1	50	30	300	100	3	2.50609	1	2.24785	0.258242
PhyClone	0.123856	1	50	30	600	100	3	2.67874	1	2.11213	0.566607
PhyClone	0.10669	1	1000	30	3000	10	1	8.97048	1	4.11272	4.85776
PhyClone	0.1617	9	1000	30	600	10	4	7.65281	9	4.17702	3.47579
PhyClone	0.266099	1	200	30	3000	10	2	3.97738	1	2.53158	1.44579
PhyClone	0.137208	3	200	30	3000	10	3	3.64803	3	2.74611	0.901916
PhyClone	0.15123	4	200	30	3000	10	4	3.65594	4	2.76782	0.888113
PhyClone	0.208999	3	200	30	300	10	1	4.84007	3	3.52616	1.31391
PhyClone	0.198723	3	200	30	600	10	1	4.53175	3	3.70058	0.831172
PhyClone	0.227016	1	50	30	3000	10	1	2.34647	1	2.16364	0.182823
PhyClone	0.249403	6	50	30	600	10	2	2.80036	6	2.57441	0.225956
PhyClone	0.103869	8	1000	30	3000	30	1	8.16036	8	3.55258	4.60777
PhyClone	0.188342	1	1000	30	3000	30	2	8.4213	1	4.56385	3.85746
PhyClone	0.181672	1	1000	30	300	30	1	8.13804	1	5.25881	2.87923
PhyClone	0.140545	2	200	30	3000	30	3	3.99015	2	2.76785	1.2223
PhyClone	0.22577	3	200	30	300	30	3	4.24116	3	3.37012	0.871033
PhyClone	0.13456	1	200	30	300	30	4	4.99815	1	3.43607	1.56208
PhyClone	0.186183	2	200	30	600	30	3	4.58737	2	3.54333	1.04404
PhyClone	0.182332	2	200	30	600	30	4	3.8689	2	3.03654	0.83236
PhyClone	0.129876	2	50	30	3000	30	4	2.11464	2	1.66157	0.45307
PhyClone	0.14252	2	50	30	300	30	1	2.43008	2	2.45942	-0.0293359
PhyClone	0.245896	3	50	30	300	30	2	2.9256	3	2.28738	0.638221
PhyClone	0.267071	2	50	30	600	30	1	2.51335	2	2.20961	0.303738
PhyClone	0.210069	5	50	30	600	30	2	2.2749	5	1.89762	0.377276
PhyClone	0	1	1000	3	300	100	1	4.928	1	4.928	0
PhyClone	0	1	1000	3	60	100	1	4.69772	1	4.69772	0
PhyClone	0	1	1000	3	60	100	3	5.22626	1	5.22626	0
PhyClone	0	1	1000	3	60	100	4	4.33508	1	4.33508	0
PhyClone	0	1	200	3	300	100	3	4.05988	1	4.05988	8.88178e-16
PhyClone	0	1	200	3	60	100	4	3.8311	1	3.8311	0
PhyClone	-2.30868e-16	2	50	3	30	100	4	3.38095	2	3.38095	-7.16001e-07
PhyClone	0	1	50	3	60	100	1	3.09933	1	3.09933	-4.44089e-16
PhyClone	0	1	50	3	60	100	3	2.10925	1	2.10925	0
PhyClone	0	1	1000	3	300	10	4	4.41017	1	4.41017	0
PhyClone	0	1	1000	3	30	10	2	4.67221	1	4.67221	0
PhyClone	0	1	1000	3	30	10	3	5.20532	1	5.20532	0
PhyClone	0	1	1000	3	60	10	1	5.83565	1	5.83565	0
PhyClone	0	1	1000	3	60	10	2	3.7422	1	3.7422	-4.44089e-16
PhyClone	0	1	1000	3	60	10	4	5.20573	1	5.20573	0
PhyClone	0	1	200	3	300	10	2	3.91205	1	3.91205	0
PhyClone	0	1	200	3	300	10	4	3.60663	1	3.60663	4.44089e-16
PhyClone	0	1	200	3	30	10	2	2.42243	1	2.42243	0
PhyClone	0	1	200	3	60	10	1	3.49984	1	3.49984	0
PhyClone	0	1	200	3	60	10	2	3.64403	1	3.64403	0
PhyClone	0	1	200	3	60	10	4	3.93319	1	3.93319	-4.44089e-16
PhyClone	0	1	50	3	300	10	1	2.26455	1	2.26455	0
PhyClone	2.07142e-08	3	50	3	30	10	2	3.24143	3	3.24143	1.10499e-07
PhyClone	0	1	50	3	30	10	4	2.67631	1	2.67631	0
PhyClone	0.0327684	1	50	3	60	10	4	2.72927	1	2.73073	-0.00146469
PhyClone	0.343552	2	1000	3	300	1	2	1.937	2	2.12005	-0.183055
PhyClone	0.378798	2	1000	3	300	1	4	3.99054	2	4.01006	-0.019525
PhyClone	0.705747	1	1000	3	30	1	2	6.36507	1	6.74514	-0.380072
PhyClone	0.0150206	3	1000	3	30	1	3	5.76762	3	5.76762	0
PhyClone	0.245044	2	1000	3	30	1	4	5.5562	2	5.89119	-0.334986
PhyClone	0.589208	1	200	3	300	1	3	3.77524	1	3.81885	-0.0436142
PhyClone	0.195402	1	200	3	30	1	1	5.29404	1	5.44424	-0.150204
PhyClone	0.518465	2	200	3	30	1	2	4.18086	2	4.32064	-0.13978
PhyClone	0.180652	2	50	3	300	1	2	0.975679	2	0.989382	-0.0137033
PhyClone	0.0218969	3	50	3	300	1	4	1.92888	3	1.92888	-4.44089e-16
PhyClone	0.673563	2	50	3	30	1	4	3.99375	2	4.6945	-0.700751
PhyClone	0	1	1000	3	300	30	4	4.19871	1	4.19871	0
PhyClone	0	1	1000	3	30	30	4	5.27444	1	5.27444	0
PhyClone	0	1	1000	3	60	30	2	4.79153	1	4.79153	0
PhyClone	0	1	200	3	30	30	3	3.60505	1	3.60505	-4.44089e-16
PhyClone	0	1	200	3	30	30	4	3.80493	1	3.80493	-4.44089e-16
PhyClone	0	1	200	3	60	30	2	3.22614	1	3.22614	0
PhyClone	0	1	50	3	30	30	1	3.47907	1	3.47907	0
PhyClone	9.25421e-08	2	1000	3	30	3	2	4.78117	2	4.78117	-1.38683e-08
PhyClone	2.92367e-09	2	1000	3	30	3	3	6.41332	2	6.41332	1.30917e-11
PhyClone	0	1	200	3	30	3	3	4.31319	1	4.31319	0
PhyClone	0.154737	4	200	3	60	3	1	2.90745	4	2.90745	-2.69583e-07
PhyClone	0.0472305	3	200	3	60	3	3	3.49722	3	3.49516	0.00205142
PhyClone	0.43398	1	50	3	300	3	1	3.79614	1	3.88818	-0.0920417
PhyClone	0.298216	1	50	3	300	3	4	1.47079	1	1.49062	-0.0198355
PhyClone	0.528736	1	50	3	30	3	3	2.45148	1	2.58587	-0.134392
PhyClone	0.0113229	3	50	3	60	3	2	2.03545	3	2.03545	6.64097e-07
PhyClone	0.000178302	3	50	3	60	3	3	2.69885	3	2.69913	-0.000280209
PhyClone	0.132376	2	50	3	60	3	4	3.45769	2	3.45768	9.66103e-06
PhyClone	0.168733	4	1000	100	10000	100	1	11.4319	4	3.90335	7.52852
PhyClone	0.159761	27	1000	100	10000	100	3	12.748	27	3.93852	8.80948
PhyClone	0.184562	20	1000	100	1000	100	4	10.9689	20	4.98376	5.98517
PhyClone	0.149896	47	1000	100	2000	100	3	11.6798	47	4.32655	7.3532
PhyClone	0.154628	34	1000	100	2000	100	4	11.7159	34	3.98276	7.73318
PhyClone	0.179472	3	200	100	10000	100	1	4.08765	3	2.30814	1.77952
PhyClone	0.21238	14	200	100	10000	100	3	4.35941	14	2.77504	1.58436
PhyClone	0.330675	7	200	100	1000	100	2	4.78236	7	3.11598	1.66637
PhyClone	0.162336	21	200	100	1000	100	4	4.40028	21	3.06579	1.33449
PhyClone	0.31413	5	50	100	1000	100	1	2.04611	5	1.99047	0.0556469
PhyClone	0.295137	2	50	100	1000	100	3	2.17368	2	2.14157	0.0321081
PhyClone	0.330264	1	50	100	1000	100	4	2.12763	1	2.04245	0.0851741
PhyClone	0.187677	235	1000	100	10000	10	1	8.97364	235	3.84342	5.13022
PhyClone	0.219556	102	1000	100	1000	10	1	11.0564	102	4.27581	6.78054
PhyClone	0.26475	451	1000	100	1000	10	2	12.5546	451	4.33108	8.22353
PhyClone	0.154923	254	1000	100	2000	10	1	11.4734	254	4.08533	7.38805
PhyClone	0.152413	2270	1000	100	2000	10	4	9.21351	2270	3.66378	5.54973
PhyClone	0.290223	229	200	100	1000	10	1	4.06503	229	3.08642	0.978604
PhyClone	0.232685	121	200	100	1000	10	2	4.16433	121	3.18414	0.980192
PhyClone	0.264116	47	200	100	1000	10	3	4.26133	47	2.95174	1.30958
PhyClone	0.189175	31	200	100	2000	10	3	4.15588	31	2.90545	1.25042
PhyClone	0.221935	20	50	100	10000	10	2	2.19031	20	1.81208	0.378226
PhyClone	0.20622	21	50	100	10000	10	4	1.76352	21	1.56786	0.19566
PhyClone	0.382728	77	50	100	1000	10	4	2.27091	77	2.24276	0.0281506
PhyClone	0.289102	66	50	100	2000	10	3	1.85584	66	1.81545	0.0403928
PhyClone	0.223754	11	1000	100	10000	30	4	11.1281	11	4.06697	7.06115
PhyClone	0.183358	39	1000	100	1000	30	1	11.4855	39	4.71362	6.77185
PhyClone	0.154418	138	1000	100	1000	30	2	11.8798	138	4.06855	7.81126
PhyClone	0.170768	21	1000	100	1000	30	3	14.8077	21	4.28691	10.5208
PhyClone	0.170591	5	200	100	10000	30	1	4.05373	5	2.87651	1.17723
PhyClone	0.229283	10	200	100	10000	30	3	4.20493	10	2.50585	1.69908
PhyClone	0.248697	6	200	100	1000	30	1	4.55615	6	3.24181	1.31434
PhyClone	0.210874	29	200	100	1000	30	4	4.57092	29	3.03185	1.53907
PhyClone	0.172146	5	200	100	2000	30	1	4.36932	5	2.85984	1.50948
PhyClone	0.267963	38	200	100	2000	30	4	4.2821	38	2.43164	1.85047
PhyClone	0.273102	5	50	100	10000	30	1	2.1254	5	1.72808	0.397327
PhyClone	0.228635	34	50	100	1000	30	1	2.41988	34	2.55382	-0.133941
PhyClone	0.258967	11	50	100	2000	30	4	2.18028	11	1.95738	0.222901
PhyClone	0	1	1000	10	100	100	3	4.71767	1	4.71767	0
PhyClone	0.0911111	1	1000	10	100	100	4	7.01853	1	5.93876	1.07977
PhyClone	0.00894472	1	1000	10	200	100	3	4.95323	1	4.45671	0.496523
PhyClone	0	1	1000	10	200	100	4	5.07243	1	5.07243	0
PhyClone	0	1	200	10	1000	100	1	3.07711	1	3.07711	-8.88178e-16
PhyClone	0.00868687	1	200	10	100	100	2	4.32232	1	4.31094	0.0113832
PhyClone	0.0175758	1	200	10	100	100	4	3.78182	1	3.64193	0.139888
PhyClone	0	1	200	10	200	100	1	3.19051	1	3.19051	0
PhyClone	0.0536577	1	50	10	1000	100	3	2.9545	1	2.93921	0.0152926
PhyClone	0.0294555	1	50	10	1000	100	4	1.98722	1	1.94909	0.0381242
PhyClone	0.0878788	2	50	10	100	100	2	2.82136	2	2.62811	0.193248
PhyClone	0.0505025	1	50	10	200	100	1	2.39691	1	2.24474	0.152167
PhyClone	0.0108543	1	50	10	200	100	3	1.96221	1	1.88873	0.0734847
PhyClone	0.137011	4	1000	10	1000	10	3	4.28569	4	4.28093	0.00475596
PhyClone	0.0165657	2	1000	10	100	10	2	5.44194	2	5.36763	0.0743005
PhyClone	0.0515152	2	1000	10	100	10	3	4.97787	2	4.89725	0.0806249
PhyClone	0.0485427	1	1000	10	200	10	1	4.30054	1	4.35674	-0.056199
PhyClone	0.0539394	1	200	10	100	10	3	3.22535	1	3.21532	0.0100366
PhyClone	0.414343	1	50	10	100	10	2	2.9683	1	2.97509	-0.00679354
PhyClone	0.237656	5	50	10	100	10	4	2.92353	5	2.47988	0.443649
PhyClone	0.157118	4	50	10	200	10	3	1.86026	4	1.86769	-0.00743196
PhyClone	0.583241	5	1000	10	1000	1	1	5.35741	5	5.39645	-0.0390351
PhyClone	0.122198	33	1000	10	1000	1	2	3.7873	33	3.92185	-0.134546
PhyClone	0.384132	96	1000	10	1000	1	3	3.58524	96	3.66467	-0.0794265
PhyClone	0.318835	54	1000	10	100	1	3	5.62118	54	5.99373	-0.37255
PhyClone	0.399931	5	1000	10	100	1	4	3.49452	5	3.94822	-0.453699
PhyClone	0.370743	395	200	10	1000	1	1	3.31226	395	3.65679	-0.344524
PhyClone	0.292467	11	200	10	200	1	3	2.49993	11	2.73464	-0.234712
PhyClone	0.822891	3	50	10	100	1	1	3.72624	3	4.23234	-0.506109
PhyClone	0.805573	2	50	10	200	1	3	1.12001	2	1.57061	-0.450604
PhyClone	0.41705	12	50	10	200	1	4	1.91169	12	2.16034	-0.248651
PhyClone	0.080202	2	50	10	100	30	3	2.91852	2	2.84189	0.076637
PhyClone	0.0331313	1	1000	10	100	30	2	6.64853	1	5.56062	1.08791
PhyClone	0	1	1000	10	100	30	3	4.8399	1	4.8399	0
PhyClone	0.00668342	1	1000	10	200	30	4	4.85546	1	4.29387	0.561589
PhyClone	0	1	200	10	1000	30	3	2.23644	1	2.23644	0
PhyClone	0	1	200	10	1000	30	4	2.81371	1	2.81371	0
PhyClone	0.059798	1	200	10	100	30	2	3.46931	1	3.33681	0.132499
PhyClone	0.00959799	1	200	10	200	30	3	3.48549	1	3.38775	0.0977389
PhyClone	0	1	200	10	200	30	4	3.03883	1	3.03883	-4.44089e-16
PhyClone	0.144683	1	50	10	1000	30	1	2.06155	1	1.82976	0.231786
PhyClone	0.0612392	1	50	10	1000	30	2	2.11567	1	1.88338	0.232286
PhyClone	0.0729146	1	50	10	200	30	3	2.36725	1	2.36739	-0.000137073
PhyClone	0.238755	8	1000	10	1000	3	1	4.97415	8	5.01477	-0.0406169
PhyClone	0.360698	7	1000	10	1000	3	3	4.52406	7	4.55785	-0.0337827
PhyClone	0.248697	33	1000	10	100	3	2	3.69398	33	3.82251	-0.128524
PhyClone	0.354271	1	1000	10	200	3	2	3.94215	1	4.09679	-0.154637
PhyClone	0.0630264	3	200	10	1000	3	2	3.90608	3	3.91838	-0.0123002
PhyClone	0.0516143	4	200	10	1000	3	4	3.3038	4	3.31018	-0.0063816
PhyClone	0.306777	83	200	10	100	3	2	3.61583	83	3.7863	-0.170468
PhyClone	0.256114	17	200	10	200	3	2	3.76477	17	3.80628	-0.0415079
PhyClone	0.196745	6	200	10	200	3	3	3.78662	6	3.92123	-0.134608
PhyClone	0.363481	20	50	10	1000	3	1	2.67281	20	2.6793	-0.00648344
PhyClone	0.318874	5	50	10	100	3	2	3.70578	5	3.85035	-0.144575
PhyClone	0.166029	2	1000	30	3000	100	1	7.43564	2	5.32855	2.10709
PhyClone	0.124097	1	1000	30	3000	100	3	11.3643	1	3.76508	7.59918
PhyClone	0.106912	4	1000	30	300	100	2	12.0999	4	4.85505	7.24489
PhyClone	0.147648	4	1000	30	300	100	3	9.54842	4	4.60094	4.94747
PhyClone	0.165619	12	1000	30	300	100	4	8.43283	12	4.78584	3.64699
PhyClone	0.121149	9	200	30	3000	100	1	4.08371	9	2.58905	1.49466
PhyClone	0.121439	11	200	30	300	100	1	4.40768	11	3.2909	1.11678
PhyClone	0.157882	1	200	30	300	100	3	4.54373	1	3.79587	0.747854
PhyClone	0.144535	2	200	30	600	100	3	4.10377	2	3.48056	0.623205
PhyClone	0.209208	1	50	30	300	100	4	2.81134	1	2.56806	0.243282
PhyClone	0.235632	1	50	30	600	100	2	3.04019	1	2.93244	0.107744
PhyClone	0.190866	4	1000	30	300	10	3	8.68019	4	5.08905	3.59114
PhyClone	0.150206	3	1000	30	600	10	1	9.46753	3	4.47104	4.99649
PhyClone	0.219693	6	1000	30	600	10	2	6.94612	6	4.97241	1.97371
PhyClone	0.162439	19	1000	30	600	10	3	9.72921	19	4.35955	5.36966
PhyClone	0.167881	6	200	30	3000	10	1	3.71038	6	3.13833	0.57205
PhyClone	0.155763	4	200	30	300	10	2	4.24504	4	3.40942	0.835618
PhyClone	0.2164	2	200	30	600	10	2	3.79398	2	2.9348	0.859183
PhyClone	0.239603	3	50	30	3000	10	2	2.70322	3	2.38453	0.318687
PhyClone	0.255168	2	50	30	3000	10	3	2.39575	2	2.27869	0.117056
PhyClone	0.311014	4	50	30	300	10	1	3.31491	4	3.08865	0.226254
[truncated: 881 more rows]

## Sheet: S29 Pairtree Posterior Friedman
metric	p_value	significant
relationship_reconstruction_error	5.37353e-155	1
log_perplexity_ratio	3.86322e-235	1

## Sheet: S30 Pairtree Posterior Nemenyi
metric	prog_1	prog_2	p_value	mean_diff	better_performer_of_pair	significant
relationship_reconstruction_error	CONIPHER	fastBE	1.9913e-05	0.0537738	fastBE	1
relationship_reconstruction_error	CONIPHER	Orchard	0	0.137025	Orchard	1
relationship_reconstruction_error	CONIPHER	Pairtree	0	0.143068	Pairtree	1
relationship_reconstruction_error	CONIPHER	PhyClone	0	0.132834	PhyClone	1
relationship_reconstruction_error	fastBE	Orchard	0	0.0832516	Orchard	1
relationship_reconstruction_error	fastBE	Pairtree	0	0.0892943	Pairtree	1
relationship_reconstruction_error	fastBE	PhyClone	0	0.0790598	PhyClone	1
relationship_reconstruction_error	Orchard	Pairtree	0.0362884	0.00604267	Pairtree	0
relationship_reconstruction_error	Orchard	PhyClone	0.70006	-0.00419181	Orchard	0
relationship_reconstruction_error	Pairtree	PhyClone	0.525908	-0.0102345	Pairtree	0
log_perplexity_ratio	CONIPHER	fastBE	0.739429	-3.41706	CONIPHER	0
log_perplexity_ratio	CONIPHER	Orchard	0	0.561259	Orchard	1
log_perplexity_ratio	CONIPHER	Pairtree	0	0.54837	Pairtree	1
log_perplexity_ratio	CONIPHER	PhyClone	0	0.572605	PhyClone	1
log_perplexity_ratio	fastBE	Orchard	0	3.97832	Orchard	1
log_perplexity_ratio	fastBE	Pairtree	0	3.96543	Pairtree	1
log_perplexity_ratio	fastBE	PhyClone	0	3.98966	PhyClone	1
log_perplexity_ratio	Orchard	Pairtree	0.073897	-0.0128888	Orchard	0
log_perplexity_ratio	Orchard	PhyClone	0.0114391	0.0113459	PhyClone	0
log_perplexity_ratio	Pairtree	PhyClone	6.81398e-08	0.0242347	PhyClone	1

## Sheet: S31 TSSB-Low Posterior Metrics
program	relationship_reconstruction_error	num_trees_rrl	depth	num_mutations	num_samples	run	perplexity	num_trees_perplex	truth_perplexity	log_perplexity_ratio
Orchard	0.0625695	3	1000	100	2	0	6.14904	3	6.14904	-1.27649e-11
Orchard	0.0226384	2	1000	100	4	0	6.03192	2	6.03208	-0.000159386
Orchard	0	1	1000	100	8	0	6.17816	1	6.17816	-8.88178e-16
Orchard	0.289697	1	1000	100	16	0	6.30474	1	6.21156	0.0931778
Orchard	0.59798	1	1000	100	128	0	6.07433	1	5.88926	0.185064
fastBE	0.0678523	1	1000	100	2	0	6.21451	1	6.14904	0.0654669
fastBE	0.0169788	1	1000	100	4	0	6.09184	1	6.03208	0.0597558
fastBE	0	1	1000	100	8	0	6.24432	1	6.17816	0.0661666
fastBE	0	1	1000	100	16	0	6.27584	1	6.21156	0.0642848
fastBE	0	1	1000	100	128	0	5.95379	1	5.88926	0.064531
Pairtree	0.0106363	4	1000	100	2	0	6.14904	4	6.14904	6.16019e-07
Pairtree	2.10068e-06	3	1000	100	4	0	6.03193	3	6.03208	-0.000153338
Pairtree	0	1	1000	100	8	0	6.17816	1	6.17816	-8.88178e-16
Pairtree	0.289697	1	1000	100	16	0	6.30474	1	6.21156	0.0931778
Pairtree	0.59798	1	1000	100	128	0	6.07433	1	5.88926	0.185064
CONIPHER	0.0056596	2	1000	100	2	0	6.15148	2	6.14904	0.00243455
CONIPHER	0.0323323	1	1000	100	4	0	6.12248	1	6.03208	0.0903928
CONIPHER	0.0555556	1	1000	100	8	0	6.323	1	6.17816	0.144841
CONIPHER	0.0406061	1	1000	100	16	0	6.25499	1	6.21156	0.0434276
CONIPHER	0	1	1000	100	128	0	5.88926	1	5.88926	0
PhyClone	0.00128388	6	1000	100	2	0	6.14904	6	6.14904	8.76884e-07
PhyClone	0.00599221	4	1000	100	4	0	6.03184	4	6.03208	-0.000245815
PhyClone	1.70215e-11	4	1000	100	8	0	6.17816	4	6.17816	1.14797e-07
PhyClone	1.01223e-15	2	1000	100	16	0	6.21156	2	6.21156	1.36424e-11
PhyClone	0	1	1000	100	128	0	5.88926	1	5.88926	0
Orchard	0.198586	1	1000	100	2	1	5.90966	1	6.00138	-0.0917195
Orchard	0	1	1000	100	4	1	5.61796	1	5.61796	-8.88178e-16
Orchard	0	1	1000	100	8	1	5.82808	1	5.82808	0
Orchard	0	1	1000	100	16	1	5.91121	1	5.91121	0
Orchard	0.218384	1	1000	100	128	1	5.84124	1	5.74887	0.0923721
fastBE	0.486869	1	1000	100	2	1	6.07504	1	6.00138	0.0736693
fastBE	0	1	1000	100	4	1	5.68064	1	5.61796	0.0626794
fastBE	0	1	1000	100	8	1	5.88967	1	5.82808	0.0615892
fastBE	0	1	1000	100	16	1	5.97332	1	5.91121	0.0621075
fastBE	0	1	1000	100	128	1	5.81159	1	5.74887	0.0627268
Pairtree	0.198586	1	1000	100	2	1	5.90966	1	6.00138	-0.0917195
Pairtree	0	1	1000	100	4	1	5.61796	1	5.61796	-8.88178e-16
Pairtree	0	1	1000	100	8	1	5.82808	1	5.82808	0
Pairtree	0	1	1000	100	16	1	5.91121	1	5.91121	0
Pairtree	0.218384	1	1000	100	128	1	5.84124	1	5.74887	0.0923721
CONIPHER	0.207071	1	1000	100	2	1	6.31732	1	6.00138	0.315946
CONIPHER	0	1	1000	100	4	1	5.61796	1	5.61796	-8.88178e-16
CONIPHER	0.030303	1	1000	100	8	1	6.04133	1	5.82808	0.213249
CONIPHER	0	1	1000	100	16	1	5.91121	1	5.91121	0
CONIPHER	0.0149495	1	1000	100	128	1	5.8321	1	5.74887	0.0832357
PhyClone	0.00967223	4	1000	100	2	1	5.92671	4	6.00138	-0.0746682
PhyClone	0	1	1000	100	4	1	5.61796	1	5.61796	-8.88178e-16
PhyClone	0	1	1000	100	8	1	5.82808	1	5.82808	0
PhyClone	0	1	1000	100	16	1	5.91121	1	5.91121	0
PhyClone	0	1	1000	100	128	1	5.74887	1	5.74887	0
Orchard	0.0300579	3	1000	100	2	2	6.12274	3	6.12704	-0.00430551
Orchard	0	1	1000	100	4	2	6.18893	1	6.18893	0
Orchard	0	1	1000	100	8	2	6.19931	1	6.19931	0
Orchard	0	1	1000	100	16	2	5.59556	1	5.59556	0
Orchard	0.404848	1	1000	100	128	2	6.43444	1	5.98271	0.451725
fastBE	0.0053819	1	1000	100	2	2	6.18703	1	6.12704	0.0599855
fastBE	0.478182	1	1000	100	4	2	15.9994	1	6.18893	9.81044
fastBE	0	1	1000	100	8	2	6.2657	1	6.19931	0.0663974
fastBE	0	1	1000	100	16	2	5.65883	1	5.59556	0.0632669
fastBE	0	1	1000	100	128	2	6.04724	1	5.98271	0.0645285
Pairtree	0.0355667	10	1000	100	2	2	6.12663	10	6.12704	-0.000413781
Pairtree	0	1	1000	100	4	2	6.18893	1	6.18893	0
Pairtree	0	1	1000	100	8	2	6.19931	1	6.19931	0
Pairtree	0	1	1000	100	16	2	5.59556	1	5.59556	0
Pairtree	0.404848	1	1000	100	128	2	6.43444	1	5.98271	0.451725
CONIPHER	0.058572	2	1000	100	2	2	6.17135	2	6.12704	0.0443116
CONIPHER	0	1	1000	100	4	2	6.18893	1	6.18893	0
CONIPHER	0.0189899	1	1000	100	8	2	6.20381	1	6.19931	0.00450498
CONIPHER	0.0575758	1	1000	100	16	2	5.60241	1	5.59556	0.00685128
CONIPHER	0.451919	1	1000	100	128	2	6.38212	1	5.98271	0.399412
PhyClone	0.00814154	13	1000	100	2	2	6.12756	13	6.12704	0.000516567
PhyClone	0	1	1000	100	4	2	6.18893	1	6.18893	0
PhyClone	0	1	1000	100	8	2	6.19931	1	6.19931	0
PhyClone	0	1	1000	100	16	2	5.59556	1	5.59556	0
PhyClone	0	1	1000	100	128	2	5.98271	1	5.98271	0
Orchard	0.0833877	4	1000	100	2	3	6.34901	4	6.24967	0.0993321
Orchard	0.0215694	1	1000	100	4	3	6.11825	1	6.11822	3.21937e-05
Orchard	0	1	1000	100	8	3	6.20266	1	6.20266	0
Orchard	0.460808	1	1000	100	16	3	6.32493	1	6.2344	0.0905366
Orchard	0.040404	1	1000	100	128	3	6.35732	1	6.17544	0.181881
fastBE	0.092065	1	1000	100	2	3	6.41182	1	6.24967	0.162142
fastBE	0.0215694	1	1000	100	4	3	6.18315	1	6.11822	0.0649313
fastBE	0	1	1000	100	8	3	6.26634	1	6.20266	0.063675
fastBE	0	1	1000	100	16	3	6.29973	1	6.2344	0.0653336
fastBE	0	1	1000	100	128	3	6.2409	1	6.17544	0.0654615
Pairtree	0.054494	30	1000	100	2	3	6.34761	30	6.24967	0.0979326
Pairtree	1.95449e-19	2	1000	100	4	3	6.11823	2	6.11822	1.60968e-05
Pairtree	0	1	1000	100	8	3	6.20266	1	6.20266	0
Pairtree	0.460808	1	1000	100	16	3	6.32493	1	6.2344	0.0905366
Pairtree	0.040404	1	1000	100	128	3	6.35732	1	6.17544	0.181881
CONIPHER	0.215354	1	1000	100	2	3	6.45674	1	6.24967	0.207061
CONIPHER	0.0215694	1	1000	100	4	3	6.22947	1	6.11822	0.11125
CONIPHER	0.0668687	1	1000	100	8	3	6.32338	1	6.20266	0.120713
CONIPHER	0.0638384	1	1000	100	16	3	6.38246	1	6.2344	0.148061
CONIPHER	0.0183838	1	1000	100	128	3	6.18156	1	6.17544	0.00611852
PhyClone	0.0767447	64	1000	100	2	3	6.34567	64	6.24967	0.0959909
PhyClone	0.000868131	2	1000	100	4	3	6.11823	2	6.11822	1.39151e-05
PhyClone	7.35464e-14	2	1000	100	8	3	6.20266	2	6.20266	1.36871e-10
PhyClone	0	1	1000	100	16	3	6.2344	1	6.2344	0
PhyClone	0	1	1000	100	128	3	6.17544	1	6.17544	0
Orchard	0	1	1000	100	2	4	6.01751	1	6.01751	0
Orchard	0	1	1000	100	4	4	5.53515	1	5.53515	-8.88178e-16
Orchard	0	1	1000	100	8	4	6.16215	1	6.16215	0
Orchard	0.135354	1	1000	100	16	4	6.47151	1	6.28886	0.182648
Orchard	0.508889	1	1000	100	128	4	6.10672	1	5.92459	0.182126
fastBE	0	1	1000	100	2	4	6.08399	1	6.01751	0.0664761
fastBE	0	1	1000	100	4	4	5.59863	1	5.53515	0.0634846
fastBE	0	1	1000	100	8	4	6.22606	1	6.16215	0.0639142
fastBE	0	1	1000	100	16	4	6.35396	1	6.28886	0.065093
fastBE	0	1	1000	100	128	4	5.98895	1	5.92459	0.0643518
Pairtree	0	1	1000	100	2	4	6.01751	1	6.01751	0
Pairtree	0	1	1000	100	4	4	5.53515	1	5.53515	-8.88178e-16
Pairtree	0	1	1000	100	8	4	6.16215	1	6.16215	0
Pairtree	0.135354	1	1000	100	16	4	6.47151	1	6.28886	0.182648
Pairtree	0.508889	1	1000	100	128	4	6.10672	1	5.92459	0.182126
CONIPHER	0.0117172	1	1000	100	2	4	6.02313	1	6.01751	0.00562263
CONIPHER	0	1	1000	100	4	4	5.53515	1	5.53515	-8.88178e-16
CONIPHER	0.0109091	1	1000	100	8	4	6.16702	1	6.16215	0.00487677
CONIPHER	0.0206061	1	1000	100	16	4	6.30235	1	6.28886	0.0134909
CONIPHER	0.177374	1	1000	100	128	4	6.88149	1	5.92459	0.956899
PhyClone	5.51341e-07	3	1000	100	2	4	6.01771	3	6.01751	0.000202393
PhyClone	0	1	1000	100	4	4	5.53515	1	5.53515	-8.88178e-16
PhyClone	1.43057e-22	2	1000	100	8	4	6.16215	2	6.16215	0
PhyClone	1.1646e-21	2	1000	100	16	4	6.28886	2	6.28886	0
PhyClone	0	1	1000	100	128	4	5.92459	1	5.92459	0
Orchard	0	1	1000	100	2	5	6.17196	1	6.17196	0
Orchard	-3.93288e-17	2	1000	100	4	5	5.72272	2	5.72242	0.000302624
Orchard	5.15497e-06	2	1000	100	8	5	6.19638	2	6.19632	6.35039e-05
Orchard	0	1	1000	100	16	5	6.15371	1	6.15371	0
Orchard	0	1	1000	100	128	5	5.45498	1	5.45498	0
fastBE	0.203838	1	1000	100	2	5	6.95451	1	6.17196	0.782551
fastBE	0.147024	1	1000	100	4	5	5.78512	1	5.72242	0.062705
fastBE	0	1	1000	100	8	5	6.2616	1	6.19632	0.0652772
fastBE	0.628485	1	1000	100	16	5	14.4858	1	6.15371	8.33205
fastBE	0	1	1000	100	128	5	5.50523	1	5.45498	0.0502481
Pairtree	0.0122608	2	1000	100	2	5	6.17485	2	6.17196	0.00289202
Pairtree	0.153312	2	1000	100	4	5	5.72272	2	5.72242	0.000302624
Pairtree	5.16854e-06	3	1000	100	8	5	6.19638	3	6.19632	6.37963e-05
Pairtree	0	1	1000	100	16	5	6.15371	1	6.15371	0
Pairtree	0	2	1000	100	128	5	5.45498	2	5.45498	0
CONIPHER	0.203838	1	1000	100	2	5	6.18915	1	6.17196	0.0171835
CONIPHER	0.172276	1	1000	100	4	5	5.73545	1	5.72242	0.0130323
CONIPHER	0.0711111	1	1000	100	8	5	6.35204	1	6.19632	0.155719
CONIPHER	0.0547475	1	1000	100	16	5	6.27524	1	6.15371	0.121529
CONIPHER	0.482424	1	1000	100	128	5	7.56359	1	5.45498	2.10861
PhyClone	0.000522054	2	1000	100	2	5	6.17277	2	6.17196	0.000812208
PhyClone	0.0245817	5	1000	100	4	5	5.72324	5	5.72242	0.000826697
PhyClone	5.86971e-07	3	1000	100	8	5	6.19633	3	6.19632	1.59716e-05
PhyClone	0	1	1000	100	16	5	6.15371	1	6.15371	0
PhyClone	0	1	1000	100	128	5	5.45498	1	5.45498	-8.88178e-16
Orchard	0.0547059	4	1000	100	2	6	5.91609	4	5.88304	0.0330536
Orchard	7.10929e-21	2	1000	100	4	6	5.95077	2	5.95077	0
Orchard	0.350903	2	1000	100	8	6	6.48616	2	6.13191	0.354248
Orchard	0	1	1000	100	16	6	5.87169	1	5.87169	0
Orchard	0.410505	1	1000	100	128	6	6.55284	1	6.18474	0.3681
fastBE	0.11217	1	1000	100	2	6	5.98159	1	5.88304	0.0985549
fastBE	0	1	1000	100	4	6	6.01092	1	5.95077	0.0601524
fastBE	0.00020202	1	1000	100	8	6	6.43144	1	6.13191	0.29953
fastBE	0	1	1000	100	16	6	5.93631	1	5.87169	0.0646132
fastBE	0	1	1000	100	128	6	6.24934	1	6.18474	0.0646002
Pairtree	0.0604246	12	1000	100	2	6	5.91604	12	5.88304	0.0330024
Pairtree	0	1	1000	100	4	6	5.95077	1	5.95077	0
Pairtree	0.373666	3	1000	100	8	6	6.48434	3	6.13191	0.352421
Pairtree	0	1	1000	100	16	6	5.87169	1	5.87169	0
Pairtree	0.410505	1	1000	100	128	6	6.55284	1	6.18474	0.3681
CONIPHER	0.127029	6	1000	100	2	6	6.10207	6	5.88304	0.219039
CONIPHER	0.0945746	2	1000	100	4	6	5.99526	2	5.95077	0.0444906
CONIPHER	0.0921212	1	1000	100	8	6	6.42514	1	6.13191	0.293226
CONIPHER	0.0175758	1	1000	100	16	6	5.90977	1	5.87169	0.0380769
CONIPHER	0.00808081	1	1000	100	128	6	6.19105	1	6.18474	0.00631471
PhyClone	0.0128557	34	1000	100	2	6	5.91605	34	5.88304	0.033013
PhyClone	7.6855e-13	6	1000	100	4	6	5.95077	6	5.95077	7.30722e-09
PhyClone	0.000679522	22	1000	100	8	6	6.37224	22	6.13191	0.24033
PhyClone	0	1	1000	100	16	6	5.87169	1	5.87169	0
PhyClone	0	1	1000	100	128	6	6.18474	1	6.18474	0
Orchard	0.156806	3	1000	100	2	7	6.31942	3	6.24118	0.0782355
Orchard	0.00295557	2	1000	100	4	7	5.59119	2	5.58966	0.00152161
Orchard	0.020202	1	1000	100	8	7	6.34003	1	6.2504	0.0896342
Orchard	0	1	1000	100	16	7	5.76841	1	5.76841	0
Orchard	0.150303	1	1000	100	128	7	5.63212	1	5.54089	0.0912208
fastBE	0.0128078	1	1000	100	2	7	6.27847	1	6.24118	0.0372896
fastBE	0.00150923	1	1000	100	4	7	5.65339	1	5.58966	0.0637219
fastBE	0	1	1000	100	8	7	6.31344	1	6.2504	0.0630439
fastBE	0	1	1000	100	16	7	5.8302	1	5.76841	0.0617861
fastBE	0	1	1000	100	128	7	5.60249	1	5.54089	0.0615953
Pairtree	0.161542	6	1000	100	2	7	6.3208	6	6.24118	0.0796206
Pairtree	0.0026067	3	1000	100	4	7	5.59197	3	5.58966	0.00230316
Pairtree	0.020202	1	1000	100	8	7	6.34003	1	6.2504	0.0896342
Pairtree	0	1	1000	100	16	7	5.76841	1	5.76841	0
Pairtree	0.150303	1	1000	100	128	7	5.63212	1	5.54089	0.0912208
CONIPHER	0.0395751	1	1000	100	2	7	6.24657	1	6.24118	0.005388
CONIPHER	0.00312539	1	1000	100	4	7	5.59315	1	5.58966	0.00348564
CONIPHER		0	1000	100	8	7		0	6.2504
CONIPHER	0	1	1000	100	16	7	5.76841	1	5.76841	0
CONIPHER	0.00464646	1	1000	100	128	7	5.63546	1	5.54089	0.0945628
PhyClone	0.00741145	11	1000	100	2	7	6.21439	11	6.24118	-0.0267895
PhyClone	0.001014	10	1000	100	4	7	5.59068	10	5.58966	0.0010137
PhyClone	0.0195959	3	1000	100	8	7	6.28747	3	6.2504	0.0370791
PhyClone	0	1	1000	100	16	7	5.76841	1	5.76841	0
PhyClone	0	1	1000	100	128	7	5.54089	1	5.54089	0
Orchard	0	1	1000	100	2	8	5.95408	1	5.95408	0
Orchard	0.149666	2	1000	100	4	8	5.92124	2	5.91984	0.00139304
Orchard	0	1	1000	100	8	8	6.22668	1	6.22668	0
Orchard	0.0193939	1	1000	100	16	8	6.28442	1	6.18912	0.0952984
Orchard	0.588081	1	1000	100	128	8	6.46486	1	6.06382	0.401035
fastBE	0	1	1000	100	2	8	6.01837	1	5.95408	0.0642909
fastBE	0	1	1000	100	4	8	5.9838	1	5.91984	0.0639538
fastBE	0	1	1000	100	8	8	6.29185	1	6.22668	0.0651657
fastBE	0	1	1000	100	16	8	6.255	1	6.18912	0.0658802
fastBE	0.0905051	1	1000	100	128	8	6.43278	1	6.06382	0.368963
Pairtree	0	1	1000	100	2	8	5.95408	1	5.95408	0
Pairtree	0.149666	2	1000	100	4	8	5.92124	2	5.91984	0.00139304
Pairtree	0	1	1000	100	8	8	6.22668	1	6.22668	0
Pairtree	0.0193939	1	1000	100	16	8	6.28442	1	6.18912	0.0952984
Pairtree	0.5875	4	1000	100	128	8	6.46359	4	6.06382	0.399772
CONIPHER	0	1	1000	100	2	8	5.95408	1	5.95408	0
CONIPHER	0.00868687	1	1000	100	4	8	5.92216	1	5.91984	0.00231213
CONIPHER	0.159596	1	1000	100	8	8	6.23232	1	6.22668	0.00563742
CONIPHER	0.117374	1	1000	100	16	8	6.20805	1	6.18912	0.0189312
CONIPHER	0.050303	1	1000	100	128	8	6.18786	1	6.06382	0.124038
PhyClone	0	1	1000	100	2	8	5.95408	1	5.95408	0
PhyClone	0.00537989	3	1000	100	4	8	5.92162	3	5.91984	0.00177657
PhyClone	4.64972e-11	2	1000	100	8	8	6.22668	2	6.22668	1.15103e-08
PhyClone	0	1	1000	100	16	8	6.18912	1	6.18912	0
PhyClone	0.00989899	2	1000	100	128	8	6.324	2	6.06382	0.260173
Orchard	0.0328638	3	1000	100	2	9	6.13066	3	6.12913	0.00152581
Orchard	0	1	1000	100	4	9	6.12176	1	6.12176	0
Orchard	0.020404	1	1000	100	8	9	6.33421	1	6.23999	0.0942276
Orchard	0	1	1000	100	16	9	6.05865	1	6.05865	0
Orchard	0.493131	1	1000	100	128	9	6.4512	1	5.98991	0.461295
fastBE	0.41448	1	1000	100	2	9	67.6522	1	6.12913	61.5231
fastBE	0.393333	1	1000	100	4	9	19.8011	1	6.12176	13.6794
fastBE	0	1	1000	100	8	9	6.30636	1	6.23999	0.0663728
fastBE	0	1	1000	100	16	9	6.12332	1	6.05865	0.0646738
fastBE	0	1	1000	100	128	9	6.05496	1	5.98991	0.0650489
Pairtree	0.0169823	6	1000	100	2	9	6.13066	6	6.12913	0.00152815
Pairtree	0	1	1000	100	4	9	6.12176	1	6.12176	0
Pairtree	0.020404	1	1000	100	8	9	6.33421	1	6.23999	0.0942276
Pairtree	0	1	1000	100	16	9	6.05865	1	6.05865	0
Pairtree	0.493131	1	1000	100	128	9	6.4512	1	5.98991	0.461295
CONIPHER	0.0219177	2	1000	100	2	9	6.19468	2	6.12913	0.06555
CONIPHER	0.0163636	1	1000	100	4	9	6.24895	1	6.12176	0.127189
CONIPHER		0	1000	100	8	9		0	6.23999
CONIPHER	0	1	1000	100	16	9	6.05865	1	6.05865	0
CONIPHER	0.346061	1	1000	100	128	9	6.08135	1	5.98991	0.0914385
PhyClone	0.00107426	7	1000	100	2	9	6.1313	7	6.12913	0.00217099
PhyClone	3.47948e-07	2	1000	100	4	9	6.12178	2	6.12176	2.39838e-05
PhyClone	8.22787e-12	2	1000	100	8	9	6.23999	2	6.23999	7.06652e-08
PhyClone	0	1	1000	100	16	9	6.05865	1	6.05865	0
PhyClone	0	1	1000	100	128	9	5.98991	1	5.98991	0
Orchard	0.0328176	4	1000	100	2	10	6.33137	4	6.33137	1.60649e-06
Orchard	0.020202	1	1000	100	4	10	6.44269	1	6.33949	0.103197
Orchard	0	1	1000	100	8	10	5.49484	1	5.49484	0
Orchard	0.0383838	1	1000	100	16	10	6.29338	1	6.1909	0.102479
Orchard	0.469293	1	1000	100	128	10	6.25947	1	6.07729	0.182184
fastBE	0.177209	1	1000	100	2	10	6.39493	1	6.33137	0.063554
fastBE	0.0406061	1	1000	100	4	10	7.35283	1	6.33949	1.01334
fastBE	0	1	1000	100	8	10	5.55483	1	5.49484	0.0599903
fastBE	0	1	1000	100	16	10	6.25627	1	6.1909	0.0653663
fastBE	0	1	1000	100	128	10	6.13876	1	6.07729	0.061477
Pairtree	0.171948	17	1000	100	2	10	6.33314	17	6.33137	0.00177094
Pairtree	0.020202	1	1000	100	4	10	6.44269	1	6.33949	0.103197
Pairtree	0	1	1000	100	8	10	5.49484	1	5.49484	0
Pairtree	0.0383838	1	1000	100	16	10	6.29338	1	6.1909	0.102479
Pairtree	0.469293	1	1000	100	128	10	6.25947	1	6.07729	0.182184
CONIPHER	0.191269	1	1000	100	2	10	6.3864	1	6.33137	0.0550312
CONIPHER		0	1000	100	4	10		0	6.33949
CONIPHER	0.00686869	1	1000	100	8	10	5.57242	1	5.49484	0.0775782
CONIPHER	0.107623	2	1000	100	16	10	6.29426	2	6.1909	0.103361
CONIPHER	0.0494949	1	1000	100	128	10	6.16388	1	6.07729	0.0865924
PhyClone	0.00134887	36	1000	100	2	10	6.33358	36	6.33137	0.00220477
PhyClone	0	1	1000	100	4	10	6.33949	1	6.33949	0
PhyClone	0	1	1000	100	8	10	5.49484	1	5.49484	0
PhyClone	3.50241e-14	3	1000	100	16	10	6.1909	3	6.1909	-7.43539e-11
PhyClone	0	1	1000	100	128	10	6.07729	1	6.07729	0
Orchard	0.00149855	3	1000	100	2	11	5.95007	3	5.95007	2.28262e-13
Orchard	0.00534929	2	1000	100	4	11	5.63782	2	5.63699	0.000824515
Orchard	0	1	1000	100	8	11	6.21613	1	6.21613	0
Orchard	0	1	1000	100	16	11	5.8744	1	5.8744	0
Orchard	0.153131	1	1000	100	128	11	6.78563	1	6.23636	0.549268
fastBE	0.0311059	1	1000	100	2	11	6.01377	1	5.95007	0.0637029
fastBE	0	1	1000	100	4	11	5.70167	1	5.63699	0.0646712
fastBE	0	1	1000	100	8	11	6.28014	1	6.21613	0.064016
fastBE	0	1	1000	100	16	11	5.93208	1	5.8744	0.057681
fastBE	0	1	1000	100	128	11	6.30222	1	6.23636	0.0658601
Pairtree	0.0314887	4	1000	100	2	11	5.95063	4	5.95007	0.00056503
Pairtree	0.00534929	2	1000	100	4	11	5.63782	2	5.63699	0.000824515
Pairtree	0	1	1000	100	8	11	6.21613	1	6.21613	0
Pairtree	0	2	1000	100	16	11	5.8744	2	5.8744	0
Pairtree	0.153131	1	1000	100	128	11	6.78563	1	6.23636	0.549268
CONIPHER	0.0457616	2	1000	100	2	11	6.00923	2	5.95007	0.0591653
CONIPHER	0.0230303	1	1000	100	4	11	5.64818	1	5.63699	0.0111891
CONIPHER	0.0812121	1	1000	100	8	11	6.43814	1	6.21613	0.222016
CONIPHER	0.00646487	2	1000	100	16	11	5.87631	2	5.8744	0.00191499
CONIPHER	0.0751515	1	1000	100	128	11	6.3659	1	6.23636	0.129543
PhyClone	0.000718029	8	1000	100	2	11	5.95029	8	5.95007	0.000215749
PhyClone	0.0148694	15	1000	100	4	11	5.64054	15	5.63699	0.00355001
PhyClone	0	1	1000	100	8	11	6.21613	1	6.21613	0
PhyClone	3.54182e-22	2	1000	100	16	11	5.8744	2	5.8744	0
PhyClone	0	1	1000	100	128	11	6.23636	1	6.23636	0
Orchard	0.222378	2	1000	100	2	12	5.23984	2	5.2332	0.00663165
Orchard	0.00733713	1	1000	100	4	12	5.74685	1	5.64385	0.102994
Orchard	0	1	1000	100	8	12	5.93772	1	5.93772	0
Orchard	0	1	1000	100	16	12	6.12858	1	6.12858	0
Orchard	0.293333	1	1000	100	128	12	6.55703	1	6.19288	0.364147
fastBE	0.113606	1	1000	100	2	12	5.30373	1	5.2332	0.0705268
fastBE	0.00733713	1	1000	100	4	12	5.80949	1	5.64385	0.165631
fastBE	0	1	1000	100	8	12	6.00408	1	5.93772	0.0663599
fastBE	0	1	1000	100	16	12	6.19214	1	6.12858	0.0635683
fastBE	0.430909	1	1000	100	128	12	40.6214	1	6.19288	34.4285
Pairtree	0.0765812	12	1000	100	2	12	5.23987	12	5.2332	0.00666534
Pairtree	0.00733713	1	1000	100	4	12	5.74685	1	5.64385	0.102994
Pairtree	0	1	1000	100	8	12	5.93772	1	5.93772	0
Pairtree	0	1	1000	100	16	12	6.12858	1	6.12858	0
Pairtree	0.293333	1	1000	100	128	12	6.55703	1	6.19288	0.364147
CONIPHER	0.0203563	10	1000	100	2	12	5.23987	10	5.2332	0.0066641
CONIPHER	0.0554179	1	1000	100	4	12	5.82764	1	5.64385	0.183782
CONIPHER	0.0438384	1	1000	100	8	12	5.99602	1	5.93772	0.0583072
CONIPHER	0.235556	1	1000	100	16	12	7.05556	1	6.12858	0.926981
CONIPHER	0.00585859	1	1000	100	128	12	6.19954	1	6.19288	0.00665807
PhyClone	0.102445	16	1000	100	2	12	5.24003	16	5.2332	0.00682303
PhyClone	0.00908674	23	1000	100	4	12	5.74872	23	5.64385	0.104869
PhyClone	4.33997e-20	2	1000	100	8	12	5.93772	2	5.93772	1.77636e-15
PhyClone	0	1	1000	100	16	12	6.12858	1	6.12858	0
PhyClone	0	1	1000	100	128	12	6.19288	1	6.19288	0
Orchard	0.00794274	2	1000	100	2	13	6.11107	2	6.10698	0.0040899
Orchard	0.016118	3	1000	100	4	13	6.25712	3	6.2528	0.00431705
Orchard	0	1	1000	100	8	13	5.50545	1	5.50545	8.88178e-16
Orchard	0	1	1000	100	16	13	6.17051	1	6.17051	0
Orchard	0.039596	1	1000	100	128	13	6.06039	1	5.96951	0.0908835
fastBE	0	1	1000	100	2	13	6.17338	1	6.10698	0.0663913
fastBE	0	1	1000	100	4	13	6.31899	1	6.2528	0.0661901
fastBE	0	1	1000	100	8	13	5.56778	1	5.50545	0.0623248
fastBE	0	1	1000	100	16	13	6.23527	1	6.17051	0.0647648
fastBE	0	1	1000	100	128	13	6.0347	1	5.96951	0.0651928
Pairtree	0.00794274	2	1000	100	2	13	6.11107	2	6.10698	0.0040899
Pairtree	0.0160851	5	1000	100	4	13	6.25719	5	6.2528	0.00439009
Pairtree	0	1	1000	100	8	13	5.50545	1	5.50545	8.88178e-16
Pairtree	0	1	1000	100	16	13	6.17051	1	6.17051	0
Pairtree	0.039596	1	1000	100	128	13	6.06039	1	5.96951	0.0908835
CONIPHER	0.0684848	1	1000	100	2	13	6.18889	1	6.10698	0.0819035
CONIPHER	0.222828	1	1000	100	4	13	6.5117	1	6.2528	0.258898
CONIPHER	0.0119192	1	1000	100	8	13	5.50956	1	5.50545	0.00411137
CONIPHER	0.0379798	1	1000	100	16	13	6.26208	1	6.17051	0.0915715
CONIPHER	0.0139394	1	1000	100	128	13	5.99007	1	5.96951	0.0205572
PhyClone	0.00381586	4	1000	100	2	13	6.11129	4	6.10698	0.00430667
PhyClone	8.55065e-05	14	1000	100	4	13	6.25294	14	6.2528	0.000137869
PhyClone	1.25677e-08	4	1000	100	8	13	5.50546	4	5.50545	7.25622e-06
PhyClone	0	1	1000	100	16	13	6.17051	1	6.17051	0
PhyClone	0	1	1000	100	128	13	5.96951	1	5.96951	0
Orchard	0	1	1000	100	2	14	5.70129	1	5.70129	0
Orchard	0.034305	4	1000	100	4	14	6.30824	4	6.26346	0.0447838
Orchard	0	1	1000	100	8	14	5.66301	1	5.66301	0
Orchard	0	1	1000	100	16	14	6.20503	1	6.20503	0
Orchard	0.209293	1	1000	100	128	14	6.48146	1	6.20985	0.271609
fastBE	0	1	1000	100	2	14	5.76019	1	5.70129	0.0588957
fastBE	0.0537417	1	1000	100	4	14	6.36907	1	6.26346	0.105615
fastBE	0	1	1000	100	8	14	5.72453	1	5.66301	0.0615202
fastBE	0	1	1000	100	16	14	6.26921	1	6.20503	0.0641758
fastBE	0	1	1000	100	128	14	6.27519	1	6.20985	0.065343
Pairtree	0	1	1000	100	2	14	5.70129	1	5.70129	0
Pairtree	0.0648743	91	1000	100	4	14	6.30602	91	6.26346	0.0425691
Pairtree	0	1	1000	100	8	14	5.66301	1	5.66301	0
Pairtree	0	2	1000	100	16	14	6.20503	2	6.20503	0
Pairtree	0.209293	1	1000	100	128	14	6.48146	1	6.20985	0.271609
CONIPHER	0	1	1000	100	2	14	5.70129	1	5.70129	0
CONIPHER	0.0991032	1	1000	100	4	14	6.79552	1	6.26346	0.532068
CONIPHER	0	1	1000	100	8	14	5.66301	1	5.66301	0
CONIPHER	0.0464646	1	1000	100	16	14	6.30025	1	6.20503	0.0952214
CONIPHER	0.0020202	1	1000	100	128	14	6.21699	1	6.20985	0.00713639
PhyClone	0	1	1000	100	2	14	5.70129	1	5.70129	0
PhyClone	0.0140699	92	1000	100	4	14	6.26412	92	6.26346	0.000663596
PhyClone	0	1	1000	100	8	14	5.66301	1	5.66301	0
PhyClone	0	1	1000	100	16	14	6.20503	1	6.20503	0
PhyClone	0	1	1000	100	128	14	6.20985	1	6.20985	0
Orchard	0	1	1000	100	2	15	6.2067	1	6.2067	0
Orchard	0	1	1000	100	4	15	6.20874	1	6.20874	0
Orchard	0.00334748	2	1000	100	8	15	5.94419	2	5.94294	0.00124754
Orchard	0	1	1000	100	16	15	5.846	1	5.846	0
Orchard	0.489899	1	1000	100	128	15	6.15586	1	5.88364	0.272225
fastBE	0	1	1000	100	2	15	6.27327	1	6.2067	0.0665664
fastBE	0.521212	1	1000	100	4	15	7.513	1	6.20874	1.30426
fastBE	0	1	1000	100	8	15	6.00737	1	5.94294	0.0644325
fastBE	0	1	1000	100	16	15	5.90972	1	5.846	0.0637193
fastBE	0	1	1000	100	128	15	5.94779	1	5.88364	0.0641572
Pairtree	0	1	1000	100	2	15	6.2067	1	6.2067	0
Pairtree	0	1	1000	100	4	15	6.20874	1	6.20874	0
Pairtree	0.454545	2	1000	100	8	15	5.94662	2	5.94294	0.003675
Pairtree	0	1	1000	100	16	15	5.846	1	5.846	0
Pairtree	0.489899	1	1000	100	128	15	6.15586	1	5.88364	0.272225
CONIPHER	0.0173737	1	1000	100	2	15	6.21422	1	6.2067	0.00751604
CONIPHER	0.0234343	1	1000	100	4	15	6.44121	1	6.20874	0.23247
CONIPHER	0.152478	2	1000	100	8	15	5.95077	2	5.94294	0.00782693
CONIPHER	0.00262626	1	1000	100	16	15	5.84923	1	5.846	0.00322638
CONIPHER	0.0424242	1	1000	100	128	15	6.00803	1	5.88364	0.12439
PhyClone	8.41528e-09	3	1000	100	2	15	6.20671	3	6.2067	5.3669e-06
PhyClone	0	1	1000	100	4	15	6.20874	1	6.20874	0
PhyClone	0.0166526	11	1000	100	8	15	5.94402	11	5.94294	0.00108176
PhyClone	1.45421e-14	2	1000	100	16	15	5.846	2	5.846	2.41315e-10
PhyClone	0	1	1000	100	128	15	5.88364	1	5.88364	0
Orchard	0	1	1000	100	2	16	6.03662	1	6.03662	0
Orchard	0	1	1000	100	4	16	6.06628	1	6.06628	0
Orchard	0.105253	1	1000	100	8	16	6.53511	1	6.29091	0.244198
Orchard	0	1	1000	100	16	16	6.05947	1	6.05947	0
Orchard	0.380202	1	1000	100	128	16	5.88871	1	5.79746	0.0912462
fastBE	0.532323	1	1000	100	2	16	58.497	1	6.03662	52.4604
fastBE	0	1	1000	100	4	16	6.13205	1	6.06628	0.0657723
fastBE	0.0157576	1	1000	100	8	16	6.5071	1	6.29091	0.216191
fastBE	0	1	1000	100	16	16	6.12413	1	6.05947	0.0646586
fastBE	0	1	1000	100	128	16	5.85963	1	5.79746	0.062167
Pairtree	0	1	1000	100	2	16	6.03662	1	6.03662	0
Pairtree	0	1	1000	100	4	16	6.06628	1	6.06628	0
Pairtree	0.105253	1	1000	100	8	16	6.53511	1	6.29091	0.244198
Pairtree	0	1	1000	100	16	16	6.05947	1	6.05947	0
Pairtree	0.380202	1	1000	100	128	16	5.88871	1	5.79746	0.0912462
CONIPHER	0.0218182	1	1000	100	2	16	6.08112	1	6.03662	0.0444971
CONIPHER	0.0494949	1	1000	100	4	16	6.19038	1	6.06628	0.124101
CONIPHER	0.0242424	1	1000	100	8	16	6.37037	1	6.29091	0.079458
CONIPHER	0.24202	1	1000	100	16	16	6.18785	1	6.05947	0.128376
CONIPHER	0.204242	1	1000	100	128	16	6.44276	1	5.79746	0.645293
PhyClone	0	1	1000	100	2	16	6.03662	1	6.03662	0
PhyClone	0	1	1000	100	4	16	6.06628	1	6.06628	0
PhyClone	0.0157561	2	1000	100	8	16	6.44198	2	6.29091	0.151068
PhyClone	0	1	1000	100	16	16	6.05947	1	6.05947	0
PhyClone	0	1	1000	100	128	16	5.79746	1	5.79746	0
Orchard	0.36404	1	1000	100	2	17	6.08605	1	6.04005	0.0460005
Orchard	0.0943933	4	1000	100	4	17	6.14382	4	6.14373	9.28818e-05
Orchard	0	1	1000	100	8	17	6.12053	1	6.12053	0
Orchard	0	1	1000	100	16	17	5.93801	1	5.93801	0
Orchard	0.070101	1	1000	100	128	17	6.06832	1	5.97868	0.0896376
fastBE	0.36404	1	1000	100	2	17	6.14073	1	6.04005	0.100677
fastBE	0.0178397	1	1000	100	4	17	6.20974	1	6.14373	0.066009
fastBE	0.538182	1	1000	100	8	17	25.5001	1	6.12053	19.3796
fastBE	0	1	1000	100	16	17	6.00293	1	5.93801	0.0649164
fastBE	0	1	1000	100	128	17	6.04323	1	5.97868	0.0645527
Pairtree	0.36404	1	1000	100	2	17	6.08605	1	6.04005	0.0460005
Pairtree	0.253699	20	1000	100	4	17	6.14537	20	6.14373	0.00164223
Pairtree	0	1	1000	100	8	17	6.12053	1	6.12053	0
Pairtree	0	1	1000	100	16	17	5.93801	1	5.93801	0
Pairtree	0.070101	1	1000	100	128	17	6.06832	1	5.97868	0.0896376
CONIPHER	0.375556	1	1000	100	2	17	6.21935	1	6.04005	0.179298
CONIPHER	0.0182974	1	1000	100	4	17	6.19879	1	6.14373	0.055056
CONIPHER	0	1	1000	100	8	17	6.12053	1	6.12053	0
CONIPHER	0.0430303	1	1000	100	16	17	6.09553	1	5.93801	0.157522
CONIPHER	0.0248485	1	1000	100	128	17	5.98251	1	5.97868	0.00383078
PhyClone	0.36404	2	1000	100	2	17	6.08607	2	6.04005	0.0460133
PhyClone	0.000626183	44	1000	100	4	17	6.14447	44	6.14373	0.000740413
PhyClone	1.23185e-13	2	1000	100	8	17	6.12053	2	6.12053	1.13837e-09
PhyClone	0	1	1000	100	16	17	5.93801	1	5.93801	0
PhyClone	0	1	1000	100	128	17	5.97868	1	5.97868	0
Orchard	0	1	1000	100	2	18	6.15784	1	6.15784	0
Orchard	0	1	1000	100	4	18	6.22132	1	6.22132	0
Orchard	0	1	1000	100	8	18	6.21079	1	6.21079	0
Orchard	0.020202	1	1000	100	16	18	6.13344	1	6.04258	0.0908617
Orchard	0.132929	1	1000	100	128	18	6.67819	1	6.21823	0.459957
fastBE	0	1	1000	100	2	18	6.22439	1	6.15784	0.0665526
fastBE	0	1	1000	100	4	18	6.28587	1	6.22132	0.0645485
fastBE	0	1	1000	100	8	18	6.27584	1	6.21079	0.0650451
fastBE	0	1	1000	100	16	18	6.10739	1	6.04258	0.0648127
fastBE	0	1	1000	100	128	18	6.28348	1	6.21823	0.0652536
Pairtree	0	1	1000	100	2	18	6.15784	1	6.15784	0
Pairtree	0	1	1000	100	4	18	6.22132	1	6.22132	0
Pairtree	0	1	1000	100	8	18	6.21079	1	6.21079	0
Pairtree	0.020202	1	1000	100	16	18	6.13344	1	6.04258	0.0908617
Pairtree	0.132929	1	1000	100	128	18	6.67819	1	6.21823	0.459957
CONIPHER		0	1000	100	2	18		0	6.15784
CONIPHER	0.42303	1	1000	100	4	18	6.29463	1	6.22132	0.0733119
CONIPHER	0.0656566	1	1000	100	8	18	6.32338	1	6.21079	0.112589
CONIPHER	0.0157576	1	1000	100	16	18	6.05367	1	6.04258	0.0110912
CONIPHER		0	1000	100	128	18		0	6.21823
PhyClone	6.95377e-09	3	1000	100	2	18	6.15786	3	6.15784	2.4462e-05
PhyClone	-1.73112e-16	2	1000	100	4	18	6.22132	2	6.22132	1.77636e-15
PhyClone	0	1	1000	100	8	18	6.21079	1	6.21079	0
PhyClone	0	1	1000	100	16	18	6.04258	1	6.04258	0
PhyClone	0	1	1000	100	128	18	6.21823	1	6.21823	0
Orchard	0.0516739	2	1000	100	2	19	6.04383	2	6.04473	-0.000899184
Orchard	-3.1843e-20	2	1000	100	4	19	6.1636	2	6.16359	8.74767e-06
Orchard	0.188687	1	1000	100	8	19	6.0149	1	5.92197	0.092931
Orchard	0	1	1000	100	16	19	5.89298	1	5.89298	1.77636e-15
Orchard	0.362828	1	1000	100	128	19	6.33545	1	6.15253	0.182918
fastBE	0.0270686	1	1000	100	2	19	6.1055	1	6.04473	0.0607723
fastBE	0.000377307	1	1000	100	4	19	6.2284	1	6.16359	0.0648102
fastBE	0	1	1000	100	8	19	5.9863	1	5.92197	0.0643275
fastBE	0	1	1000	100	16	19	5.95351	1	5.89298	0.0605336
fastBE	0	1	1000	100	128	19	6.21754	1	6.15253	0.0650141
Pairtree	0.00307356	7	1000	100	2	19	6.04398	7	6.04473	-0.000747334
Pairtree	5.44121e-20	2	1000	100	4	19	6.1636	2	6.16359	8.74767e-06
Pairtree	0.191324	2	1000	100	8	19	6.01565	2	5.92197	0.0936744
Pairtree	0	1	1000	100	16	19	5.89298	1	5.89298	1.77636e-15
Pairtree	0.362828	1	1000	100	128	19	6.33545	1	6.15253	0.182918
CONIPHER	0.0813696	2	1000	100	2	19	6.1031	2	6.04473	0.0583658
CONIPHER	0.240404	1	1000	100	4	19	6.27806	1	6.16359	0.114469
CONIPHER	0.0292929	1	1000	100	8	19	6.1244	1	5.92197	0.202425
CONIPHER	0.0206061	1	1000	100	16	19	5.90047	1	5.89298	0.00749211
CONIPHER	0.0240404	1	1000	100	128	19	6.27645	1	6.15253	0.123923
PhyClone	0.00278719	14	1000	100	2	19	6.04385	14	6.04473	-0.000878274
PhyClone	0.000209877	3	1000	100	4	19	6.16361	3	6.16359	1.59538e-05
PhyClone	1.50613e-06	2	1000	100	8	19	5.92198	2	5.92197	5.88179e-06
PhyClone	0	1	1000	100	16	19	5.89298	1	5.89298	1.77636e-15
PhyClone	0	1	1000	100	128	19	6.15253	1	6.15253	0
Orchard	-5.41636e-18	2	1000	100	2	20	6.33441	2	6.33441	2.32273e-06
Orchard	0	1	1000	100	4	20	6.11467	1	6.11467	0
Orchard	0	1	1000	100	8	20	6.27513	1	6.27513	0
Orchard	0.154949	1	1000	100	16	20	6.3182	1	6.22142	0.0967744
Orchard	0	1	1000	100	128	20	5.5563	1	5.5563	0
fastBE	0.0303732	1	1000	100	2	20	6.39959	1	6.33441	0.0651855
fastBE	0.560808	1	1000	100	4	20	33.1739	1	6.11467	27.0592
fastBE	0	1	1000	100	8	20	6.33981	1	6.27513	0.0646792
fastBE	0	1	1000	100	16	20	6.28395	1	6.22142	0.0625295
fastBE	0	1	1000	100	128	20	5.61723	1	5.5563	0.0609244
Pairtree	5.53137e-18	2	1000	100	2	20	6.33441	2	6.33441	2.32273e-06
Pairtree	0	1	1000	100	4	20	6.11467	1	6.11467	0
Pairtree	0	1	1000	100	8	20	6.27513	1	6.27513	0
Pairtree	0.154949	1	1000	100	16	20	6.3182	1	6.22142	0.0967744
Pairtree	0	1	1000	100	128	20	5.5563	1	5.5563	0
CONIPHER	0.0869389	1	1000	100	2	20	6.41821	1	6.33441	0.083801
CONIPHER	0.0464646	1	1000	100	4	20	6.29905	1	6.11467	0.184379
CONIPHER	0.0272727	1	1000	100	8	20	6.41378	1	6.27513	0.138651
CONIPHER	0	1	1000	100	16	20	6.22142	1	6.22142	0
CONIPHER	0.0214141	1	1000	100	128	20	5.80696	1	5.5563	0.250658
PhyClone	0.00405389	2	1000	100	2	20	6.33441	2	6.33441	3.43196e-06
PhyClone	0	1	1000	100	4	20	6.11467	1	6.11467	0
PhyClone	3.9022e-22	2	1000	100	8	20	6.27513	2	6.27513	0
PhyClone	0	1	1000	100	16	20	6.22142	1	6.22142	0
PhyClone	0	1	1000	100	128	20	5.5563	1	5.5563	0
Orchard	-2.71949e-18	2	1000	100	2	21	5.91663	2	5.91663	0
Orchard	0	1	1000	100	4	21	5.73587	1	5.73587	0
Orchard	0	1	1000	100	8	21	5.67683	1	5.67683	0
Orchard	0.0943434	1	1000	100	16	21	6.35099	1	6.25235	0.0986389
Orchard	0.480404	1	1000	100	128	21	6.71866	1	6.16833	0.550324
fastBE	0.389893	1	1000	100	2	21	56.8354	1	5.91663	50.9188
fastBE	0	1	1000	100	4	21	5.80046	1	5.73587	0.0645924
fastBE	0	1	1000	100	8	21	5.73396	1	5.67683	0.0571366
fastBE	0	1	1000	100	16	21	6.3186	1	6.25235	0.0662443
fastBE	0	1	1000	100	128	21	6.2335	1	6.16833	0.0651671
Pairtree	-5.43897e-18	2	1000	100	2	21	5.91663	2	5.91663	0
Pairtree	0	1	1000	100	4	21	5.73587	1	5.73587	0
Pairtree	0	1	1000	100	8	21	5.67683	1	5.67683	0
Pairtree	0.0943434	1	1000	100	16	21	6.35099	1	6.25235	0.0986389
Pairtree	0.480404	1	1000	100	128	21	6.71866	1	6.16833	0.550324
CONIPHER	0	2	1000	100	2	21	5.91663	2	5.91663	0
CONIPHER	0	1	1000	100	4	21	5.73587	1	5.73587	0
CONIPHER	0.555556	1	1000	100	8	21	20.2237	1	5.67683	14.5469
CONIPHER	0.0020202	1	1000	100	16	21	6.29378	1	6.25235	0.0414333
CONIPHER	0.00343434	1	1000	100	128	21	6.17198	1	6.16833	0.00365008
PhyClone	0.00854555	2	1000	100	2	21	5.91663	2	5.91663	1.77636e-15
PhyClone	0	1	1000	100	4	21	5.73587	1	5.73587	0
PhyClone	0	1	1000	100	8	21	5.67683	1	5.67683	0
PhyClone	0	1	1000	100	16	21	6.25235	1	6.25235	0
PhyClone	0	1	1000	100	128	21	6.16833	1	6.16833	0
Orchard	0.0434704	1	1000	100	2	22	6.16369	1	6.20181	-0.0381163
Orchard	0.0454046	4	1000	100	4	22	6.3396	4	6.23329	0.106302
Orchard	0	1	1000	100	8	22	5.91647	1	5.91647	0
Orchard	0	1	1000	100	16	22	5.71955	1	5.71955	-8.88178e-16
Orchard	0.374949	1	1000	100	128	22	6.49528	1	6.12974	0.365541
fastBE	0.0449446	1	1000	100	2	22	6.22935	1	6.20181	0.0275441
fastBE	0.0886042	1	1000	100	4	22	6.30092	1	6.23329	0.0676238
fastBE	0.673939	1	1000	100	8	22	13.0202	1	5.91647	7.10377
fastBE	0	1	1000	100	16	22	5.77727	1	5.71955	0.057724
fastBE	0	1	1000	100	128	22	6.19476	1	6.12974	0.0650182
Pairtree	0.0386922	5	1000	100	2	22	6.16521	5	6.20181	-0.0365981
Pairtree	0.118096	7	1000	100	4	22	6.33906	7	6.23329	0.105762
Pairtree	0	1	1000	100	8	22	5.91647	1	5.91647	0
Pairtree	0	1	1000	100	16	22	5.71955	1	5.71955	-8.88178e-16
Pairtree	0.374949	1	1000	100	128	22	6.49528	1	6.12974	0.365541
CONIPHER	0.182135	2	1000	100	2	22	6.30576	2	6.20181	0.10395
CONIPHER	0.139338	1	1000	100	4	22	6.32894	1	6.23329	0.0956466
CONIPHER	0.0339394	1	1000	100	8	22	6.02874	1	5.91647	0.112266
CONIPHER	0.0226263	1	1000	100	16	22	5.8472	1	5.71955	0.127653
CONIPHER	0.00383838	1	1000	100	128	22	6.13175	1	6.12974	0.0020107
PhyClone	0.00461772	8	1000	100	2	22	6.16497	8	6.20181	-0.036844
PhyClone	0.0197704	15	1000	100	4	22	6.23511	15	6.23329	0.00181743
PhyClone	0	1	1000	100	8	22	5.91647	1	5.91647	0
PhyClone	4.23751e-15	2	1000	100	16	22	5.71955	2	5.71955	2.22311e-12
PhyClone	0	1	1000	100	128	22	6.12974	1	6.12974	0
Orchard	8.15846e-18	2	1000	100	2	23	6.09523	2	6.09523	6.63292e-12
Orchard	0.10225	1	1000	100	4	23	5.69267	1	5.69267	8.88178e-16
Orchard	0	1	1000	100	8	23	5.97315	1	5.97315	8.88178e-16
Orchard	0.413939	1	1000	100	16	23	6.24051	1	6.05606	0.184447
Orchard	0.321212	1	1000	100	128	23	6.56843	1	6.19962	0.368815
fastBE	0.235145	1	1000	100	2	23	43.8605	1	6.09523	37.7653
fastBE	0.10225	1	1000	100	4	23	5.75866	1	5.69267	0.0659933
fastBE	0	1	1000	100	8	23	6.03584	1	5.97315	0.0626836
fastBE	0	1	1000	100	16	23	6.12086	1	6.05606	0.0647984
fastBE	0	1	1000	100	128	23	6.26457	1	6.19962	0.0649472
Pairtree	2.57229e-28	2	1000	100	2	23	6.09523	2	6.09523	6.63292e-12
Pairtree	0.124152	3	1000	100	4	23	5.69379	3	5.69267	0.00112654
Pairtree	0	2	1000	100	8	23	5.97315	2	5.97315	8.88178e-16
Pairtree	0.413939	1	1000	100	16	23	6.24051	1	6.05606	0.184447
Pairtree	0.321212	1	1000	100	128	23	6.56843	1	6.19962	0.368815
CONIPHER	0	2	1000	100	2	23	6.09523	2	6.09523	6.63292e-12
CONIPHER	0.10225	1	1000	100	4	23	5.69267	1	5.69267	8.88178e-16
CONIPHER	0.0833748	2	1000	100	8	23	5.97746	2	5.97315	0.00430154
CONIPHER	0.0280808	1	1000	100	16	23	6.2651	1	6.05606	0.209037
CONIPHER	0.0363636	1	1000	100	128	23	6.2802	1	6.19962	0.0805844
PhyClone	0.00270776	2	1000	100	2	23	6.09523	2	6.09523	9.07807e-12
PhyClone	4.58068e-05	4	1000	100	4	23	5.69576	4	5.69267	0.00309635
PhyClone	0	1	1000	100	8	23	5.97315	1	5.97315	8.88178e-16
PhyClone	0	1	1000	100	16	23	6.05606	1	6.05606	0
PhyClone	0	1	1000	100	128	23	6.19962	1	6.19962	0
Orchard	0	1	1000	100	2	24	6.05004	1	6.05004	0
Orchard	0	1	1000	100	4	24	6.26212	1	6.26212	0
Orchard	0	1	1000	100	8	24	6.05355	1	6.05355	0
Orchard	0	1	1000	100	16	24	6.02236	1	6.02236	-1.77636e-15
Orchard	0.579394	1	1000	100	128	24	6.45715	1	6.08869	0.368458
fastBE	0	1	1000	100	2	24	6.10923	1	6.05004	0.0591972
fastBE	0	1	1000	100	4	24	6.32814	1	6.26212	0.0660161
fastBE	0	1	1000	100	8	24	6.11656	1	6.05355	0.0630054
fastBE	0	1	1000	100	16	24	6.08493	1	6.02236	0.0625722
fastBE	0	1	1000	100	128	24	6.15288	1	6.08869	0.0641887
Pairtree	0	1	1000	100	2	24	6.05004	1	6.05004	0
Pairtree	0	1	1000	100	4	24	6.26212	1	6.26212	0
Pairtree	0	1	1000	100	8	24	6.05355	1	6.05355	0
Pairtree	0	1	1000	100	16	24	6.02236	1	6.02236	-1.77636e-15
Pairtree	0.579394	1	1000	100	128	24	6.45715	1	6.08869	0.368458
CONIPHER	0	1	1000	100	2	24	6.05004	1	6.05004	0
CONIPHER	0.020404	1	1000	100	4	24	6.27257	1	6.26212	0.0104512
CONIPHER	0	1	1000	100	8	24	6.05355	1	6.05355	-8.88178e-16
CONIPHER	0.0113131	1	1000	100	16	24	6.05869	1	6.02236	0.0363365
CONIPHER	0.079596	1	1000	100	128	24	6.29282	1	6.08869	0.20413
PhyClone	0	1	1000	100	2	24	6.05004	1	6.05004	0
PhyClone	0	1	1000	100	4	24	6.26212	1	6.26212	0
PhyClone	0	1	1000	100	8	24	6.05355	1	6.05355	0
PhyClone	0	1	1000	100	16	24	6.02236	1	6.02236	-1.77636e-15
PhyClone	0	1	1000	100	128	24	6.08869	1	6.08869	0
Orchard	0.0392672	2	1000	100	2	25	5.75188	2	5.74919	0.0026888
Orchard	0.0635782	2	1000	100	4	25	6.31763	2	6.23559	0.0820444
Orchard	0	1	1000	100	8	25	5.28007	1	5.28007	0
Orchard	0	1	1000	100	16	25	6.21577	1	6.21577	0
Orchard	0.0771717	1	1000	100	128	25	6.35961	1	6.17757	0.182036
fastBE	0.111013	1	1000	100	2	25	5.81245	1	5.74919	0.063268
fastBE	0	1	1000	100	4	25	6.29964	1	6.23559	0.0640542
fastBE	0	1	1000	100	8	25	5.33563	1	5.28007	0.0555605
fastBE	0	1	1000	100	16	25	6.2817	1	6.21577	0.0659279
fastBE	0	1	1000	100	128	25	6.24257	1	6.17757	0.0650033
Pairtree	0.0611075	9	1000	100	2	25	5.75147	9	5.74919	0.00228679
Pairtree	0.0635782	2	1000	100	4	25	6.31763	2	6.23559	0.0820444
Pairtree	0	1	1000	100	8	25	5.28007	1	5.28007	0
Pairtree	0	1	1000	100	16	25	6.21577	1	6.21577	0
Pairtree	0.0771717	1	1000	100	128	25	6.35961	1	6.17757	0.182036
CONIPHER	0.0797021	5	1000	100	2	25	5.8301	5	5.74919	0.0809092
CONIPHER		0	1000	100	4	25		0	6.23559
CONIPHER	0.237778	1	1000	100	8	25	6.42786	1	5.28007	1.14779
CONIPHER	0.0218182	1	1000	100	16	25	6.25648	1	6.21577	0.0407043
CONIPHER	0.0175758	1	1000	100	128	25	6.192	1	6.17757	0.01443
PhyClone	0.0199232	28	1000	100	2	25	5.75224	28	5.74919	0.00304999
PhyClone	0.000911022	2	1000	100	4	25	6.23645	2	6.23559	0.000860738
PhyClone	0	1	1000	100	8	25	5.28007	1	5.28007	0
PhyClone	0	1	1000	100	16	25	6.21577	1	6.21577	0
PhyClone	0	1	1000	100	128	25	6.17757	1	6.17757	8.88178e-16
Orchard	0.0339805	3	1000	100	2	26	6.15456	3	6.1515	0.00305403
Orchard	0	1	1000	100	4	26	6.19686	1	6.19686	0
Orchard	0.173587	4	1000	100	8	26	6.29397	4	6.19677	0.097193
Orchard	0.590303	1	1000	100	16	26	5.80478	1	5.71057	0.0942135
Orchard	0.291313	1	1000	100	128	26	6.30817	1	6.12378	0.184386
fastBE	0.0275311	1	1000	100	2	26	6.21714	1	6.1515	0.0656344
fastBE	0	1	1000	100	4	26	6.26152	1	6.19686	0.064664
fastBE	0.0412417	1	1000	100	8	26	6.25839	1	6.19677	0.0616187
fastBE	0	1	1000	100	16	26	5.77347	1	5.71057	0.0629022
fastBE	0	1	1000	100	128	26	6.18883	1	6.12378	0.0650473
Pairtree	0.0744847	7	1000	100	2	26	6.15322	7	6.1515	0.00171414
Pairtree	1.11419e-05	2	1000	100	4	26	6.19689	2	6.19686	2.98014e-05
Pairtree	0.178097	11	1000	100	8	26	6.29417	11	6.19677	0.0973994
Pairtree	0.590303	3	1000	100	16	26	5.80478	3	5.71057	0.0942135
Pairtree	0.291313	1	1000	100	128	26	6.30817	1	6.12378	0.184386
CONIPHER	0.00669156	11	1000	100	2	26	6.15186	11	6.1515	0.00035249
CONIPHER	0.0751515	1	1000	100	4	26	6.31745	1	6.19686	0.120586
CONIPHER	0.0330215	2	1000	100	8	26	6.33929	2	6.19677	0.142514
CONIPHER	0.0113131	1	1000	100	16	26	5.79883	1	5.71057	0.0882601
CONIPHER	0.229899	1	1000	100	128	26	6.29363	1	6.12378	0.169844
PhyClone	0.00727727	11	1000	100	2	26	6.15444	11	6.1515	0.00293163
PhyClone	7.91122e-05	4	1000	100	4	26	6.20004	4	6.19686	0.00317657
PhyClone	0.0341909	35	1000	100	8	26	6.267	35	6.19677	0.0702305
PhyClone	0	1	1000	100	16	26	5.71057	1	5.71057	0
PhyClone	9.69616e-06	2	1000	100	128	26	6.12379	2	6.12378	4.46279e-06
Orchard	0.200559	2	1000	100	2	27	5.56957	2	5.6546	-0.0850248
Orchard	0	1	1000	100	4	27	6.24758	1	6.24758	0
Orchard	0.174545	1	1000	100	8	27	6.03254	1	5.93472	0.0978129
Orchard	0	1	1000	100	16	27	6.10635	1	6.10635	0
Orchard	0.233939	1	1000	100	128	27	5.84917	1	5.75926	0.0899107
fastBE	0.2399	1	1000	100	2	27	5.63362	1	5.6546	-0.0209822
fastBE	0.152929	1	1000	100	4	27	9.48622	1	6.24758	3.23864
fastBE	0.574141	1	1000	100	8	27	9.60541	1	5.93472	3.67069
fastBE	0	1	1000	100	16	27	6.17187	1	6.10635	0.0655213
fastBE	0	1	1000	100	128	27	5.82234	1	5.75926	0.0630864
Pairtree	0.189001	4	1000	100	2	27	5.56993	4	5.6546	-0.0846719
Pairtree	0	1	1000	100	4	27	6.24758	1	6.24758	0
Pairtree	0.174545	1	1000	100	8	27	6.03254	1	5.93472	0.0978129
Pairtree	0	1	1000	100	16	27	6.10635	1	6.10635	0
Pairtree	0.233939	1	1000	100	128	27	5.84917	1	5.75926	0.0899107
CONIPHER	0.129707	7	1000	100	2	27	5.5696	7	5.6546	-0.0849995
CONIPHER	0.00141414	1	1000	100	4	27	6.25904	1	6.24758	0.011465
CONIPHER	0	1	1000	100	8	27	5.93472	1	5.93472	0
CONIPHER	0	1	1000	100	16	27	6.10635	1	6.10635	0
CONIPHER	0.00222222	1	1000	100	128	27	5.76287	1	5.75926	0.00360829
PhyClone	0.124121	15	1000	100	2	27	5.5706	15	5.6546	-0.0840023
PhyClone	0	1	1000	100	4	27	6.24758	1	6.24758	0
PhyClone	0	1	1000	100	8	27	5.93472	1	5.93472	0
PhyClone	4.30191e-12	2	1000	100	16	27	6.10635	2	6.10635	1.17319e-07
PhyClone	0	1	1000	100	128	27	5.75926	1	5.75926	0
Orchard	0.0381886	2	1000	100	2	28	6.05512	2	6.05548	-0.000361974
Orchard	0.0911713	2	1000	100	4	28	6.02795	2	6.02635	0.00159352
Orchard	0	1	1000	100	8	28	6.17724	1	6.17724	0
Orchard	0	1	1000	100	16	28	5.98928	1	5.98928	0
Orchard	0.302626	1	1000	100	128	28	7.03083	1	6.21016	0.820669
fastBE	0.366663	1	1000	100	2	28	17.0251	1	6.05548	10.9697
fastBE	0.0859002	1	1000	100	4	28	6.09169	1	6.02635	0.0653354
fastBE	0	1	1000	100	8	28	6.24322	1	6.17724	0.0659818
fastBE	0	1	1000	100	16	28	6.05324	1	5.98928	0.0639511
fastBE	0.207879	1	1000	100	128	28	14.3027	1	6.21016	8.09251
Pairtree	0.00886394	3	1000	100	2	28	6.05524	3	6.05548	-0.000241316
Pairtree	0.0911713	2	1000	100	4	28	6.02795	2	6.02635	0.00159352
Pairtree	0	1	1000	100	8	28	6.17724	1	6.17724	0
Pairtree	0	1	1000	100	16	28	5.98928	1	5.98928	0
Pairtree	0.302626	1	1000	100	128	28	7.03083	1	6.21016	0.820669
CONIPHER	0.0115416	2	1000	100	2	28	6.0572	2	6.05548	0.00171862
CONIPHER	0.103072	1	1000	100	4	28	6.03674	1	6.02635	0.0103886
CONIPHER	0.333333	1	1000	100	8	28	6.25612	1	6.17724	0.0788816
CONIPHER	0	1	1000	100	16	28	5.98928	1	5.98928	0
CONIPHER	0.00646465	1	1000	100	128	28	6.37262	1	6.21016	0.162458
PhyClone	0.00802576	8	1000	100	2	28	6.05577	8	6.05548	0.000287573
PhyClone	0.0290093	2	1000	100	4	28	6.02737	2	6.02635	0.00101787
PhyClone	0	1	1000	100	8	28	6.17724	1	6.17724	0
PhyClone	0	1	1000	100	16	28	5.98928	1	5.98928	0
PhyClone	0	1	1000	100	128	28	6.21016	1	6.21016	0
Orchard	0.150106	2	1000	100	2	29	5.82823	2	5.8404	-0.0121685
Orchard	0.00141414	1	1000	100	4	29	5.54981	1	5.558	-0.00818713
Orchard	0.000459865	3	1000	100	8	29	5.99383	3	5.80555	0.188284
Orchard	0	1	1000	100	16	29	5.61966	1	5.61966	0
Orchard	0.47697	1	1000	100	128	29	6.23871	1	5.96713	0.271578
fastBE	0.0380357	1	1000	100	2	29	5.88826	1	5.8404	0.0478598
fastBE	0.00141414	1	1000	100	4	29	5.60924	1	5.558	0.0512479
fastBE	0.00040404	1	1000	100	8	29	6.05634	1	5.80555	0.250791
fastBE	0	1	1000	100	16	29	5.68309	1	5.61966	0.063431
fastBE	0	1	1000	100	128	29	6.03161	1	5.96713	0.064478
Pairtree	0.129688	3	1000	100	2	29	5.82819	3	5.8404	-0.0122024
Pairtree	0.00141414	1	1000	100	4	29	5.54981	1	5.558	-0.00818713
Pairtree	0.000689748	8	1000	100	8	29	5.9949	8	5.80555	0.189349
Pairtree	0	1	1000	100	16	29	5.61966	1	5.61966	0
Pairtree	0.47697	1	1000	100	128	29	6.23871	1	5.96713	0.271578
CONIPHER	0.0592525	1	1000	100	2	29	6.02559	1	5.8404	0.185197
CONIPHER	0.00787879	1	1000	100	4	29	5.58343	1	5.558	0.0254347
CONIPHER	0.107273	1	1000	100	8	29	5.85828	1	5.80555	0.05273
CONIPHER	0.040404	1	1000	100	16	29	5.82157	1	5.61966	0.201911
CONIPHER	0.0125253	1	1000	100	128	29	5.97657	1	5.96713	0.00943958
PhyClone	0.0285882	3	1000	100	2	29	5.82803	3	5.8404	-0.0123633
PhyClone	0.0016202	4	1000	100	4	29	5.57043	4	5.558	0.0124378
PhyClone	0.102601	76	1000	100	8	29	5.99782	76	5.80555	0.192277
PhyClone	4.02836e-10	3	1000	100	16	29	5.61966	3	5.61966	6.56401e-07
PhyClone	0	1	1000	100	128	29	5.96713	1	5.96713	0
Orchard	0.11072	4	1000	100	2	30	5.95099	4	5.6477	0.303281
Orchard	0.00825797	2	1000	100	4	30	6.18844	2	6.18842	2.04769e-05
Orchard	0	1	1000	100	8	30	5.7251	1	5.7251	-1.77636e-15
Orchard	0.039596	1	1000	100	16	30	6.25868	1	6.17705	0.08163
Orchard	0.383434	1	1000	100	128	30	6.29954	1	6.11609	0.183454
fastBE	0.204722	1	1000	100	2	30	6.00383	1	5.6477	0.35612
fastBE	0.00830075	1	1000	100	4	30	6.25465	1	6.18842	0.066236
fastBE	0	1	1000	100	8	30	5.78533	1	5.7251	0.06022
fastBE	0	1	1000	100	16	30	6.24171	1	6.17705	0.0646544
fastBE	0.604242	1	1000	100	128	30	11.5484	1	6.11609	5.43231
Pairtree	0.0657193	143	1000	100	2	30	5.94931	143	5.6477	0.301608
Pairtree	0.0013851	9	1000	100	4	30	6.18876	9	6.18842	0.00034879
Pairtree	0	2	1000	100	8	30	5.7251	2	5.7251	-1.77636e-15
Pairtree	0.039596	1	1000	100	16	30	6.25868	1	6.17705	0.08163
Pairtree	0.383434	1	1000	100	128	30	6.29954	1	6.11609	0.183454
CONIPHER	0.068024	14	1000	100	2	30	5.97193	14	5.6477	0.324224
CONIPHER	0.0270886	1	1000	100	4	30	6.39742	1	6.18842	0.209005
CONIPHER	0.0523232	1	1000	100	8	30	5.8438	1	5.7251	0.118699
CONIPHER	0.0834343	1	1000	100	16	30	6.30393	1	6.17705	0.12688
CONIPHER	0.0141414	1	1000	100	128	30	6.1566	1	6.11609	0.0405093
PhyClone	0.0706678	209	1000	100	2	30	5.94919	209	5.6477	0.301483
PhyClone	0.00478832	30	1000	100	4	30	6.18843	30	6.18842	1.12264e-05
PhyClone	1.52799e-10	2	1000	100	8	30	5.72511	2	5.7251	7.27052e-08
PhyClone	0	1	1000	100	16	30	6.17705	1	6.17705	0
PhyClone	0	1	1000	100	128	30	6.11609	1	6.11609	0
Orchard	0.0714432	3	1000	100	2	31	6.21931	3	6.22925	-0.00994697
Orchard	0	1	1000	100	4	31	6.21967	1	6.21967	0
Orchard	0	1	1000	100	8	31	6.19215	1	6.19215	0
Orchard	0.020404	1	1000	100	16	31	6.28301	1	6.18828	0.0947261
Orchard	0.476364	1	1000	100	128	31	6.00366	1	5.82195	0.181714
fastBE	0.00589079	1	1000	100	2	31	6.28515	1	6.22925	0.0558921
fastBE	0	1	1000	100	4	31	6.28506	1	6.21967	0.0653881
fastBE	0	1	1000	100	8	31	6.25612	1	6.19215	0.063975
fastBE	0	1	1000	100	16	31	6.2541	1	6.18828	0.0658219
fastBE	0	1	1000	100	128	31	5.88578	1	5.82195	0.0638356
Pairtree	0.052788	4	1000	100	2	31	6.21967	4	6.22925	-0.00958271
Pairtree	0	1	1000	100	4	31	6.21967	1	6.21967	0
Pairtree	0	2	1000	100	8	31	6.19215	2	6.19215	6.09297e-10
Pairtree	0.020404	1	1000	100	16	31	6.28301	1	6.18828	0.0947261
Pairtree	0.476364	1	1000	100	128	31	6.00366	1	5.82195	0.181714
CONIPHER	0.0215855	1	1000	100	2	31	6.23188	1	6.22925	0.00262544
CONIPHER	0.0371717	1	1000	100	4	31	6.26919	1	6.21967	0.0495147
CONIPHER	0.0163636	1	1000	100	8	31	6.19456	1	6.19215	0.00240692
CONIPHER		0	1000	100	16	31		0	6.18828
CONIPHER	0.00909091	1	1000	100	128	31	5.82919	1	5.82195	0.00724052
PhyClone	0.0947221	17	1000	100	2	31	6.22037	17	6.22925	-0.00888733
PhyClone	7.65457e-08	2	1000	100	4	31	6.21967	2	6.21967	3.26515e-06
PhyClone	0	1	1000	100	8	31	6.19215	1	6.19215	0
PhyClone	0	1	1000	100	16	31	6.18828	1	6.18828	0
PhyClone	0	1	1000	100	128	31	5.82195	1	5.82195	0
Orchard	0.27204	3	1000	100	2	32	5.053	3	5.10303	-0.050033
Orchard	0	1	1000	100	4	32	5.89876	1	5.89876	0
Orchard	0.0324461	3	1000	100	8	32	5.61293	3	5.61194	0.000997178
Orchard	0	1	1000	100	16	32	6.12758	1	6.12758	0
Orchard	0.136768	1	1000	100	128	32	6.029	1	5.93697	0.092034
fastBE	0.292599	1	1000	100	2	32	5.11394	1	5.10303	0.010906
fastBE	0	1	1000	100	4	32	5.96102	1	5.89876	0.062261
fastBE	0	1	1000	100	8	32	5.67471	1	5.61194	0.0627698
fastBE	0	1	1000	100	16	32	6.19181	1	6.12758	0.0642395
fastBE	0	1	1000	100	128	32	6.00042	1	5.93697	0.0634531
Pairtree	0.307148	39	1000	100	2	32	5.05277	39	5.10303	-0.0502645
Pairtree	0	1	1000	100	4	32	5.89876	1	5.89876	0
Pairtree	0.0324461	4	1000	100	8	32	5.61293	4	5.61194	0.000997178
Pairtree	0	1	1000	100	16	32	6.12758	1	6.12758	0
Pairtree	0.136768	1	1000	100	128	32	6.029	1	5.93697	0.092034
CONIPHER	0.255507	4	1000	100	2	32	5.35159	4	5.10303	0.248556
CONIPHER	0	1	1000	100	4	32	5.89876	1	5.89876	0
CONIPHER	0.285051	1	1000	100	8	32	5.74685	1	5.61194	0.134916
CONIPHER	0	1	1000	100	16	32	6.12758	1	6.12758	0
CONIPHER	0.00646465	1	1000	100	128	32	5.94038	1	5.93697	0.00341547
PhyClone	0.221614	140	1000	100	2	32	5.05692	140	5.10303	-0.0461148
PhyClone	0	1	1000	100	4	32	5.89876	1	5.89876	0
PhyClone	0.0577364	24	1000	100	8	32	5.61351	24	5.61194	0.00157908
PhyClone	0	1	1000	100	16	32	6.12758	1	6.12758	0
PhyClone	0	1	1000	100	128	32	5.93697	1	5.93697	0
Orchard	0	1	1000	100	2	33	5.98757	1	5.98757	0
Orchard	3.94124e-21	2	1000	100	4	33	5.94656	2	5.94656	3.60716e-11
Orchard	0.162652	3	1000	100	8	33	6.61683	3	6.22576	0.391074
Orchard	0	1	1000	100	16	33	6.06483	1	6.06483	0
Orchard	0.64	1	1000	100	128	33	6.36624	1	6.00117	0.365065
fastBE	0	1	1000	100	2	33	6.05402	1	5.98757	0.0664535
fastBE	0.0273547	1	1000	100	4	33	6.01162	1	5.94656	0.0650556
fastBE	0.0335354	1	1000	100	8	33	6.6798	1	6.22576	0.454043
fastBE	0	1	1000	100	16	33	6.12884	1	6.06483	0.0640133
fastBE	0	1	1000	100	128	33	6.06576	1	6.00117	0.0645914
Pairtree	0	1	1000	100	2	33	5.98757	1	5.98757	0
Pairtree	0.050211	2	1000	100	4	33	5.94656	2	5.94656	3.60716e-11
Pairtree	0.0286621	7	1000	100	8	33	6.61688	7	6.22576	0.391118
Pairtree	0	2	1000	100	16	33	6.06483	2	6.06483	0
Pairtree	0.64	1	1000	100	128	33	6.36624	1	6.00117	0.365065
CONIPHER	0.030303	1	1000	100	2	33	6.02972	1	5.98757	0.0421503
CONIPHER	0	2	1000	100	4	33	5.94656	2	5.94656	3.60716e-11
CONIPHER	0.138586	1	1000	100	8	33	6.98733	1	6.22576	0.761577
CONIPHER	0.0450505	1	1000	100	16	33	6.23286	1	6.06483	0.168031
CONIPHER	0.0230303	1	1000	100	128	33	6.04515	1	6.00117	0.04398
PhyClone	0.000416468	3	1000	100	2	33	5.98897	3	5.98757	0.00139708
PhyClone	0.0110556	2	1000	100	4	33	5.94656	2	5.94656	9.95382e-12
PhyClone	0.0238471	14	1000	100	8	33	6.61689	14	6.22576	0.391136
PhyClone	0	1	1000	100	16	33	6.06483	1	6.06483	0
PhyClone	0	1	1000	100	128	33	6.00117	1	6.00117	0
Orchard	0.0416477	4	1000	100	2	34	5.94534	4	5.96478	-0.0194369
Orchard	0.006643	2	1000	100	4	34	6.33691	2	6.33684	6.29401e-05
Orchard	4.9435e-05	2	1000	100	8	34	5.69635	2	5.69635	4.96045e-06
Orchard	0	1	1000	100	16	34	6.1974	1	6.1974	0
Orchard	0.25798	1	1000	100	128	34	6.28844	1	6.22917	0.059275
fastBE	0.079074	1	1000	100	2	34	5.9975	1	5.96478	0.03272
fastBE	0.00607077	1	1000	100	4	34	6.40321	1	6.33684	0.0663645
fastBE	0	1	1000	100	8	34	5.75713	1	5.69635	0.0607842
fastBE	0	1	1000	100	16	34	6.26179	1	6.1974	0.0643904
fastBE	0.481616	1	1000	100	128	34	17.7523	1	6.22917	11.5232
Pairtree	0.105092	20	1000	100	2	34	5.94542	20	5.96478	-0.0193619
Pairtree	0.016629	4	1000	100	4	34	6.33685	4	6.33684	3.25561e-06
Pairtree	0.0144634	2	1000	100	8	34	5.69672	2	5.69635	0.000375163
Pairtree	0	1	1000	100	16	34	6.1974	1	6.1974	0
Pairtree	0.25798	1	1000	100	128	34	6.28844	1	6.22917	0.059275
CONIPHER	0.160225	1	1000	100	2	34	6.20398	1	5.96478	0.239203
CONIPHER		0	1000	100	4	34		0	6.33684
CONIPHER	0.0492109	2	1000	100	8	34	5.93275	2	5.69635	0.236399
CONIPHER	0.00808081	1	1000	100	16	34	6.20015	1	6.1974	0.00274683
CONIPHER	0.0414141	1	1000	100	128	34	6.27482	1	6.22917	0.0456554
PhyClone	0.0208447	43	1000	100	2	34	5.94539	43	5.96478	-0.0193883
PhyClone	0.00898289	4	1000	100	4	34	6.33677	4	6.33684	-7.58286e-05
PhyClone	5.74328e-06	3	1000	100	8	34	5.69635	3	5.69635	6.03088e-07
PhyClone	0	1	1000	100	16	34	6.1974	1	6.1974	0
PhyClone	0	1	1000	100	128	34	6.22917	1	6.22917	0
Orchard	0.00237456	3	1000	100	2	35	5.72821	3	5.7282	5.65414e-06
Orchard	7.34071e-05	2	1000	100	4	35	5.82427	2	5.82599	-0.00171466
Orchard	0.181599	3	1000	100	8	35	6.96387	3	6.14399	0.819887
Orchard	0	1	1000	100	16	35	6.22846	1	6.22846	0
Orchard	0	1	1000	100	128	35	5.64698	1	5.64698	0
fastBE	0.00181732	1	1000	100	2	35	5.7877	1	5.7282	0.0594984
fastBE	0.015218	1	1000	100	4	35	5.88604	1	5.82599	0.0600456
fastBE	0.169899	1	1000	100	8	35	7.02724	1	6.14399	0.883258
fastBE	0	1	1000	100	16	35	6.29432	1	6.22846	0.0658635
fastBE	0	1	1000	100	128	35	5.69706	1	5.64698	0.0500829
Pairtree	0.00278135	8	1000	100	2	35	5.72834	8	5.7282	0.000135157
Pairtree	7.3407e-05	2	1000	100	4	35	5.82427	2	5.82599	-0.00171466
Pairtree	0.164172	33	1000	100	8	35	6.96404	33	6.14399	0.820055
Pairtree	0	1	1000	100	16	35	6.22846	1	6.22846	0
Pairtree	0	1	1000	100	128	35	5.64698	1	5.64698	0
CONIPHER	0.0107132	1	1000	100	2	35	5.82537	1	5.7282	0.0971698
CONIPHER	0.024915	1	1000	100	4	35	5.83346	1	5.82599	0.00746925
CONIPHER	0.118521	8	1000	100	8	35	6.82321	8	6.14399	0.679221
CONIPHER	0.0563636	1	1000	100	16	35	6.35756	1	6.22846	0.129099
CONIPHER		0	1000	100	128	35		0	5.64698
PhyClone	0.00225976	13	1000	100	2	35	5.73167	13	5.7282	0.00346816
PhyClone	0.0138109	3	1000	100	4	35	5.82365	3	5.82599	-0.0023411
PhyClone	0.0836163	116	1000	100	8	35	6.96456	116	6.14399	0.820578
PhyClone	0	1	1000	100	16	35	6.22846	1	6.22846	0
PhyClone	0	1	1000	100	128	35	5.64698	1	5.64698	0
Orchard	0.00868687	1	1000	100	2	36	6.17922	1	6.23089	-0.0516701
Orchard	0	1	1000	100	4	36	6.05541	1	6.05541	-8.88178e-16
Orchard	0	1	1000	100	8	36	6.22051	1	6.22051	0
Orchard	0	1	1000	100	16	36	5.8733	1	5.8733	-8.88178e-16
Orchard	0.643232	1	1000	100	128	36	6.34843	1	6.07406	0.274379
fastBE	0.584444	1	1000	100	2	36	10.4616	1	6.23089	4.23069
fastBE	0	1	1000	100	4	36	6.12156	1	6.05541	0.0661585
fastBE	0	1	1000	100	8	36	6.28625	1	6.22051	0.0657369
fastBE	0	1	1000	100	16	36	5.93613	1	5.8733	0.0628377
fastBE	0	1	1000	100	128	36	6.13751	1	6.07406	0.0634558
Pairtree	0.00868687	1	1000	100	2	36	6.17922	1	6.23089	-0.0516701
Pairtree	0	1	1000	100	4	36	6.05541	1	6.05541	-8.88178e-16
Pairtree	0	1	1000	100	8	36	6.22051	1	6.22051	0
Pairtree	0	1	1000	100	16	36	5.8733	1	5.8733	-8.88178e-16
Pairtree	0.643232	1	1000	100	128	36	6.34843	1	6.07406	0.274379
CONIPHER	0.00868687	1	1000	100	2	36	6.17922	1	6.23089	-0.0516701
CONIPHER	0.0569697	1	1000	100	4	36	6.2094	1	6.05541	0.153992
CONIPHER	0.070101	1	1000	100	8	36	6.31624	1	6.22051	0.0957286
CONIPHER	0.123232	1	1000	100	16	36	6.5632	1	5.8733	0.689899
CONIPHER	0.625253	1	1000	100	128	36	7.131	1	6.07406	1.05695
PhyClone	0.00868687	1	1000	100	2	36	6.17922	1	6.23089	-0.0516701
PhyClone	0	1	1000	100	4	36	6.05541	1	6.05541	-8.88178e-16
PhyClone	0	1	1000	100	8	36	6.22051	1	6.22051	0
PhyClone	0	1	1000	100	16	36	5.8733	1	5.8733	-8.88178e-16
PhyClone	0	1	1000	100	128	36	6.07406	1	6.07406	0
Orchard	0.00544137	4	1000	100	2	37	6.11746	4	6.11408	0.00338657
Orchard	0.0426532	3	1000	100	4	37	5.63125	3	5.6392	-0.00795203
Orchard	0.040202	1	1000	100	8	37	6.30697	1	6.21214	0.094833
Orchard	0.0575758	1	1000	100	16	37	6.49236	1	6.2236	0.268763
Orchard	0.188485	1	1000	100	128	37	6.92287	1	6.19829	0.724579
fastBE	0.0044648	1	1000	100	2	37	6.1806	1	6.11408	0.0665246
fastBE	0.0601678	1	1000	100	4	37	5.69296	1	5.6392	0.0537509
fastBE	0	1	1000	100	8	37	6.2776	1	6.21214	0.0654549
fastBE	0	1	1000	100	16	37	6.28967	1	6.2236	0.0660763
fastBE	0	1	1000	100	128	37	6.26381	1	6.19829	0.0655225
Pairtree	0.00530854	11	1000	100	2	37	6.11853	11	6.11408	0.00445765
Pairtree	0.0173157	8	1000	100	4	37	5.63203	8	5.6392	-0.00717937
Pairtree	0.040202	1	1000	100	8	37	6.30697	1	6.21214	0.094833
Pairtree	0.0575758	1	1000	100	16	37	6.49236	1	6.2236	0.268763
Pairtree	0.188485	1	1000	100	128	37	6.92287	1	6.19829	0.724579
CONIPHER	0.0044648	1	1000	100	2	37	6.11516	1	6.11408	0.00108822
CONIPHER	0.0606248	2	1000	100	4	37	5.8048	2	5.6392	0.165599
CONIPHER		0	1000	100	8	37		0	6.21214
CONIPHER		0	1000	100	16	37		0	6.2236
CONIPHER		0	1000	100	128	37		0	6.19829
PhyClone	0.0030985	14	1000	100	2	37	6.11864	14	6.11408	0.00456657
PhyClone	0.012867	8	1000	100	4	37	5.63244	8	5.6392	-0.00675981
PhyClone	0	1	1000	100	8	37	6.21214	1	6.21214	0
PhyClone	0	1	1000	100	16	37	6.2236	1	6.2236	0
PhyClone	0	1	1000	100	128	37	6.19829	1	6.19829	0
Orchard	0.0504575	4	1000	100	2	38	6.26484	4	6.32249	-0.0576524
Orchard	0	1	1000	100	4	38	6.04519	1	6.04519	0
Orchard	0	1	1000	100	8	38	5.50053	1	5.50053	0
Orchard	0.293535	1	1000	100	16	38	6.26953	1	6.17102	0.0985093
Orchard	0	1	1000	100	128	38	5.55201	1	5.55201	0
fastBE	0.0776888	1	1000	100	2	38	6.32366	1	6.32249	0.00116816
fastBE	0	1	1000	100	4	38	6.11155	1	6.04519	0.0663635
fastBE	0	1	1000	100	8	38	5.55947	1	5.50053	0.0589338
fastBE	0	1	1000	100	16	38	6.23494	1	6.17102	0.0639192
fastBE	0	1	1000	100	128	38	5.61338	1	5.55201	0.0613721
Pairtree	0.0350116	78	1000	100	2	38	6.26343	78	6.32249	-0.0590615
Pairtree	0	1	1000	100	4	38	6.04519	1	6.04519	0
Pairtree	0	1	1000	100	8	38	5.50053	1	5.50053	0
Pairtree	0.293535	1	1000	100	16	38	6.26953	1	6.17102	0.0985093
Pairtree	0	1	1000	100	128	38	5.55201	1	5.55201	0
CONIPHER	0.0223239	2	1000	100	2	38	6.36588	2	6.32249	0.0433835
CONIPHER	0	1	1000	100	4	38	6.04519	1	6.04519	0
CONIPHER	0	1	1000	100	8	38	5.50053	1	5.50053	8.88178e-16
CONIPHER	0.0410101	1	1000	100	16	38	6.2489	1	6.17102	0.0778767
CONIPHER	0.00505051	1	1000	100	128	38	5.55713	1	5.55201	0.00512104
PhyClone	0.00583756	121	1000	100	2	38	6.26615	121	6.32249	-0.0563435
PhyClone	0	1	1000	100	4	38	6.04519	1	6.04519	0
PhyClone	0	1	1000	100	8	38	5.50053	1	5.50053	0
PhyClone	5.40066e-07	2	1000	100	16	38	6.17113	2	6.17102	0.000113277
PhyClone	0	1	1000	100	128	38	5.55201	1	5.55201	0
Orchard	0	1	1000	100	2	39	5.94004	1	5.94004	0
Orchard	0	1	1000	100	4	39	6.28002	1	6.28002	0
Orchard	0	1	1000	100	8	39	6.10749	1	6.10749	0
Orchard	0	1	1000	100	16	39	5.69149	1	5.69149	0
Orchard	0.469899	1	1000	100	128	39	6.48248	1	6.03012	0.452364
fastBE	0.529899	1	1000	100	2	39	102.394	1	5.94004	96.4541
fastBE	0	1	1000	100	4	39	6.34311	1	6.28002	0.0630916
fastBE	0	1	1000	100	8	39	6.17382	1	6.10749	0.0663283
fastBE	0	1	1000	100	16	39	5.75503	1	5.69149	0.0635351
fastBE	0	1	1000	100	128	39	6.09531	1	6.03012	0.0651875
Pairtree	0	1	1000	100	2	39	5.94004	1	5.94004	0
Pairtree	0	1	1000	100	4	39	6.28002	1	6.28002	0
Pairtree	0	1	1000	100	8	39	6.10749	1	6.10749	0
Pairtree	0	1	1000	100	16	39	5.69149	1	5.69149	0
Pairtree	0.469899	1	1000	100	128	39	6.48248	1	6.03012	0.452364
CONIPHER	0.0181818	1	1000	100	2	39	5.98572	1	5.94004	0.045681
CONIPHER	0.0123232	1	1000	100	4	39	6.28493	1	6.28002	0.00490979
CONIPHER	0.0452525	1	1000	100	8	39	6.18966	1	6.10749	0.0821664
CONIPHER	0.0153535	1	1000	100	16	39	5.73601	1	5.69149	0.0445192
CONIPHER	0.0426263	1	1000	100	128	39	6.07556	1	6.03012	0.0454415
PhyClone	0	1	1000	100	2	39	5.94004	1	5.94004	0
PhyClone	0	1	1000	100	4	39	6.28002	1	6.28002	0
PhyClone	0	1	1000	100	8	39	6.10749	1	6.10749	0
PhyClone	0	1	1000	100	16	39	5.69149	1	5.69149	0
PhyClone	0	1	1000	100	128	39	6.03012	1	6.03012	0
Orchard	0.0786169	3	1000	100	2	40	5.99995	3	6.06386	-0.0639163
Orchard	0	1	1000	100	4	40	6.17145	1	6.17145	0
Orchard	0	1	1000	100	8	40	6.18603	1	6.18603	0
Orchard	0	1	1000	100	16	40	5.939	1	5.939	0
Orchard	0	1	1000	100	128	40	5.7241	1	5.7241	0
fastBE	0.135915	1	1000	100	2	40	6.06416	1	6.06386	0.000293584
fastBE	0	1	1000	100	4	40	6.23511	1	6.17145	0.0636603
fastBE	0.513737	1	1000	100	8	40	51.6624	1	6.18603	45.4764
fastBE	0	1	1000	100	16	40	6.00434	1	5.939	0.0653387
fastBE	0	1	1000	100	128	40	5.78367	1	5.7241	0.0595775
Pairtree	0.121457	18	1000	100	2	40	5.99972	18	6.06386	-0.0641378
Pairtree	0	1	1000	100	4	40	6.17145	1	6.17145	0
Pairtree	0	1	1000	100	8	40	6.18603	1	6.18603	0
Pairtree	0	1	1000	100	16	40	5.939	1	5.939	0
Pairtree	0	1	1000	100	128	40	5.7241	1	5.7241	0
CONIPHER	0.0551203	5	1000	100	2	40	6.04228	5	6.06386	-0.0215855
CONIPHER	0.0507936	2	1000	100	4	40	6.17731	2	6.17145	0.00585459
CONIPHER	0.0115152	1	1000	100	8	40	6.19413	1	6.18603	0.00810095
CONIPHER	0.0551515	1	1000	100	16	40	6.06438	1	5.939	0.125381
CONIPHER	0.039596	1	1000	100	128	40	5.89899	1	5.7241	0.174894
PhyClone	0.0562078	40	1000	100	2	40	5.99985	40	6.06386	-0.0640174
PhyClone	1.83961e-13	4	1000	100	4	40	6.17145	4	6.17145	8.46255e-09
PhyClone	0	1	1000	100	8	40	6.18603	1	6.18603	0
PhyClone	4.5826e-15	2	1000	100	16	40	5.939	2	5.939	4.6291e-11
PhyClone	2.44296e-12	2	1000	100	128	40	5.7241	2	5.7241	1.52323e-12
Orchard	0.137528	1	1000	100	2	41	6.05029	1	6.05029	0
Orchard	0	1	1000	100	4	41	5.75133	1	5.75133	0
Orchard	0.0228283	1	1000	100	8	41	6.34191	1	6.24931	0.0925954
Orchard	0	1	1000	100	16	41	6.14385	1	6.14385	0
Orchard	0.173535	1	1000	100	128	41	6.28073	1	6.13585	0.144883
fastBE	0.15167	1	1000	100	2	41	9.12041	1	6.05029	3.07012
fastBE	0	1	1000	100	4	41	5.80941	1	5.75133	0.0580803
fastBE	0.271111	1	1000	100	8	41	8.60322	1	6.24931	2.35391
fastBE	0.516768	1	1000	100	16	41	32.3579	1	6.14385	26.214
fastBE	0	1	1000	100	128	41	6.19441	1	6.13585	0.0585643
Pairtree	6.76589e-25	2	1000	100	2	41	6.0503	2	6.05029	8.94348e-07
Pairtree	0	1	1000	100	4	41	5.75133	1	5.75133	0
Pairtree	0.0228283	1	1000	100	8	41	6.34191	1	6.24931	0.0925954
Pairtree	0	1	1000	100	16	41	6.14385	1	6.14385	0
Pairtree	0.173535	1	1000	100	128	41	6.28073	1	6.13585	0.144883
CONIPHER	0.15167	1	1000	100	2	41	6.06035	1	6.05029	0.0100583
CONIPHER	0	1	1000	100	4	41	5.75133	1	5.75133	0
CONIPHER	0.271111	1	1000	100	8	41	6.41762	1	6.24931	0.16831
CONIPHER	0.00888889	1	1000	100	16	41	6.15151	1	6.14385	0.00766574
CONIPHER	0.0189899	1	1000	100	128	41	6.14343	1	6.13585	0.00758361
PhyClone	0.00710108	3	1000	100	2	41	6.0503	3	6.05029	1.17676e-06
PhyClone	7.86802e-09	2	1000	100	4	41	5.75133	2	5.75133	1.10189e-06
PhyClone	0	1	1000	100	8	41	6.24931	1	6.24931	0
PhyClone	0	1	1000	100	16	41	6.14385	1	6.14385	0
PhyClone	0	1	1000	100	128	41	6.13585	1	6.13585	0
Orchard	0.0852662	2	1000	100	2	42	5.91038	2	5.91035	3.13745e-05
Orchard	0	1	1000	100	4	42	6.03403	1	6.03403	-1.77636e-15
Orchard	0	1	1000	100	8	42	5.6427	1	5.6427	0
Orchard	0	1	1000	100	16	42	5.95516	1	5.95516	0
Orchard	0	1	1000	100	128	42	6.22873	1	6.22873	0
fastBE	0.0110035	1	1000	100	2	42	5.96881	1	5.91035	0.058468
fastBE	0	1	1000	100	4	42	6.09985	1	6.03403	0.0658237
fastBE	0	1	1000	100	8	42	5.69699	1	5.6427	0.0542936
fastBE	0	1	1000	100	16	42	6.01662	1	5.95516	0.0614542
fastBE	0	1	1000	100	128	42	6.28808	1	6.22873	0.0593493
Pairtree	0.0564911	3	1000	100	2	42	5.91037	3	5.91035	2.09163e-05
Pairtree	0	1	1000	100	4	42	6.03403	1	6.03403	-1.77636e-15
Pairtree	0	1	1000	100	8	42	5.6427	1	5.6427	0
Pairtree	0	1	1000	100	16	42	5.95516	1	5.95516	0
Pairtree	0	1	1000	100	128	42	6.22873	1	6.22873	0
CONIPHER	0.00748074	1	1000	100	2	42	6.04021	1	5.91035	0.129861
CONIPHER	0.0422222	1	1000	100	4	42	6.08277	1	6.03403	0.0487377
CONIPHER		0	1000	100	8	42		0	5.6427
CONIPHER	0.0208081	1	1000	100	16	42	5.9688	1	5.95516	0.0136384
CONIPHER	0.0838384	1	1000	100	128	42	6.31562	1	6.22873	0.086887
PhyClone	0.00503737	4	1000	100	2	42	5.91035	4	5.91035	1.38078e-06
PhyClone	2.40954e-20	2	1000	100	4	42	6.03403	2	6.03403	-1.77636e-15
PhyClone	0	1	1000	100	8	42	5.6427	1	5.6427	0
PhyClone	7.99466e-27	2	1000	100	16	42	5.95516	2	5.95516	0
PhyClone	0	1	1000	100	128	42	6.22873	1	6.22873	0
Orchard	0.080279	1	1000	100	2	43	6.08669	1	6.08669	2.26161e-08
Orchard	0	1	1000	100	4	43	6.24421	1	6.24421	0
Orchard	0	1	1000	100	8	43	5.94558	1	5.94558	0
Orchard	0.020202	1	1000	100	16	43	6.31843	1	6.21946	0.0989657
Orchard	0.171717	1	1000	100	128	43	6.8226	1	6.27107	0.551523
fastBE	0.122856	1	1000	100	2	43	7.29273	1	6.08669	1.20604
fastBE	0.0406061	1	1000	100	4	43	7.74658	1	6.24421	1.50237
fastBE	0	1	1000	100	8	43	6.00994	1	5.94558	0.0643573
fastBE	0	1	1000	100	16	43	6.2844	1	6.21946	0.0649363
fastBE	0	1	1000	100	128	43	6.33642	1	6.27107	0.0653486
Pairtree	0.0779738	3	1000	100	2	43	6.08669	3	6.08669	3.9959e-07
Pairtree	0	1	1000	100	4	43	6.24421	1	6.24421	0
Pairtree	0	1	1000	100	8	43	5.94558	1	5.94558	0
Pairtree	0.0202426	2	1000	100	16	43	6.31845	2	6.21946	0.0989937
Pairtree	0.171717	1	1000	100	128	43	6.8226	1	6.27107	0.551523
CONIPHER	0.211176	1	1000	100	2	43	6.16035	1	6.08669	0.0736573
CONIPHER		0	1000	100	4	43		0	6.24421
CONIPHER	0.0147707	2	1000	100	8	43	5.95799	2	5.94558	0.0124137
CONIPHER	0.039596	1	1000	100	16	43	6.25998	1	6.21946	0.0405156
CONIPHER		0	1000	100	128	43		0	6.27107
PhyClone	0.000252314	5	1000	100	2	43	6.08669	5	6.08669	5.86833e-07
PhyClone	0	1	1000	100	4	43	6.24421	1	6.24421	0
PhyClone	0	1	1000	100	8	43	5.94558	1	5.94558	0
PhyClone	1.00638e-08	3	1000	100	16	43	6.21946	3	6.21946	5.01635e-07
PhyClone	0	1	1000	100	128	43	6.27107	1	6.27107	0
Orchard	0.0463515	4	1000	100	2	44	6.25227	4	6.25203	0.000240024
Orchard	0.277172	1	1000	100	4	44	5.47121	1	5.40536	0.0658539
Orchard	0	1	1000	100	8	44	6.21388	1	6.21388	0
Orchard	0	1	1000	100	16	44	6.25095	1	6.25095	0
Orchard	0.368283	1	1000	100	128	44	6.51618	1	6.14976	0.366424
fastBE	0.0669392	1	1000	100	2	44	6.31854	1	6.25203	0.0665117
fastBE	0.297778	1	1000	100	4	44	5.42568	1	5.40536	0.0203161
fastBE	0	1	1000	100	8	44	6.27868	1	6.21388	0.0647999
fastBE	0	1	1000	100	16	44	6.31622	1	6.25095	0.0652745
fastBE	0	1	1000	100	128	44	6.21468	1	6.14976	0.0649143
Pairtree	0.0446261	10	1000	100	2	44	6.25254	10	6.25203	0.000511707
Pairtree	0.297778	3	1000	100	4	44	5.36429	3	5.40536	-0.0410666
Pairtree	0	1	1000	100	8	44	6.21388	1	6.21388	0
Pairtree	0	1	1000	100	16	44	6.25095	1	6.25095	0
Pairtree	0.368283	1	1000	100	128	44	6.51618	1	6.14976	0.366424
CONIPHER	0.108792	1	1000	100	2	44	6.39217	1	6.25203	0.14014
CONIPHER	0.24404	1	1000	100	4	44	5.69293	1	5.40536	0.287566
CONIPHER	0.00383838	1	1000	100	8	44	6.2232	1	6.21388	0.00932764
CONIPHER	0.0424242	1	1000	100	16	44	6.42409	1	6.25095	0.173146
CONIPHER	0.0850505	1	1000	100	128	44	6.44535	1	6.14976	0.29559
PhyClone	0.0157176	15	1000	100	2	44	6.25224	15	6.25203	0.000213677
PhyClone	2.03957e-09	14	1000	100	4	44	5.40536	14	5.40536	8.41578e-07
PhyClone	0	1	1000	100	8	44	6.21388	1	6.21388	0
PhyClone	4.31772e-13	2	1000	100	16	44	6.25095	2	6.25095	5.76763e-09
PhyClone	0	1	1000	100	128	44	6.14976	1	6.14976	0
Orchard	5.95379e-27	2	1000	100	2	45	6.25585	2	6.25585	0
Orchard	0.0204181	2	1000	100	4	45	5.86572	2	5.86572	1.19773e-09
Orchard	0	1	1000	100	8	45	6.23247	1	6.23247	0
Orchard	0	1	1000	100	16	45	5.80749	1	5.80749	0
Orchard	0.260808	1	1000	100	128	45	6.52238	1	6.15355	0.368825
fastBE	0.606853	1	1000	100	2	45	15.587	1	6.25585	9.33116
fastBE	0.0238564	1	1000	100	4	45	5.92438	1	5.86572	0.0586642
fastBE	0	1	1000	100	8	45	6.29867	1	6.23247	0.0661973
fastBE	0	1	1000	100	16	45	5.86997	1	5.80749	0.0624882
fastBE	0	1	1000	100	128	45	6.21909	1	6.15355	0.0655339
Pairtree	5.95379e-27	2	1000	100	2	45	6.25585	2	6.25585	0
Pairtree	0.00623931	10	1000	100	4	45	5.86696	10	5.86572	0.00123751
Pairtree	0	1	1000	100	8	45	6.23247	1	6.23247	0
Pairtree	0	1	1000	100	16	45	5.80749	1	5.80749	0
Pairtree	0.260808	1	1000	100	128	45	6.52238	1	6.15355	0.368825
CONIPHER	0	2	1000	100	2	45	6.25585	2	6.25585	0
CONIPHER	0.0401507	1	1000	100	4	45	6.07807	1	5.86572	0.212357
CONIPHER		0	1000	100	8	45		0	6.23247
CONIPHER	0.0107071	1	1000	100	16	45	5.8526	1	5.80749	0.045118
CONIPHER	0.15697	1	1000	100	128	45	6.41153	1	6.15355	0.257976
PhyClone	0.00128014	2	1000	100	2	45	6.25585	2	6.25585	0
PhyClone	0.00467836	12	1000	100	4	45	5.86603	12	5.86572	0.000312507
PhyClone	9.06086e-18	2	1000	100	8	45	6.23247	2	6.23247	1.77636e-14
PhyClone	0	1	1000	100	16	45	5.80749	1	5.80749	0
PhyClone	0	1	1000	100	128	45	6.15355	1	6.15355	0
Orchard	0	1	1000	100	2	46	6.17118	1	6.17118	0
Orchard	0	1	1000	100	4	46	6.12172	1	6.12172	0
Orchard	0	1	1000	100	8	46	5.50492	1	5.50492	0
Orchard	0	1	1000	100	16	46	5.80708	1	5.80708	-8.88178e-16
Orchard	0.314747	1	1000	100	128	46	6.2462	1	5.96992	0.276274
fastBE	0	1	1000	100	2	46	6.2371	1	6.17118	0.0659229
fastBE	0	1	1000	100	4	46	6.18783	1	6.12172	0.066113
fastBE	0	1	1000	100	8	46	5.5685	1	5.50492	0.0635806
fastBE	0	1	1000	100	16	46	5.87052	1	5.80708	0.0634428
fastBE	0	1	1000	100	128	46	6.03403	1	5.96992	0.0641084
Pairtree	0.00142948	2	1000	100	2	46	6.17139	2	6.17118	0.00020415
Pairtree	0.00267817	2	1000	100	4	46	6.12319	2	6.12172	0.00147087
Pairtree	0	1	1000	100	8	46	5.50492	1	5.50492	0
Pairtree	0	1	1000	100	16	46	5.80708	1	5.80708	-8.88178e-16
Pairtree	0.314747	1	1000	100	128	46	6.2462	1	5.96992	0.276274
CONIPHER	0.0282828	1	1000	100	2	46	6.20287	1	6.17118	0.0316838
CONIPHER	0.00969697	1	1000	100	4	46	6.16882	1	6.12172	0.0471071
CONIPHER	0	1	1000	100	8	46	5.50492	1	5.50492	0
CONIPHER	0.0020202	1	1000	100	16	46	5.8114	1	5.80708	0.00432394
CONIPHER	0.0317172	1	1000	100	128	46	6.0906	1	5.96992	0.12068
PhyClone	0.000591708	2	1000	100	2	46	6.17695	2	6.17118	0.00577279
PhyClone	9.76971e-06	3	1000	100	4	46	6.12174	3	6.12172	2.44297e-05
PhyClone	0	1	1000	100	8	46	5.50492	1	5.50492	0
PhyClone	0	1	1000	100	16	46	5.80708	1	5.80708	0
PhyClone	0	1	1000	100	128	46	5.96992	1	5.96992	0
Orchard	0.196703	2	1000	100	2	47	5.98416	2	5.98416	-1.67759e-07
Orchard	0	1	1000	100	4	47	6.11387	1	6.11387	0
Orchard	0	1	1000	100	8	47	6.01646	1	6.01646	0
Orchard	0	1	1000	100	16	47	6.18343	1	6.18343	0
Orchard	0.18202	1	1000	100	128	47	5.8454	1	5.755	0.0903935
fastBE	0.142622	1	1000	100	2	47	6.04386	1	5.98416	0.059699
fastBE	0	1	1000	100	4	47	6.18016	1	6.11387	0.0662834
fastBE	0.685657	1	1000	100	8	47	10.6796	1	6.01646	4.66314
fastBE	0	1	1000	100	16	47	6.24796	1	6.18343	0.0645245
fastBE	0	1	1000	100	128	47	5.81757	1	5.755	0.0625671
Pairtree	0.196703	2	1000	100	2	47	5.98416	2	5.98416	-1.67759e-07
Pairtree	0	1	1000	100	4	47	6.11387	1	6.11387	0
Pairtree	0	1	1000	100	8	47	6.01646	1	6.01646	0
Pairtree	0	1	1000	100	16	47	6.18343	1	6.18343	0
Pairtree	0.18202	1	1000	100	128	47	5.8454	1	5.755	0.0903935
CONIPHER	7.04788e-98	3	1000	100	2	47	5.98416	3	5.98416	-1.67759e-07
CONIPHER	0	1	1000	100	4	47	6.11387	1	6.11387	0
CONIPHER	0.0139394	1	1000	100	8	47	6.05892	1	6.01646	0.0424629
CONIPHER		0	1000	100	16	47		0	6.18343
CONIPHER	0.0206061	1	1000	100	128	47	5.87934	1	5.755	0.124334
PhyClone	0.00631866	2	1000	100	2	47	5.98416	2	5.98416	-2.25234e-07
PhyClone	1.03033e-07	2	1000	100	4	47	6.11388	2	6.11387	7.81299e-06
PhyClone	0	1	1000	100	8	47	6.01646	1	6.01646	0
PhyClone	0	1	1000	100	16	47	6.18343	1	6.18343	0
PhyClone	0	1	1000	100	128	47	5.755	1	5.755	0
Orchard	0	1	1000	100	2	48	5.95533	1	5.95533	0
Orchard	0	1	1000	100	4	48	6.19288	1	6.19288	0
Orchard	0	1	1000	100	8	48	5.70861	1	5.70861	0
Orchard	0	1	1000	100	16	48	5.55074	1	5.55074	-8.88178e-16
Orchard	0	1	1000	100	128	48	5.82662	1	5.82662	0
fastBE	0	1	1000	100	2	48	6.02031	1	5.95533	0.0649859
fastBE	0.462626	1	1000	100	4	48	51.552	1	6.19288	45.3591
fastBE	0	1	1000	100	8	48	5.76807	1	5.70861	0.0594635
fastBE	0	1	1000	100	16	48	5.60483	1	5.55074	0.0540919
fastBE	0	1	1000	100	128	48	5.8866	1	5.82662	0.059985
Pairtree	0	1	1000	100	2	48	5.95533	1	5.95533	0
Pairtree	0	1	1000	100	4	48	6.19288	1	6.19288	0
Pairtree	0	1	1000	100	8	48	5.70861	1	5.70861	0
Pairtree	0	1	1000	100	16	48	5.55074	1	5.55074	-8.88178e-16
Pairtree	0	1	1000	100	128	48	5.82662	1	5.82662	0
CONIPHER	0.00666667	1	1000	100	2	48	5.96121	1	5.95533	0.00588551
CONIPHER	0.00686869	1	1000	100	4	48	6.19836	1	6.19288	0.00548677
CONIPHER	0.0193939	1	1000	100	8	48	5.71289	1	5.70861	0.00428372
CONIPHER	0.171717	1	1000	100	16	48	15.6359	1	5.55074	10.0851
CONIPHER	0.0844444	1	1000	100	128	48	6.04058	1	5.82662	0.213959
PhyClone	1.32102e-23	2	1000	100	2	48	5.95533	2	5.95533	2.66454e-15
PhyClone	2.92642e-19	2	1000	100	4	48	6.19288	2	6.19288	3.55271e-15
PhyClone	1.10188e-13	3	1000	100	8	48	5.70861	3	5.70861	7.97972e-10
PhyClone	0	1	1000	100	16	48	5.55074	1	5.55074	-8.88178e-16
PhyClone	0	1	1000	100	128	48	5.82662	1	5.82662	0
Orchard	1.94289e-17	2	1000	100	2	49	6.19777	2	6.19777	0
Orchard	-4.996e-18	2	1000	100	4	49	6.14224	2	6.14224	4.21562e-06
Orchard	0	1	1000	100	8	49	5.58185	1	5.58185	0
Orchard	0	1	1000	100	16	49	5.83278	1	5.83278	0
Orchard	0.173333	1	1000	100	128	49	6.58036	1	6.21155	0.368813
fastBE	0.0726316	1	1000	100	2	49	6.26272	1	6.19777	0.0649495
fastBE	0.496252	1	1000	100	4	49	32.8267	1	6.14224	26.6845
fastBE	0	1	1000	100	8	49	5.63682	1	5.58185	0.0549635
fastBE	0	1	1000	100	16	49	5.89487	1	5.83278	0.06209
fastBE	0.297374	1	1000	100	128	49	22.2282	1	6.21155	16.0167
Pairtree	2.96134e-25	2	1000	100	2	49	6.19777	2	6.19777	0
Pairtree	4.99601e-18	2	1000	100	4	49	6.14224	2	6.14224	4.21562e-06
Pairtree	2.62278e-274	3	1000	100	8	49	5.58185	3	5.58185	0
Pairtree	0	1	1000	100	16	49	5.83278	1	5.83278	0
Pairtree	0.173333	1	1000	100	128	49	6.58036	1	6.21155	0.368813
CONIPHER	0	2	1000	100	2	49	6.19777	2	6.19777	0
CONIPHER	0.0186767	1	1000	100	4	49	6.2308	1	6.14224	0.088563
CONIPHER	0.172121	1	1000	100	8	49	5.97376	1	5.58185	0.391911
CONIPHER	0.369899	1	1000	100	16	49	6.13946	1	5.83278	0.306688
CONIPHER	0.00626263	1	1000	100	128	49	6.25854	1	6.21155	0.0469948
PhyClone	0.0160857	2	1000	100	2	49	6.19777	2	6.19777	0
PhyClone	0.00081109	2	1000	100	4	49	6.14224	2	6.14224	3.29687e-06
PhyClone	2.43854e-16	2	1000	100	8	49	5.58185	2	5.58185	-4.87699e-12
PhyClone	0	1	1000	100	16	49	5.83278	1	5.83278	-8.88178e-16
PhyClone	0	1	1000	100	128	49	6.21155	1	6.21155	0
Orchard	0	1	1000	100	2	50	6.03186	1	6.03186	0
Orchard	2.9164e-18	2	1000	100	4	50	6.0915	2	6.0915	0
Orchard	0	1	1000	100	8	50	6.15328	1	6.15328	0
Orchard	0.421818	1	1000	100	16	50	5.84203	1	5.7536	0.0884287
Orchard	0.556162	1	1000	100	128	50	6.24961	1	6.06912	0.180494
fastBE	0	1	1000	100	2	50	6.09046	1	6.03186	0.058593
fastBE	0.0215065	1	1000	100	4	50	6.15662	1	6.0915	0.0651141
fastBE	0	1	1000	100	8	50	6.21422	1	6.15328	0.0609358
fastBE	0	1	1000	100	16	50	5.81726	1	5.7536	0.06366
fastBE	0	1	1000	100	128	50	6.13219	1	6.06912	0.0630748
Pairtree	0	1	1000	100	2	50	6.03186	1	6.03186	0
Pairtree	4.30408e-18	2	1000	100	4	50	6.0915	2	6.0915	0
Pairtree	0	2	1000	100	8	50	6.15328	2	6.15328	0
Pairtree	0.421818	1	1000	100	16	50	5.84203	1	5.7536	0.0884287
Pairtree	0.556162	1	1000	100	128	50	6.24961	1	6.06912	0.180494
CONIPHER	0.394343	1	1000	100	2	50	9.56349	1	6.03186	3.53162
CONIPHER	0	2	1000	100	4	50	6.0915	2	6.0915	0
CONIPHER	0.0565657	1	1000	100	8	50	6.2452	1	6.15328	0.0919172
CONIPHER	0.0181818	1	1000	100	16	50	5.81811	1	5.7536	0.0645057
CONIPHER	0.0559596	1	1000	100	128	50	6.23679	1	6.06912	0.167671
PhyClone	0	1	1000	100	2	50	6.03186	1	6.03186	0
PhyClone	0.000102443	4	1000	100	4	50	6.09154	4	6.0915	4.16756e-05
PhyClone	0	1	1000	100	8	50	6.15328	1	6.15328	0
PhyClone	9.52821e-22	2	1000	100	16	50	5.7536	2	5.7536	0
PhyClone	6.4869e-15	2	1000	100	128	50	6.06912	2	6.06912	5.12834e-12
Orchard	0.154696	1	1000	100	2	51	5.73841	1	5.73841	0
Orchard	-2.15366e-18	2	1000	100	4	51	6.02869	2	6.02805	0.000638229
Orchard	0.0616162	1	1000	100	8	51	6.36144	1	6.2661	0.0953444
Orchard	0	1	1000	100	16	51	6.17577	1	6.17577	0
Orchard	0	1	1000	100	128	51	5.72907	1	5.72907	0
fastBE	0.154696	1	1000	100	2	51	5.80388	1	5.73841	0.0654681
fastBE	0.153338	1	1000	100	4	51	14.1027	1	6.02805	8.07466
fastBE	0	1	1000	100	8	51	6.33012	1	6.2661	0.0640236
fastBE	0	1	1000	100	16	51	6.24124	1	6.17577	0.065475
fastBE	0	1	1000	100	128	51	5.78697	1	5.72907	0.0578977
Pairtree	0.154696	1	1000	100	2	51	5.73841	1	5.73841	0
Pairtree	2.20552e-18	2	1000	100	4	51	6.02869	2	6.02805	0.000638229
Pairtree	0.0616162	1	1000	100	8	51	6.36144	1	6.2661	0.0953444
Pairtree	0	1	1000	100	16	51	6.17577	1	6.17577	0
Pairtree	0	1	1000	100	128	51	5.72907	1	5.72907	0
CONIPHER	0.163181	1	1000	100	2	51	5.74827	1	5.73841	0.00985525
CONIPHER	0.0246507	1	1000	100	4	51	6.15185	1	6.02805	0.123793
CONIPHER	0.285859	1	1000	100	8	51	6.42057	1	6.2661	0.154471
CONIPHER		0	1000	100	16	51		0	6.17577
CONIPHER	0.203434	1	1000	100	128	51	6.58813	1	5.72907	0.859062
PhyClone	0.141338	3	1000	100	2	51	5.7414	3	5.73841	0.0029902
PhyClone	0.007144	2	1000	100	4	51	6.02844	2	6.02805	0.000389422
PhyClone	3.25503e-21	2	1000	100	8	51	6.2661	2	6.2661	0
PhyClone	0	1	1000	100	16	51	6.17577	1	6.17577	0
PhyClone	0	1	1000	100	128	51	5.72907	1	5.72907	0
Orchard	4.48575e-20	2	1000	100	2	52	6.11828	2	6.11837	-9.69357e-05
Orchard	0.00553383	1	1000	100	4	52	6.15107	1	6.15106	1.03635e-05
Orchard	0	1	1000	100	8	52	6.27174	1	6.27174	0
Orchard	0	1	1000	100	16	52	6.07908	1	6.07908	0
Orchard	0.28	1	1000	100	128	52	6.45952	1	6.09836	0.361152
fastBE	0.000503076	1	1000	100	2	52	6.18479	1	6.11837	0.0664133
fastBE	0.583312	1	1000	100	4	52	37.3153	1	6.15106	31.1643
fastBE	0.0987879	1	1000	100	8	52	11.0537	1	6.27174	4.78196
fastBE	0	1	1000	100	16	52	6.14461	1	6.07908	0.0655332
fastBE	0	1	1000	100	128	52	6.1637	1	6.09836	0.0653403
Pairtree	0.000769809	4	1000	100	2	52	6.11885	4	6.11837	0.000478367
Pairtree	0.0725687	2	1000	100	4	52	6.15106	2	6.15106	5.18174e-06
Pairtree	0	1	1000	100	8	52	6.27174	1	6.27174	0
Pairtree	0	1	1000	100	16	52	6.07908	1	6.07908	0
Pairtree	0.28	1	1000	100	128	52	6.45952	1	6.09836	0.361152
CONIPHER	0.0448218	1	1000	100	2	52	6.16899	1	6.11837	0.0506125
CONIPHER	0.00553383	1	1000	100	4	52	6.1533	1	6.15106	0.0022428
CONIPHER		0	1000	100	8	52		0	6.27174
CONIPHER	0.368081	1	1000	100	16	52	6.20543	1	6.07908	0.126346
CONIPHER	0.0173737	1	1000	100	128	52	6.10302	1	6.09836	0.00465211
PhyClone	0.000229489	15	1000	100	2	52	6.11847	15	6.11837	9.49094e-05
PhyClone	0.00219125	3	1000	100	4	52	6.15106	3	6.15106	1.73636e-06
PhyClone	0	1	1000	100	8	52	6.27174	1	6.27174	0
PhyClone	0	1	1000	100	16	52	6.07908	1	6.07908	0
PhyClone	0	1	1000	100	128	52	6.09836	1	6.09836	0
Orchard	0	1	1000	100	2	53	6.29801	1	6.29801	0
Orchard	0.0242734	2	1000	100	4	53	6.18432	2	6.18423	8.66283e-05
Orchard	0.00242424	1	1000	100	8	53	6.65901	1	6.10104	0.557974
Orchard	0.0983838	1	1000	100	16	53	6.30062	1	6.20965	0.0909659
Orchard	0.11697	1	1000	100	128	53	6.59942	1	6.23914	0.360275
fastBE	0.405051	1	1000	100	2	53	20.9274	1	6.29801	14.6294
fastBE	0.0179221	1	1000	100	4	53	6.24962	1	6.18423	0.0653877
fastBE	0.00242424	1	1000	100	8	53	6.7242	1	6.10104	0.623161
fastBE	0	1	1000	100	16	53	6.27429	1	6.20965	0.0646378
fastBE	0	1	1000	100	128	53	6.30465	1	6.23914	0.0655063
Pairtree	0	1	1000	100	2	53	6.29801	1	6.29801	0
Pairtree	0.0242734	2	1000	100	4	53	6.18432	2	6.18423	8.66283e-05
Pairtree	0.00242424	2	1000	100	8	53	6.65901	2	6.10104	0.557974
Pairtree	0.0983838	1	1000	100	16	53	6.30062	1	6.20965	0.0909659
Pairtree	0.11697	1	1000	100	128	53	6.59942	1	6.23914	0.360275
CONIPHER	0	1	1000	100	2	53	6.29801	1	6.29801	0
CONIPHER	0.0458009	1	1000	100	4	53	6.37405	1	6.18423	0.189821
CONIPHER	0.103032	2	1000	100	8	53	6.41372	2	6.10104	0.312681
CONIPHER	0.0189899	1	1000	100	16	53	6.3334	1	6.20965	0.123753
CONIPHER		0	1000	100	128	53		0	6.23914
PhyClone	0	1	1000	100	2	53	6.29801	1	6.29801	0
PhyClone	0.0139196	5	1000	100	4	53	6.18424	5	6.18423	9.53102e-06
PhyClone	0.00242424	2	1000	100	8	53	6.65901	2	6.10104	0.557974
PhyClone	0	1	1000	100	16	53	6.20965	1	6.20965	0
PhyClone	0	1	1000	100	128	53	6.23914	1	6.23914	-8.88178e-16
Orchard	0.0948589	2	1000	100	2	54	6.09992	2	6.09992	0
Orchard	0.0297974	2	1000	100	4	54	6.2101	2	6.2091	0.00100239
Orchard	0	1	1000	100	8	54	5.99319	1	5.99319	0
Orchard	0.019596	1	1000	100	16	54	6.34827	1	6.25687	0.0913948
Orchard	0.433131	1	1000	100	128	54	6.7938	1	6.15807	0.635724
fastBE	0.128737	1	1000	100	2	54	11.2055	1	6.09992	5.10561
fastBE	0	1	1000	100	4	54	6.27395	1	6.2091	0.0648516
fastBE	0	1	1000	100	8	54	6.0559	1	5.99319	0.062703
fastBE	0	1	1000	100	16	54	6.32177	1	6.25687	0.0649018
fastBE	0	1	1000	100	128	54	6.22346	1	6.15807	0.0653848
Pairtree	0.0948589	2	1000	100	2	54	6.09992	2	6.09992	0
Pairtree	0.0297974	2	1000	100	4	54	6.2101	2	6.2091	0.00100239
Pairtree	0	1	1000	100	8	54	5.99319	1	5.99319	0
Pairtree	0.019596	1	1000	100	16	54	6.34827	1	6.25687	0.0913948
Pairtree	0.433131	1	1000	100	128	54	6.7938	1	6.15807	0.635724
CONIPHER	0.128737	1	1000	100	2	54	6.19761	1	6.09992	0.0976929
CONIPHER	0	1	1000	100	4	54	6.2091	1	6.2091	0
CONIPHER	0.0412121	1	1000	100	8	54	6.06203	1	5.99319	0.068834
CONIPHER	0.00464646	1	1000	100	16	54	6.34416	1	6.25687	0.0872895
CONIPHER	0.201818	1	1000	100	128	54	7.09812	1	6.15807	0.940047
PhyClone	0.00101203	2	1000	100	2	54	6.09992	2	6.09992	0
PhyClone	0.0108204	2	1000	100	4	54	6.20976	2	6.2091	0.000661014
PhyClone	1.67055e-10	2	1000	100	8	54	5.99319	2	5.99319	2.76716e-07
PhyClone	0	1	1000	100	16	54	6.25687	1	6.25687	0
PhyClone	0	1	1000	100	128	54	6.15807	1	6.15807	0
Orchard	0.0669636	4	1000	100	2	55	5.41771	4	5.33933	0.0783808
Orchard	0.204837	3	1000	100	4	55	5.7208	3	5.7209	-0.000100442
Orchard	0.496566	1	1000	100	8	55	5.95566	1	5.86521	0.0904519
Orchard	0	1	1000	100	16	55	6.31041	1	6.31041	0
Orchard	0.593131	1	1000	100	128	55	6.74881	1	6.20401	0.544802
fastBE	0.0983714	1	1000	100	2	55	5.47198	1	5.33933	0.132655
fastBE	0.375738	1	1000	100	4	55	8.05284	1	5.7209	2.33195
fastBE	0	1	1000	100	8	55	5.93035	1	5.86521	0.0651378
fastBE	0	1	1000	100	16	55	6.36827	1	6.31041	0.0578527
fastBE	0	1	1000	100	128	55	6.26894	1	6.20401	0.0649307
Pairtree	0.0640948	27	1000	100	2	55	5.41858	27	5.33933	0.0792534
Pairtree	0.148161	15	1000	100	4	55	5.72047	15	5.7209	-0.000425778
Pairtree	0.496566	1	1000	100	8	55	5.95566	1	5.86521	0.0904519
Pairtree	0	1	1000	100	16	55	6.31041	1	6.31041	0
Pairtree	0.593131	1	1000	100	128	55	6.74881	1	6.20401	0.544802
CONIPHER	0.106797	2	1000	100	2	55	5.63156	2	5.33933	0.292231
CONIPHER	0.00824954	6	1000	100	4	55	5.81772	6	5.7209	0.0968176
CONIPHER	0.0167677	1	1000	100	8	55	5.91676	1	5.86521	0.0515506
CONIPHER	0.040404	1	1000	100	16	55	6.45144	1	6.31041	0.141025
CONIPHER	0.00686869	1	1000	100	128	55	6.21016	1	6.20401	0.00615013
PhyClone	0.108814	115	1000	100	2	55	5.41592	115	5.33933	0.0765944
PhyClone	0.00384764	18	1000	100	4	55	5.72058	18	5.7209	-0.000317981
PhyClone	0	1	1000	100	8	55	5.86521	1	5.86521	0
PhyClone	3.70741e-16	3	1000	100	16	55	6.31041	3	6.31041	-1.4424e-11
PhyClone	0	1	1000	100	128	55	6.20401	1	6.20401	-8.88178e-16
Orchard	-5.85137e-18	3	1000	100	2	56	5.76591	3	5.76591	5.66063e-10
Orchard	0.154884	2	1000	100	4	56	5.57958	2	5.57958	0
Orchard	0	1	1000	100	8	56	6.10165	1	6.10165	0
Orchard	0	1	1000	100	16	56	6.00229	1	6.00229	0
Orchard	0.385455	1	1000	100	128	56	6.41798	1	6.1428	0.275182
fastBE	0.019977	1	1000	100	2	56	5.83013	1	5.76591	0.0642177
fastBE	0.154884	1	1000	100	4	56	5.64052	1	5.57958	0.0609367
fastBE	0	1	1000	100	8	56	6.16688	1	6.10165	0.0652277
fastBE	0	1	1000	100	16	56	6.06495	1	6.00229	0.0626665
fastBE	0	1	1000	100	128	56	6.20723	1	6.1428	0.0644272
Pairtree	-1.23464e-18	3	1000	100	2	56	5.76591	3	5.76591	5.66063e-10
Pairtree	0.154884	2	1000	100	4	56	5.57958	2	5.57958	0
Pairtree	0	1	1000	100	8	56	6.10165	1	6.10165	0
Pairtree	0	1	1000	100	16	56	6.00229	1	6.00229	0
Pairtree	0.385455	1	1000	100	128	56	6.41798	1	6.1428	0.275182
CONIPHER	0.0114139	1	1000	100	2	56	5.86342	1	5.76591	0.0975015
CONIPHER	0.00521941	2	1000	100	4	56	5.62225	2	5.57958	0.0426698
CONIPHER	0.0571717	1	1000	100	8	56	6.20535	1	6.10165	0.103694
CONIPHER	0.0442424	1	1000	100	16	56	6.12529	1	6.00229	0.123004
CONIPHER	0.0452525	1	1000	100	128	56	6.34758	1	6.1428	0.204776
PhyClone	0.0026169	3	1000	100	2	56	5.76591	3	5.76591	8.95497e-10
PhyClone	0.0263412	3	1000	100	4	56	5.57961	3	5.57958	2.57114e-05
PhyClone	2.79713e-22	2	1000	100	8	56	6.10165	2	6.10165	-1.77636e-15
PhyClone	3.32785e-14	2	1000	100	16	56	6.00229	2	6.00229	-6.61071e-12
PhyClone	0	1	1000	100	128	56	6.1428	1	6.1428	0
Orchard	0.134343	1	1000	100	2	57	6.22557	1	6.26194	-0.0363691
Orchard	0	1	1000	100	4	57	6.30406	1	6.30406	0
Orchard	0	1	1000	100	8	57	5.95441	1	5.95441	0
Orchard	0	1	1000	100	16	57	5.41161	1	5.41161	8.88178e-16
Orchard	0.485657	1	1000	100	128	57	6.26841	1	6.08482	0.183596
fastBE	0.134343	1	1000	100	2	57	6.28575	1	6.26194	0.0238115
fastBE	0.560404	1	1000	100	4	57	10.9588	1	6.30406	4.65478
fastBE	0	1	1000	100	8	57	6.0179	1	5.95441	0.0634963
fastBE	0	1	1000	100	16	57	5.47073	1	5.41161	0.0591218
fastBE	0	1	1000	100	128	57	6.14959	1	6.08482	0.0647712
Pairtree	0.133506	2	1000	100	2	57	6.2258	2	6.26194	-0.0361336
Pairtree	0	1	1000	100	4	57	6.30406	1	6.30406	0
Pairtree	0	1	1000	100	8	57	5.95441	1	5.95441	0
Pairtree	0	2	1000	100	16	57	5.41161	2	5.41161	8.88178e-16
Pairtree	0.485657	1	1000	100	128	57	6.26841	1	6.08482	0.183596
CONIPHER		0	1000	100	2	57		0	6.26194
CONIPHER	0.0511111	1	1000	100	4	57	6.44631	1	6.30406	0.142251
CONIPHER	0.209491	2	1000	100	8	57	6.1225	2	5.95441	0.168098
CONIPHER	0.00707071	1	1000	100	16	57	5.54428	1	5.41161	0.132673
CONIPHER	0.0961616	1	1000	100	128	57	6.80535	1	6.08482	0.720534
PhyClone	0.134238	3	1000	100	2	57	6.22648	3	6.26194	-0.0354536
PhyClone	0	1	1000	100	4	57	6.30406	1	6.30406	0
PhyClone	0	1	1000	100	8	57	5.95441	1	5.95441	0
PhyClone	1.07793e-07	2	1000	100	16	57	5.41167	2	5.41161	6.12126e-05
PhyClone	0	1	1000	100	128	57	6.08482	1	6.08482	0
Orchard	0	1	1000	100	2	58	6.20291	1	6.20291	0
Orchard	0	1	1000	100	4	58	6.14841	1	6.14841	0
Orchard	0	1	1000	100	8	58	6.25028	1	6.25028	0
Orchard	0	1	1000	100	16	58	6.02239	1	6.02239	0
Orchard	0.587677	1	1000	100	128	58	6.23146	1	5.8672	0.364263
fastBE	0	1	1000	100	2	58	6.26949	1	6.20291	0.0665791
fastBE	0	1	1000	100	4	58	6.21149	1	6.14841	0.0630712
fastBE	0	1	1000	100	8	58	6.31292	1	6.25028	0.062641
fastBE	0	1	1000	100	16	58	6.08782	1	6.02239	0.0654377
fastBE	0	1	1000	100	128	58	5.93147	1	5.8672	0.06427
Pairtree	0	1	1000	100	2	58	6.20291	1	6.20291	0
Pairtree	0	1	1000	100	4	58	6.14841	1	6.14841	0
Pairtree	0	1	1000	100	8	58	6.25028	1	6.25028	0
Pairtree	0	1	1000	100	16	58	6.02239	1	6.02239	0
Pairtree	0.587677	1	1000	100	128	58	6.23146	1	5.8672	0.364263
CONIPHER	0.0666667	1	1000	100	2	58	6.3022	1	6.20291	0.0992899
CONIPHER	0	1	1000	100	4	58	6.14841	1	6.14841	0
CONIPHER	0.0155556	1	1000	100	8	58	6.33831	1	6.25028	0.0880313
CONIPHER	0.00363636	1	1000	100	16	58	6.02473	1	6.02239	0.00234749
CONIPHER	0.0181818	1	1000	100	128	58	5.91323	1	5.8672	0.0460289
PhyClone	2.08343e-05	2	1000	100	2	58	6.20431	2	6.20291	0.00140376
PhyClone	0	1	1000	100	4	58	6.14841	1	6.14841	0
PhyClone	0	1	1000	100	8	58	6.25028	1	6.25028	0
PhyClone	6.27972e-08	2	1000	100	16	58	6.0224	2	6.02239	1.44967e-05
PhyClone	0	1	1000	100	128	58	5.8672	1	5.8672	0
Orchard	0.0907784	3	1000	100	2	59	5.85258	3	5.79652	0.0560609
Orchard	0	1	1000	100	4	59	6.24403	1	6.24403	0
Orchard	0	1	1000	100	8	59	6.13502	1	6.13502	0
Orchard	0.217778	1	1000	100	16	59	6.35691	1	6.18159	0.175322
Orchard	0.0755556	1	1000	100	128	59	6.17786	1	6.08618	0.091684
fastBE	0.257472	1	1000	100	2	59	5.90625	1	5.79652	0.109734
fastBE	0.306465	1	1000	100	4	59	17.2273	1	6.24403	10.9832
fastBE	0	1	1000	100	8	59	6.2003	1	6.13502	0.0652839
fastBE	0	1	1000	100	16	59	6.24683	1	6.18159	0.0652392
fastBE	0	1	1000	100	128	59	6.15095	1	6.08618	0.0647713
Pairtree	0.100238	18	1000	100	2	59	5.853	18	5.79652	0.056484
Pairtree	0	1	1000	100	4	59	6.24403	1	6.24403	0
Pairtree	0	1	1000	100	8	59	6.13502	1	6.13502	0
Pairtree	0.217778	1	1000	100	16	59	6.35691	1	6.18159	0.175322
Pairtree	0.0755556	1	1000	100	128	59	6.17786	1	6.08618	0.091684
CONIPHER	0.143897	2	1000	100	2	59	6.05487	2	5.79652	0.258351
CONIPHER	0.00343434	1	1000	100	4	59	6.24818	1	6.24403	0.00415151
CONIPHER	0	1	1000	100	8	59	6.13502	1	6.13502	0
CONIPHER	0.304242	1	1000	100	16	59	6.20931	1	6.18159	0.0277227
CONIPHER	0.00323232	1	1000	100	128	59	6.08835	1	6.08618	0.00217059
PhyClone	0.0136487	27	1000	100	2	59	5.85261	27	5.79652	0.0560894
PhyClone	0	1	1000	100	4	59	6.24403	1	6.24403	0
PhyClone	0	1	1000	100	8	59	6.13502	1	6.13502	0
PhyClone	0	1	1000	100	16	59	6.18159	1	6.18159	0
PhyClone	0	1	1000	100	128	59	6.08618	1	6.08618	0
Orchard	0	1	1000	100	2	60	5.86402	1	5.86402	0
Orchard	0	1	1000	100	4	60	5.65212	1	5.65212	0
Orchard	0	1	1000	100	8	60	5.96369	1	5.96369	-8.88178e-16
Orchard	0	1	1000	100	16	60	6.16127	1	6.16127	0
Orchard	0.649697	1	1000	100	128	60	6.20667	1	5.84131	0.365362
fastBE	0	1	1000	100	2	60	5.93022	1	5.86402	0.0662042
fastBE	0	1	1000	100	4	60	5.71335	1	5.65212	0.0612269
fastBE	0.573131	1	1000	100	8	60	13.5065	1	5.96369	7.54276
fastBE	0	1	1000	100	16	60	6.22449	1	6.16127	0.0632219
fastBE	0	1	1000	100	128	60	5.90537	1	5.84131	0.0640587
Pairtree	0	1	1000	100	2	60	5.86402	1	5.86402	0
Pairtree	0	1	1000	100	4	60	5.65212	1	5.65212	0
Pairtree	0	1	1000	100	8	60	5.96369	1	5.96369	-8.88178e-16
Pairtree	0	1	1000	100	16	60	6.16127	1	6.16127	0
Pairtree	0.649697	1	1000	100	128	60	6.20667	1	5.84131	0.365362
CONIPHER	0	1	1000	100	2	60	5.86402	1	5.86402	0
CONIPHER	0.010303	1	1000	100	4	60	5.66224	1	5.65212	0.010119
CONIPHER	0.00565657	1	1000	100	8	60	6.08727	1	5.96369	0.123575
CONIPHER	0.0426263	1	1000	100	16	60	6.2521	1	6.16127	0.09083
CONIPHER	0.00989899	1	1000	100	128	60	5.84562	1	5.84131	0.00430749
PhyClone	1.08204e-06	2	1000	100	2	60	5.86409	2	5.86402	6.79059e-05
PhyClone	0	1	1000	100	4	60	5.65212	1	5.65212	0
PhyClone	0	1	1000	100	8	60	5.96369	1	5.96369	-8.88178e-16
PhyClone	0	1	1000	100	16	60	6.16127	1	6.16127	0
PhyClone	0	1	1000	100	128	60	5.84131	1	5.84131	0
Orchard	0.0151112	2	1000	100	2	61	6.30316	2	6.30065	0.00251158
Orchard	0.293116	3	1000	100	4	61	5.28407	3	5.46388	-0.179813
Orchard	0.0202165	2	1000	100	8	61	6.36189	2	6.26783	0.0940563
Orchard	0	1	1000	100	16	61	6.16828	1	6.16828	0
Orchard	0.24404	1	1000	100	128	61	6.79361	1	6.15957	0.634042
fastBE	0.207235	1	1000	100	2	61	8.14958	1	6.30065	1.84893
fastBE	0.31386	1	1000	100	4	61	5.34625	1	5.46388	-0.117625
fastBE	0	1	1000	100	8	61	6.33309	1	6.26783	0.0652605
fastBE	0.205859	1	1000	100	16	61	9.52223	1	6.16828	3.35395
fastBE	0	1	1000	100	128	61	6.22494	1	6.15957	0.0653726
Pairtree	0.0106229	3	1000	100	2	61	6.3023	3	6.30065	0.00164457
Pairtree	0.328002	6	1000	100	4	61	5.28391	6	5.46388	-0.179973
Pairtree	0.0202165	2	1000	100	8	61	6.36189	2	6.26783	0.0940563
Pairtree	0	1	1000	100	16	61	6.16828	1	6.16828	0
Pairtree	0.24404	1	1000	100	128	61	6.79361	1	6.15957	0.634042
CONIPHER	0.00785789	1	1000	100	2	61	6.34755	1	6.30065	0.0468957
CONIPHER	0.265163	1	1000	100	4	61	5.28897	1	5.46388	-0.174911
CONIPHER		0	1000	100	8	61		0	6.26783
CONIPHER	0.205859	1	1000	100	16	61	6.24304	1	6.16828	0.0747593
CONIPHER	0	1	1000	100	128	61	6.15957	1	6.15957	-8.88178e-16
PhyClone	0.0016503	3	1000	100	2	61	6.30129	3	6.30065	0.000641013
PhyClone	0.00129301	9	1000	100	4	61	5.46382	9	5.46388	-5.50056e-05
PhyClone	0.000351416	2	1000	100	8	61	6.26833	2	6.26783	0.000498387
PhyClone	0	1	1000	100	16	61	6.16828	1	6.16828	0
PhyClone	0	1	1000	100	128	61	6.15957	1	6.15957	-8.88178e-16
Orchard	0	1	1000	100	2	62	6.15783	1	6.15783	0
Orchard	0	1	1000	100	4	62	6.00248	1	6.00248	0
Orchard	0	1	1000	100	8	62	6.13998	1	6.13998	0
Orchard	0	1	1000	100	16	62	6.02347	1	6.02347	0
Orchard	0.257778	1	1000	100	128	62	6.23089	1	6.13967	0.0912191
fastBE	0.532727	1	1000	100	2	62	21.5352	1	6.15783	15.3774
fastBE	0	1	1000	100	4	62	6.06478	1	6.00248	0.0623011
fastBE	0	1	1000	100	8	62	6.2039	1	6.13998	0.063914
fastBE	0	1	1000	100	16	62	6.08575	1	6.02347	0.0622836
fastBE	0	1	1000	100	128	62	6.19916	1	6.13967	0.0594876
Pairtree	3.29563e-05	2	1000	100	2	62	6.15791	2	6.15783	8.54828e-05
Pairtree	0	1	1000	100	4	62	6.00248	1	6.00248	0
Pairtree	0	1	1000	100	8	62	6.13998	1	6.13998	0
Pairtree	0	1	1000	100	16	62	6.02347	1	6.02347	0
Pairtree	0.257778	1	1000	100	128	62	6.23089	1	6.13967	0.0912191
CONIPHER	0.019798	1	1000	100	2	62	6.16571	1	6.15783	0.00788735
CONIPHER	0.0175758	1	1000	100	4	62	6.08714	1	6.00248	0.084658
CONIPHER	0	1	1000	100	8	62	6.13998	1	6.13998	0
CONIPHER	0.0280808	1	1000	100	16	62	6.07306	1	6.02347	0.0495957
CONIPHER	0.040404	1	1000	100	128	62	6.22102	1	6.13967	0.0813501
PhyClone	9.68171e-06	5	1000	100	2	62	6.15833	5	6.15783	0.000501993
PhyClone	0	1	1000	100	4	62	6.00248	1	6.00248	0
PhyClone	0	1	1000	100	8	62	6.13998	1	6.13998	0
PhyClone	0	1	1000	100	16	62	6.02347	1	6.02347	0
PhyClone	0	1	1000	100	128	62	6.13967	1	6.13967	0
Orchard	0.027784	4	1000	100	2	63	6.229	4	6.22741	0.00158702
Orchard	0	1	1000	100	4	63	6.20762	1	6.20762	-8.88178e-16
Orchard	0	1	1000	100	8	63	6.04916	1	6.04916	0
Orchard	0.117576	1	1000	100	16	63	6.24885	1	6.14551	0.103339
Orchard	0.354747	1	1000	100	128	63	6.84028	1	6.2058	0.634475
fastBE	0.0475864	1	1000	100	2	63	6.29272	1	6.22741	0.0653095
fastBE	0	1	1000	100	4	63	6.27387	1	6.20762	0.0662543
fastBE	0.219394	1	1000	100	8	63	24.3575	1	6.04916	18.3084
fastBE	0	1	1000	100	16	63	6.21139	1	6.14551	0.0658838
fastBE	0	1	1000	100	128	63	6.27123	1	6.2058	0.0654281
Pairtree	0.0189236	14	1000	100	2	63	6.22897	14	6.22741	0.00155431
Pairtree	0	1	1000	100	4	63	6.20762	1	6.20762	-8.88178e-16
Pairtree	0	1	1000	100	8	63	6.04916	1	6.04916	0
Pairtree	0.117576	1	1000	100	16	63	6.24885	1	6.14551	0.103339
Pairtree	0.354747	1	1000	100	128	63	6.84028	1	6.2058	0.634475
CONIPHER	0.05733	2	1000	100	2	63	6.40575	2	6.22741	0.178339
CONIPHER	0.0631436	2	1000	100	4	63	6.24563	2	6.20762	0.0380148
CONIPHER	0.0179798	1	1000	100	8	63	6.05629	1	6.04916	0.00712791
CONIPHER	0.0343434	1	1000	100	16	63	6.18868	1	6.14551	0.0431661
CONIPHER	0.029697	1	1000	100	128	63	6.37762	1	6.2058	0.171817
PhyClone	0.00773255	38	1000	100	2	63	6.22971	38	6.22741	0.00229702
PhyClone	0	1	1000	100	4	63	6.20762	1	6.20762	-8.88178e-16
PhyClone	0	1	1000	100	8	63	6.04916	1	6.04916	0
PhyClone	0	1	1000	100	16	63	6.14551	1	6.14551	-8.88178e-16
PhyClone	0	1	1000	100	128	63	6.2058	1	6.2058	0
Orchard	0.0491142	4	1000	100	2	64	6.18442	4	6.18278	0.00164137
Orchard	0	1	1000	100	4	64	6.04716	1	6.04716	0
Orchard	0	1	1000	100	8	64	6.17327	1	6.17327	0
Orchard	0.208081	1	1000	100	16	64	6.24583	1	6.15475	0.0910829
Orchard	0.475152	1	1000	100	128	64	5.7586	1	5.57527	0.183327
fastBE	0.0491835	1	1000	100	2	64	6.24642	1	6.18278	0.0636345
fastBE	0	1	1000	100	4	64	6.11008	1	6.04716	0.0629203
fastBE	0	1	1000	100	8	64	6.23831	1	6.17327	0.0650386
fastBE	0	1	1000	100	16	64	6.21993	1	6.15475	0.0651872
fastBE	0	1	1000	100	128	64	5.63814	1	5.57527	0.0628644
Pairtree	0.0148028	11	1000	100	2	64	6.18483	11	6.18278	0.00204922
Pairtree	0	2	1000	100	4	64	6.04717	2	6.04716	9.63013e-06
Pairtree	0	1	1000	100	8	64	6.17327	1	6.17327	0
Pairtree	0.208081	1	1000	100	16	64	6.24583	1	6.15475	0.0910829
Pairtree	0.475152	1	1000	100	128	64	5.7586	1	5.57527	0.183327
CONIPHER	0.00924304	2	1000	100	2	64	6.18867	2	6.18278	0.00588565
CONIPHER	0.0516834	2	1000	100	4	64	6.09242	2	6.04716	0.0452627
CONIPHER	0.0268687	1	1000	100	8	64	6.3976	1	6.17327	0.224334
CONIPHER	0.0157576	1	1000	100	16	64	6.16098	1	6.15475	0.00623492
CONIPHER	0.0193939	1	1000	100	128	64	5.61868	1	5.57527	0.0434119
PhyClone	0.00233175	30	1000	100	2	64	6.18508	30	6.18278	0.00229722
PhyClone	2.10565e-06	9	1000	100	4	64	6.0472	9	6.04716	4.09419e-05
PhyClone	0	1	1000	100	8	64	6.17327	1	6.17327	0
PhyClone	0	1	1000	100	16	64	6.15475	1	6.15475	0
PhyClone	0	1	1000	100	128	64	5.57527	1	5.57527	0
Orchard	0	1	1000	100	2	65	6.01469	1	6.01469	0
Orchard	0	1	1000	100	4	65	5.09003	1	5.09003	8.88178e-16
Orchard	0	1	1000	100	8	65	6.00707	1	6.00707	0
Orchard	0	1	1000	100	16	65	6.08787	1	6.08787	0
Orchard	0.525859	1	1000	100	128	65	6.19166	1	5.92044	0.271222
fastBE	0.543636	1	1000	100	2	65	11.1084	1	6.01469	5.09371
fastBE	0	1	1000	100	4	65	5.15376	1	5.09003	0.0637303
fastBE	0	1	1000	100	8	65	6.06908	1	6.00707	0.0620108
fastBE	0	1	1000	100	16	65	6.15321	1	6.08787	0.0653396
fastBE	0	1	1000	100	128	65	5.98477	1	5.92044	0.0643279
Pairtree	0	1	1000	100	2	65	6.01469	1	6.01469	0
Pairtree	9.05575e-31	2	1000	100	4	65	5.09003	2	5.09003	8.88178e-16
Pairtree	0	1	1000	100	8	65	6.00707	1	6.00707	0
Pairtree	0	1	1000	100	16	65	6.08787	1	6.08787	0
Pairtree	0.525859	2	1000	100	128	65	6.19166	2	5.92044	0.271222
CONIPHER	0.00181818	1	1000	100	2	65	6.01724	1	6.01469	0.00254363
CONIPHER	0.0151773	2	1000	100	4	65	5.17385	2	5.09003	0.0838187
CONIPHER	0.0755556	1	1000	100	8	65	6.17369	1	6.00707	0.166622
CONIPHER	0.030303	1	1000	100	16	65	6.13047	1	6.08787	0.0426013
CONIPHER	0.0486869	1	1000	100	128	65	6.17577	1	5.92044	0.255329
PhyClone	1.21212e-12	4	1000	100	2	65	6.01469	4	6.01469	3.62285e-07
PhyClone	8.28495e-05	4	1000	100	4	65	5.09074	4	5.09003	0.000708604
PhyClone	0	1	1000	100	8	65	6.00707	1	6.00707	0
PhyClone	0	1	1000	100	16	65	6.08787	1	6.08787	0
PhyClone	0	1	1000	100	128	65	5.92044	1	5.92044	0
Orchard	0.593154	3	1000	100	2	66	5.68579	3	5.64267	0.043119
Orchard	0	1	1000	100	4	66	6.07058	1	6.07058	0
Orchard	0	1	1000	100	8	66	5.59783	1	5.59783	-8.88178e-16
Orchard	0	1	1000	100	16	66	5.54982	1	5.54982	0
Orchard	0.079798	1	1000	100	128	66	6.39918	1	6.21883	0.180351
fastBE	0.116784	1	1000	100	2	66	5.63972	1	5.64267	-0.00295498
fastBE	0.678788	1	1000	100	4	66	15.571	1	6.07058	9.50047
fastBE	0	1	1000	100	8	66	5.65969	1	5.59783	0.0618665
fastBE	0	1	1000	100	16	66	5.61079	1	5.54982	0.0609715
fastBE	0	1	1000	100	128	66	6.28451	1	6.21883	0.065678
Pairtree	0.595925	15	1000	100	2	66	5.68366	15	5.64267	0.0409891
Pairtree	0	1	1000	100	4	66	6.07058	1	6.07058	0
Pairtree	0	1	1000	100	8	66	5.59783	1	5.59783	-8.88178e-16
Pairtree	0	1	1000	100	16	66	5.54982	1	5.54982	0
Pairtree	0.079798	1	1000	100	128	66	6.39918	1	6.21883	0.180351
CONIPHER	0.0341829	10	1000	100	2	66	5.57673	10	5.64267	-0.0659402
CONIPHER	0.0135354	1	1000	100	4	66	6.10228	1	6.07058	0.0316976
CONIPHER	0.00929293	1	1000	100	8	66	5.63464	1	5.59783	0.03681
CONIPHER	0.00646465	1	1000	100	16	66	5.67847	1	5.54982	0.128646
CONIPHER	0.00181818	1	1000	100	128	66	6.22539	1	6.21883	0.00656401
PhyClone	0.0168719	44	1000	100	2	66	5.63387	44	5.64267	-0.0088055
PhyClone	5.75962e-12	2	1000	100	4	66	6.07058	2	6.07058	1.00317e-07
PhyClone	0	1	1000	100	8	66	5.59783	1	5.59783	-8.88178e-16
PhyClone	0	1	1000	100	16	66	5.54982	1	5.54982	0
PhyClone	0	1	1000	100	128	66	6.21883	1	6.21883	0
Orchard	0	1	1000	100	2	67	6.09096	1	6.09096	0
Orchard	0	1	1000	100	4	67	6.19546	1	6.19546	0
Orchard	0	1	1000	100	8	67	5.97968	1	5.97968	0
Orchard	0	1	1000	100	16	67	6.24659	1	6.24659	0
Orchard	0.611717	1	1000	100	128	67	6.31862	1	6.13758	0.181038
fastBE	0.576364	1	1000	100	2	67	23.2154	1	6.09096	17.1245
fastBE	0.469293	1	1000	100	4	67	28.1475	1	6.19546	21.952
fastBE	0	1	1000	100	8	67	6.04362	1	5.97968	0.0639369
fastBE	0	1	1000	100	16	67	6.31259	1	6.24659	0.0660008
fastBE	0	1	1000	100	128	67	6.20111	1	6.13758	0.0635303
Pairtree	0	1	1000	100	2	67	6.09096	1	6.09096	0
Pairtree	0	1	1000	100	4	67	6.19546	1	6.19546	0
Pairtree	0	1	1000	100	8	67	5.97968	1	5.97968	0
Pairtree	0	1	1000	100	16	67	6.24659	1	6.24659	0
Pairtree	0.611717	1	1000	100	128	67	6.31862	1	6.13758	0.181038
CONIPHER	0	1	1000	100	2	67	6.09096	1	6.09096	0
CONIPHER	0.00686869	1	1000	100	4	67	6.20386	1	6.19546	0.00839679
CONIPHER	0.030101	1	1000	100	8	67	5.9864	1	5.97968	0.00671721
CONIPHER		0	1000	100	16	67		0	6.24659
CONIPHER	0.010101	1	1000	100	128	67	6.14048	1	6.13758	0.00290297
PhyClone	0	1	1000	100	2	67	6.09096	1	6.09096	0
PhyClone	0	1	1000	100	4	67	6.19546	1	6.19546	0
PhyClone	1.00798e-16	4	1000	100	8	67	5.97968	4	5.97968	9.76996e-15
PhyClone	5.50582e-21	2	1000	100	16	67	6.24659	2	6.24659	8.88178e-16
PhyClone	0	1	1000	100	128	67	6.13758	1	6.13758	0
Orchard	0.0038237	2	1000	100	2	68	6.16395	2	6.16046	0.00348152
Orchard	-6.02212e-18	2	1000	100	4	68	6.03815	2	6.0382	-5.37048e-05
Orchard	0.039596	1	1000	100	8	68	6.4144	1	6.22482	0.189574
Orchard	0.0775758	1	1000	100	16	68	6.02335	1	5.9244	0.098956
Orchard	0.579798	1	1000	100	128	68	5.68524	1	5.50326	0.181984
fastBE	0.525051	1	1000	100	2	68	25.4689	1	6.16046	19.3084
fastBE	0.033769	1	1000	100	4	68	6.10382	1	6.0382	0.0656173
fastBE	0	1	1000	100	8	68	6.28981	1	6.22482	0.0649899
fastBE	0	1	1000	100	16	68	5.98884	1	5.9244	0.0644416
fastBE	0	1	1000	100	128	68	5.56416	1	5.50326	0.0609019
Pairtree	0.0038237	2	1000	100	2	68	6.16395	2	6.16046	0.00348152
Pairtree	0.0675379	2	1000	100	4	68	6.03815	2	6.0382	-5.37048e-05
Pairtree	0.039596	1	1000	100	8	68	6.4144	1	6.22482	0.189574
Pairtree	0.0775758	1	1000	100	16	68	6.02335	1	5.9244	0.098956
Pairtree	0.579798	2	1000	100	128	68	5.68524	2	5.50326	0.181984
CONIPHER	0.00969697	1	1000	100	2	68	6.16429	1	6.16046	0.00382111
CONIPHER	0.0691225	1	1000	100	4	68	6.08841	1	6.0382	0.0502064
CONIPHER		0	1000	100	8	68		0	6.22482
CONIPHER	0	1	1000	100	16	68	5.9244	1	5.9244	0
CONIPHER	0.00323232	1	1000	100	128	68	5.5073	1	5.50326	0.00404392
PhyClone	0.0004667	3	1000	100	2	68	6.16197	3	6.16046	0.00150921
PhyClone	0.0120909	3	1000	100	4	68	6.03823	3	6.0382	2.52623e-05
PhyClone	0	1	1000	100	8	68	6.22482	1	6.22482	0
PhyClone	0	1	1000	100	16	68	5.9244	1	5.9244	0
PhyClone	0	1	1000	100	128	68	5.50326	1	5.50326	8.88178e-16
Orchard	0	1	1000	100	2	69	6.2551	1	6.2551	0
Orchard	0.00146195	2	1000	100	4	69	6.05068	2	6.04911	0.00156438
Orchard	0.00212664	2	1000	100	8	69	6.01744	2	6.0171	0.000341584
Orchard	0.154747	1	1000	100	16	69	6.30524	1	6.21396	0.0912793
Orchard	0.598384	1	1000	100	128	69	6.15437	1	5.79264	0.361728
fastBE	0.640404	1	1000	100	2	69	11.7445	1	6.2551	5.48941
fastBE	0.0104388	1	1000	100	4	69	6.11227	1	6.04911	0.0631557
fastBE	0	1	1000	100	8	69	6.08008	1	6.0171	0.0629825
fastBE	0	1	1000	100	16	69	6.27915	1	6.21396	0.0651901
fastBE	0	1	1000	100	128	69	5.85648	1	5.79264	0.0638336
Pairtree	0	1	1000	100	2	69	6.2551	1	6.2551	0
Pairtree	0.00146195	2	1000	100	4	69	6.05068	2	6.04911	0.00156438
Pairtree	0.00212664	2	1000	100	8	69	6.01744	2	6.0171	0.000341584
Pairtree	0.154747	1	1000	100	16	69	6.30524	1	6.21396	0.0912793
Pairtree	0.598384	1	1000	100	128	69	6.15437	1	5.79264	0.361728
CONIPHER	0	1	1000	100	2	69	6.2551	1	6.2551	0
CONIPHER	0.0104388	1	1000	100	4	69	6.08965	1	6.04911	0.0405357
CONIPHER	0.0444141	2	1000	100	8	69	6.02191	2	6.0171	0.0048139
CONIPHER	0.0210101	1	1000	100	16	69	6.25871	1	6.21396	0.0447509
CONIPHER	0.0341414	1	1000	100	128	69	5.91666	1	5.79264	0.124017
PhyClone	0	1	1000	100	2	69	6.2551	1	6.2551	0
PhyClone	0.0102747	2	1000	100	4	69	6.04915	2	6.04911	4.13988e-05
PhyClone	0.0132393	6	1000	100	8	69	6.01753	6	6.0171	0.000429376
PhyClone	0	1	1000	100	16	69	6.21396	1	6.21396	0
PhyClone	0	1	1000	100	128	69	5.79264	1	5.79264	0
Orchard	0	1	1000	100	2	70	5.91507	1	5.91507	0
Orchard	0.00361962	2	1000	100	4	70	6.22468	2	6.22468	-7.33335e-09
Orchard	0	1	1000	100	8	70	6.20592	1	6.20592	0
Orchard	0.059596	1	1000	100	16	70	6.3042	1	6.21754	0.0866653
Orchard	0.424242	1	1000	100	128	70	6.47647	1	6.20275	0.273722
fastBE	0	1	1000	100	2	70	5.9781	1	5.91507	0.0630282
fastBE	0.00416559	1	1000	100	4	70	6.28775	1	6.22468	0.0630707
fastBE	0.569697	1	1000	100	8	70	11.2441	1	6.20592	5.03821
fastBE	0	1	1000	100	16	70	6.28263	1	6.21754	0.0650978
fastBE	0	1	1000	100	128	70	6.26745	1	6.20275	0.0647046
Pairtree	0	1	1000	100	2	70	5.91507	1	5.91507	0
Pairtree	2.61669e-18	3	1000	100	4	70	6.22468	3	6.22468	-4.8889e-09
Pairtree	0	1	1000	100	8	70	6.20592	1	6.20592	0
Pairtree	0.059596	1	1000	100	16	70	6.3042	1	6.21754	0.0866653
Pairtree	0.424242	1	1000	100	128	70	6.47647	1	6.20275	0.273722
CONIPHER	0.0208081	1	1000	100	2	70	5.97174	1	5.91507	0.056668
CONIPHER	0.0605466	1	1000	100	4	70	6.30317	1	6.22468	0.078492
CONIPHER	0.0375758	1	1000	100	8	70	6.29435	1	6.20592	0.0884292
CONIPHER	0.00242424	1	1000	100	16	70	6.22027	1	6.21754	0.00273165
CONIPHER	0.00747475	1	1000	100	128	70	6.20737	1	6.20275	0.00462502
PhyClone	2.85238e-15	2	1000	100	2	70	5.91507	2	5.91507	4.94325e-11
PhyClone	0.00113267	4	1000	100	4	70	6.22468	4	6.22468	-6.40815e-09
PhyClone	0	1	1000	100	8	70	6.20592	1	6.20592	0
PhyClone	1.47898e-20	2	1000	100	16	70	6.21754	2	6.21754	0
PhyClone	0	1	1000	100	128	70	6.20275	1	6.20275	0
Orchard	0.0420793	4	1000	100	2	71	6.09518	4	6.0956	-0.000415623
Orchard	0.02	1	1000	100	4	71	6.24339	1	6.14094	0.102453
Orchard	0	1	1000	100	8	71	6.08903	1	6.08903	0
Orchard	0	1	1000	100	16	71	6.03659	1	6.03659	0
Orchard	0	1	1000	100	128	71	6.15724	1	6.15724	0
fastBE	0.120187	1	1000	100	2	71	6.15668	1	6.0956	0.0610787
fastBE	0.136364	1	1000	100	4	71	16.421	1	6.14094	10.28
fastBE	0	1	1000	100	8	71	6.15234	1	6.08903	0.0633088
fastBE	0	1	1000	100	16	71	6.09909	1	6.03659	0.0624994
fastBE	0.400202	1	1000	100	128	71	10.3078	1	6.15724	4.1506
Pairtree	0.0298041	15	1000	100	2	71	6.09536	15	6.0956	-0.000242575
Pairtree	0.02	1	1000	100	4	71	6.24339	1	6.14094	0.102453
Pairtree	0	1	1000	100	8	71	6.08903	1	6.08903	0
Pairtree	0	1	1000	100	16	71	6.03659	1	6.03659	0
Pairtree	0	1	1000	100	128	71	6.15724	1	6.15724	0
CONIPHER	0.0425647	5	1000	100	2	71	6.09629	5	6.0956	0.000693913
CONIPHER	0.0020202	1	1000	100	4	71	6.16513	1	6.14094	0.0241872
CONIPHER	0.0151515	1	1000	100	8	71	6.09111	1	6.08903	0.00207901
CONIPHER	0.0561616	1	1000	100	16	71	6.23447	1	6.03659	0.197884
CONIPHER	0.0155556	1	1000	100	128	71	6.16724	1	6.15724	0.00999945
PhyClone	0.0298511	21	1000	100	2	71	6.0952	21	6.0956	-0.000401394
PhyClone	0	1	1000	100	4	71	6.14094	1	6.14094	0
PhyClone	3.12081e-08	6	1000	100	8	71	6.08904	6	6.08903	7.45256e-06
PhyClone	0	1	1000	100	16	71	6.03659	1	6.03659	0
PhyClone	0	1	1000	100	128	71	6.15724	1	6.15724	0
Orchard	0.174362	3	1000	100	2	72	6.0374	3	6.0374	2.19424e-07
Orchard	0.00137005	2	1000	100	4	72	6.18231	2	6.18191	0.000398444
Orchard	0	1	1000	100	8	72	6.29348	1	6.29348	0
Orchard	0.356768	1	1000	100	16	72	6.25728	1	6.16373	0.0935503
Orchard	0.353535	1	1000	100	128	72	6.30444	1	6.1603	0.144142
fastBE	0.155806	1	1000	100	2	72	6.10343	1	6.0374	0.0660279
fastBE	0	1	1000	100	4	72	6.24512	1	6.18191	0.0632172
fastBE	0	1	1000	100	8	72	6.35794	1	6.29348	0.0644615
fastBE	0	1	1000	100	16	72	6.22836	1	6.16373	0.0646314
fastBE	0	1	1000	100	128	72	6.22352	1	6.1603	0.0632173
Pairtree	0.0416918	6	1000	100	2	72	6.0374	6	6.0374	3.81668e-07
Pairtree	0.00137005	2	1000	100	4	72	6.18231	2	6.18191	0.000398444
Pairtree	0	2	1000	100	8	72	6.29348	2	6.29348	0
Pairtree	0.356768	1	1000	100	16	72	6.25728	1	6.16373	0.0935503
Pairtree	0.353535	1	1000	100	128	72	6.30444	1	6.1603	0.144142
CONIPHER	0.179459	1	1000	100	2	72	6.08958	1	6.0374	0.0521845
CONIPHER	0.179798	1	1000	100	4	72	6.30705	1	6.18191	0.125141
CONIPHER	0.0434343	1	1000	100	8	72	6.3863	1	6.29348	0.0928231
CONIPHER	0.060202	1	1000	100	16	72	6.3331	1	6.16373	0.169368
CONIPHER	0.0135354	1	1000	100	128	72	6.16735	1	6.1603	0.00705077
PhyClone	0.0229051	6	1000	100	2	72	6.0374	6	6.0374	4.39201e-07
PhyClone	0.000639585	5	1000	100	4	72	6.18337	5	6.18191	0.00146182
PhyClone	1.68462e-21	2	1000	100	8	72	6.29348	2	6.29348	0
PhyClone	0	1	1000	100	16	72	6.16373	1	6.16373	0
PhyClone	0	1	1000	100	128	72	6.1603	1	6.1603	0
Orchard	0.0549812	3	1000	100	2	73	6.09169	3	6.09165	3.7755e-05
Orchard	0	1	1000	100	4	73	6.0637	1	6.0637	0
Orchard	0	1	1000	100	8	73	5.90945	1	5.90945	1.77636e-15
Orchard	0	1	1000	100	16	73	6.31339	1	6.31339	0
Orchard	0.277576	1	1000	100	128	73	5.82651	1	5.64976	0.176749
fastBE	0.0330772	1	1000	100	2	73	6.15778	1	6.09165	0.0661313
fastBE	0.538788	1	1000	100	4	73	42.7876	1	6.0637	36.7239
fastBE	0	1	1000	100	8	73	5.9736	1	5.90945	0.0641506
fastBE	0.115152	1	1000	100	16	73	7.39226	1	6.31339	1.07887
fastBE	0	1	1000	100	128	73	5.70647	1	5.64976	0.0567056
Pairtree	0.00653359	8	1000	100	2	73	6.09369	8	6.09165	0.00203658
Pairtree	0	1	1000	100	4	73	6.0637	1	6.0637	0
Pairtree	0	1	1000	100	8	73	5.90945	1	5.90945	1.77636e-15
Pairtree	0	1	1000	100	16	73	6.31339	1	6.31339	0
Pairtree	0.277576	2	1000	100	128	73	5.82651	2	5.64976	0.176749
CONIPHER	0.00553383	2	1000	100	2	73	6.09447	2	6.09165	0.00281631
CONIPHER	0.0331313	1	1000	100	4	73	6.16224	1	6.0637	0.0985366
CONIPHER	0.0357576	1	1000	100	8	73	6.03994	1	5.90945	0.130484
CONIPHER		0	1000	100	16	73		0	6.31339
CONIPHER	0.00323232	1	1000	100	128	73	5.73993	1	5.64976	0.090173
PhyClone	0.00672904	16	1000	100	2	73	6.09889	16	6.09165	0.00724165
PhyClone	0	1	1000	100	4	73	6.0637	1	6.0637	0
PhyClone	0	1	1000	100	8	73	5.90945	1	5.90945	0
PhyClone	3.09765e-24	3	1000	100	16	73	6.31339	3	6.31339	0
PhyClone	0	1	1000	100	128	73	5.64976	1	5.64976	0
Orchard	0.0432343	4	1000	100	2	74	5.31241	4	5.28082	0.0315863
Orchard	0	1	1000	100	4	74	6.1748	1	6.1748	0
Orchard	0.0391919	1	1000	100	8	74	6.17526	1	6.0843	0.0909571
Orchard	0	1	1000	100	16	74	5.87971	1	5.87971	1.77636e-15
Orchard	0.426263	1	1000	100	128	74	6.00169	1	5.82086	0.180832
fastBE	0.102401	1	1000	100	2	74	5.36127	1	5.28082	0.0804509
fastBE	0	1	1000	100	4	74	6.24093	1	6.1748	0.0661305
fastBE	0	1	1000	100	8	74	6.14969	1	6.0843	0.0653824
fastBE	0	1	1000	100	16	74	5.94253	1	5.87971	0.0628196
fastBE	0	1	1000	100	128	74	5.88385	1	5.82086	0.062992
Pairtree	0.0380876	202	1000	100	2	74	5.31208	202	5.28082	0.0312602
Pairtree	0	1	1000	100	4	74	6.1748	1	6.1748	0
Pairtree	0.0391919	1	1000	100	8	74	6.17526	1	6.0843	0.0909571
Pairtree	2.69535e-106	2	1000	100	16	74	5.87971	2	5.87971	1.77636e-15
Pairtree	0.426263	3	1000	100	128	74	6.00169	3	5.82086	0.180832
CONIPHER	0.338762	1	1000	100	2	74	8.33025	1	5.28082	3.04943
CONIPHER		0	1000	100	4	74		0	6.1748
CONIPHER	0.0610101	1	1000	100	8	74	6.20338	1	6.0843	0.119072
CONIPHER	0.15735	2	1000	100	16	74	5.9323	2	5.87971	0.052586
CONIPHER	0.0872727	1	1000	100	128	74	5.89836	1	5.82086	0.0775084
PhyClone	0.0321233	315	1000	100	2	74	5.31011	315	5.28082	0.0292892
PhyClone	2.42002e-17	2	1000	100	4	74	6.1748	2	6.1748	4.9738e-14
PhyClone	3.82977e-19	2	1000	100	8	74	6.0843	2	6.0843	7.99361e-15
PhyClone	0	1	1000	100	16	74	5.87971	1	5.87971	1.77636e-15
PhyClone	0	1	1000	100	128	74	5.82086	1	5.82086	0
Orchard	0.0216898	3	1000	100	2	75	6.19499	3	6.20333	-0.00833746
Orchard	0	1	1000	100	4	75	6.1022	1	6.1022	0
Orchard	0	1	1000	100	8	75	6.15195	1	6.15195	0
Orchard	0	1	1000	100	16	75	5.53064	1	5.53064	-8.88178e-16
Orchard	0.352727	1	1000	100	128	75	5.86124	1	5.67808	0.183162
fastBE	0.0623292	1	1000	100	2	75	6.26022	1	6.20333	0.0568918
fastBE	0	1	1000	100	4	75	6.16816	1	6.1022	0.0659507
fastBE	0	1	1000	100	8	75	6.21219	1	6.15195	0.0602415
fastBE	0	1	1000	100	16	75	5.59148	1	5.53064	0.0608381
fastBE	0	1	1000	100	128	75	5.74121	1	5.67808	0.0631299
Pairtree	0.0149616	6	1000	100	2	75	6.19443	6	6.20333	-0.00890361
Pairtree	0	1	1000	100	4	75	6.1022	1	6.1022	0
Pairtree	7.30803e-06	2	1000	100	8	75	6.15196	2	6.15195	1.34988e-05
Pairtree	0	1	1000	100	16	75	5.53064	1	5.53064	-8.88178e-16
Pairtree	0.352727	1	1000	100	128	75	5.86124	1	5.67808	0.183162
CONIPHER	0.0316969	2	1000	100	2	75	6.28784	2	6.20333	0.0845095
CONIPHER	0.00747475	1	1000	100	4	75	6.10798	1	6.1022	0.00577447
CONIPHER	0.0771717	1	1000	100	8	75	6.31261	1	6.15195	0.16066
CONIPHER	0.00222222	1	1000	100	16	75	5.53552	1	5.53064	0.00487981
CONIPHER	0.0109091	1	1000	100	128	75	5.72161	1	5.67808	0.0435322
PhyClone	0.00458705	8	1000	100	2	75	6.19391	8	6.20333	-0.00942712
PhyClone	1.95795e-19	2	1000	100	4	75	6.1022	2	6.1022	6.21725e-15
PhyClone	3.43671e-06	3	1000	100	8	75	6.15202	3	6.15195	7.86258e-05
PhyClone	0	1	1000	100	16	75	5.53064	1	5.53064	0
PhyClone	0	1	1000	100	128	75	5.67808	1	5.67808	0
Orchard	1.8898e-17	2	1000	100	2	76	5.78709	2	5.78709	8.88178e-16
Orchard	0.0202649	2	1000	100	4	76	6.26136	2	6.15666	0.104701
Orchard	0	1	1000	100	8	76	6.08823	1	6.08823	0
Orchard	0	2	1000	100	16	76	6.21554	2	6.21554	0
Orchard	0.475556	1	1000	100	128	76	6.27708	1	6.00242	0.274663
fastBE	0.382718	1	1000	100	2	76	36.7949	1	5.78709	31.0078
fastBE	0.00616268	1	1000	100	4	76	6.22297	1	6.15666	0.0663079
fastBE	0.519394	1	1000	100	8	76	51.8994	1	6.08823	45.8112
fastBE	0	1	1000	100	16	76	6.2796	1	6.21554	0.0640547
fastBE	0	1	1000	100	128	76	6.06733	1	6.00242	0.0649134
Pairtree	0.25605	2	1000	100	2	76	5.78709	2	5.78709	8.88178e-16
Pairtree	0.038875	3	1000	100	4	76	6.26169	3	6.15666	0.105024
Pairtree	0	1	1000	100	8	76	6.08823	1	6.08823	0
Pairtree	0	1	1000	100	16	76	6.21554	1	6.21554	0
Pairtree	0.475556	1	1000	100	128	76	6.27708	1	6.00242	0.274663
CONIPHER	0	2	1000	100	2	76	5.78709	2	5.78709	0
CONIPHER		0	1000	100	4	76		0	6.15666
CONIPHER	0.0236364	1	1000	100	8	76	6.1725	1	6.08823	0.0842726
CONIPHER	0.126869	1	1000	100	16	76	6.42651	1	6.21554	0.210967
CONIPHER	0	1	1000	100	128	76	6.00242	1	6.00242	0
PhyClone	2.18341e-07	2	1000	100	2	76	5.78709	2	5.78709	0
PhyClone	0.000667089	9	1000	100	4	76	6.15683	9	6.15666	0.00017123
PhyClone	0	1	1000	100	8	76	6.08823	1	6.08823	0
PhyClone	4.62121e-15	4	1000	100	16	76	6.21554	4	6.21554	-6.75016e-13
PhyClone	0	1	1000	100	128	76	6.00242	1	6.00242	0
Orchard	0	1	1000	100	2	77	5.39051	1	5.39051	-8.88178e-16
Orchard	0	1	1000	100	4	77	6.24889	1	6.24889	0
Orchard	0	1	1000	100	8	77	5.68273	1	5.68273	0
Orchard	0	1	1000	100	16	77	6.25653	1	6.25653	0
Orchard	0.435354	1	1000	100	128	77	6.5276	1	6.16596	0.361643
fastBE	0	1	1000	100	2	77	5.45453	1	5.39051	0.0640174
fastBE	0.412323	1	1000	100	4	77	34.5486	1	6.24889	28.2997
fastBE	0	1	1000	100	8	77	5.74422	1	5.68273	0.061498
fastBE	0	1	1000	100	16	77	6.32104	1	6.25653	0.0645093
fastBE	0	1	1000	100	128	77	6.23105	1	6.16596	0.0650891
Pairtree	0.12742	2	1000	100	2	77	5.39051	2	5.39051	2.54296e-08
Pairtree	0	1	1000	100	4	77	6.24889	1	6.24889	0
Pairtree	0	2	1000	100	8	77	5.68273	2	5.68273	0
Pairtree	0	1	1000	100	16	77	6.25653	1	6.25653	0
Pairtree	0.435354	1	1000	100	128	77	6.5276	1	6.16596	0.361643
CONIPHER	0.156457	2	1000	100	2	77	5.39051	2	5.39051	2.61276e-08
CONIPHER	0.00525253	1	1000	100	4	77	6.2518	1	6.24889	0.00291027
CONIPHER	0.0129293	1	1000	100	8	77	5.68512	1	5.68273	0.00238972
CONIPHER	0.0450505	1	1000	100	16	77	6.38766	1	6.25653	0.131126
CONIPHER	0.0640404	1	1000	100	128	77	6.33995	1	6.16596	0.173992
PhyClone	0.288066	2	1000	100	2	77	5.39051	2	5.39051	4.04237e-08
PhyClone	1.80141e-17	2	1000	100	4	77	6.24889	2	6.24889	9.9476e-14
PhyClone	1.87712e-08	5	1000	100	8	77	5.68273	5	5.68273	7.72167e-06
PhyClone	0	1	1000	100	16	77	6.25653	1	6.25653	0
PhyClone	0	1	1000	100	128	77	6.16596	1	6.16596	0
Orchard	0	1	1000	100	2	78	6.12294	1	6.12294	0
Orchard	0.032773	3	1000	100	4	78	6.09751	3	6.09762	-0.000101655
Orchard	0	1	1000	100	8	78	6.15472	1	6.15472	0
Orchard	0	1	1000	100	16	78	5.98974	1	5.98974	0
Orchard	0.771111	1	1000	100	128	78	5.99541	1	5.81212	0.183286
fastBE	0.446263	1	1000	100	2	78	47.5783	1	6.12294	41.4554
fastBE	0.0374278	1	1000	100	4	78	6.15737	1	6.09762	0.0597552
fastBE	0	1	1000	100	8	78	6.21965	1	6.15472	0.0649254
fastBE	0	1	1000	100	16	78	6.05046	1	5.98974	0.0607191
fastBE	0	1	1000	100	128	78	5.87499	1	5.81212	0.0628687
Pairtree	0	1	1000	100	2	78	6.12294	1	6.12294	0
Pairtree	0.0226595	6	1000	100	4	78	6.09749	6	6.09762	-0.000128171
Pairtree	1.40215e-84	2	1000	100	8	78	6.15472	2	6.15472	0
Pairtree	0	1	1000	100	16	78	5.98974	1	5.98974	0
Pairtree	0.771111	1	1000	100	128	78	5.99541	1	5.81212	0.183286
CONIPHER	0.00606061	1	1000	100	2	78	6.1257	1	6.12294	0.00276243
CONIPHER	0.0799392	2	1000	100	4	78	6.28947	2	6.09762	0.191855
CONIPHER	0.0373737	1	1000	100	8	78	6.244	1	6.15472	0.0892745
CONIPHER	0.020404	1	1000	100	16	78	5.99391	1	5.98974	0.00417192
CONIPHER	0	1	1000	100	128	78	5.81212	1	5.81212	0
PhyClone	1.97225e-15	3	1000	100	2	78	6.12294	3	6.12294	9.37028e-12
PhyClone	0.0113247	9	1000	100	4	78	6.09745	9	6.09762	-0.000166867
PhyClone	0	1	1000	100	8	78	6.15472	1	6.15472	0
PhyClone	0	1	1000	100	16	78	5.98974	1	5.98974	0
PhyClone	0	1	1000	100	128	78	5.81212	1	5.81212	0
Orchard	0.00979885	2	1000	100	2	79	5.79072	2	5.83497	-0.0442539
Orchard	0	1	1000	100	4	79	6.24896	1	6.24896	0
Orchard	0.0107071	1	1000	100	8	79	5.85653	1	5.72189	0.134634
Orchard	0	1	1000	100	16	79	6.00512	1	6.00512	0
Orchard	0.425657	1	1000	100	128	79	6.4668	1	6.1901	0.276694
fastBE	0.00727273	1	1000	100	2	79	5.85358	1	5.83497	0.0186062
fastBE	0	1	1000	100	4	79	6.31548	1	6.24896	0.066525
fastBE	0.0107071	1	1000	100	8	79	5.91773	1	5.72189	0.195843
fastBE	0.548687	1	1000	100	16	79	18.2431	1	6.00512	12.2379
fastBE	0	1	1000	100	128	79	6.25493	1	6.1901	0.0648262
Pairtree	0.00979885	2	1000	100	2	79	5.79072	2	5.83497	-0.0442539
Pairtree	0	1	1000	100	4	79	6.24896	1	6.24896	0
Pairtree	0.0107071	1	1000	100	8	79	5.85653	1	5.72189	0.134634
Pairtree	0	1	1000	100	16	79	6.00512	1	6.00512	0
Pairtree	0.425657	1	1000	100	128	79	6.4668	1	6.1901	0.276694
CONIPHER	0.0466667	1	1000	100	2	79	5.84989	1	5.83497	0.0149205
CONIPHER		0	1000	100	4	79		0	6.24896
CONIPHER	0.0107071	1	1000	100	8	79	5.85653	1	5.72189	0.134634
CONIPHER	0	1	1000	100	16	79	6.00512	1	6.00512	0
CONIPHER	0.0254545	1	1000	100	128	79	6.31734	1	6.1901	0.127233
PhyClone	0.152341	5	1000	100	2	79	5.79142	5	5.83497	-0.04355
PhyClone	3.76903e-17	2	1000	100	4	79	6.24896	2	6.24896	8.46168e-12
PhyClone	0.0107071	2	1000	100	8	79	5.85653	2	5.72189	0.134634
PhyClone	0	1	1000	100	16	79	6.00512	1	6.00512	0
[truncated: 501 more rows]

## Sheet: S32 TSSB-Low Posterior Friedman
metric	p_value	significant
relationship_reconstruction_error	3.78861e-79	1
log_perplexity_ratio	1.56565e-147	1

## Sheet: S33 TSSB-Low Posterior Nemenyi
metric	prog_1	prog_2	p_value	mean_diff	better_performer_of_pair	significant
relationship_reconstruction_error	CONIPHER	fastBE	0	0.0471291	fastBE	1
relationship_reconstruction_error	CONIPHER	Orchard	0	0.0290555	Orchard	1
relationship_reconstruction_error	CONIPHER	Pairtree	1.11022e-16	0.0259294	Pairtree	1
relationship_reconstruction_error	CONIPHER	PhyClone	0	0.117173	PhyClone	1
relationship_reconstruction_error	fastBE	Orchard	0.0112268	-0.0180736	fastBE	0
relationship_reconstruction_error	fastBE	Pairtree	0.00179206	-0.0211997	fastBE	1
relationship_reconstruction_error	fastBE	PhyClone	0.00103107	0.0700444	PhyClone	1
relationship_reconstruction_error	Orchard	Pairtree	0.986409	-0.00312616	Orchard	0
relationship_reconstruction_error	Orchard	PhyClone	1.34101e-11	0.0881179	PhyClone	1
relationship_reconstruction_error	Pairtree	PhyClone	2.96208e-13	0.0912441	PhyClone	1
log_perplexity_ratio	CONIPHER	fastBE	0.0584804	-2.25672	CONIPHER	0
log_perplexity_ratio	CONIPHER	Orchard	0	0.188423	Orchard	1
log_perplexity_ratio	CONIPHER	Pairtree	0	0.188555	Pairtree	1
log_perplexity_ratio	CONIPHER	PhyClone	0	0.249864	PhyClone	1
log_perplexity_ratio	fastBE	Orchard	0	2.44514	Orchard	1
log_perplexity_ratio	fastBE	Pairtree	0	2.44528	Pairtree	1
log_perplexity_ratio	fastBE	PhyClone	0	2.50658	PhyClone	1
log_perplexity_ratio	Orchard	Pairtree	0.774187	0.000131945	Pairtree	0
log_perplexity_ratio	Orchard	PhyClone	8.90666e-08	0.0614407	PhyClone	1
log_perplexity_ratio	Pairtree	PhyClone	4.84582e-11	0.0613088	PhyClone	1

## Sheet: S34 TSSB-High Posterior Metrics
program	relationship_reconstruction_error	num_trees_rrl	depth	num_mutations	num_samples	run	perplexity	num_trees_perplex	truth_perplexity	log_perplexity_ratio
Orchard	0.0604075	4	1000	10000	2	0	5.96082	4	5.95595	0.00486591
Orchard	0.415986	3	1000	10000	4	0	5.77664	3	5.74775	0.0288985
Orchard	0.695177	1	1000	10000	8	0	5.71994	1	5.7173	0.0026361
Orchard	0.637109	1	1000	10000	16	0	5.94617	1	5.89558	0.0505888
CONIPHER	0.000248455	1	1000	10000	2	0	5.95578	1	5.95595	-0.000168233
CONIPHER	0.00540458	16	1000	10000	4	0	5.76476	16	5.74775	0.0170167
CONIPHER	0.136868	1	1000	10000	8	0	5.73525	1	5.7173	0.0179417
CONIPHER	0.00246902	2	1000	10000	16	0	5.89799	2	5.89558	0.00240799
PhyClone	0.000211858	16	1000	10000	2	0	5.95536	16	5.95595	-0.000591826
PhyClone	0.0030441	51	1000	10000	4	0	5.76476	51	5.74775	0.0170169
PhyClone	0.126552	2	1000	10000	8	0	5.7077	2	5.7173	-0.00960295
PhyClone	0	1	1000	10000	16	0	5.89558	1	5.89558	-2.66454e-15
Pairtree	0.0570365	8	1000	10000	2	0	5.96082	8	5.95595	0.00486591
Pairtree	0.394703	27	1000	10000	4	0	5.77664	27	5.74775	0.0288983
Pairtree	0.704926	2	1000	10000	8	0	5.7198	2	5.7173	0.00249673
Pairtree	0.637109	3	1000	10000	16	0	5.94617	3	5.89558	0.0505888
fastBE	0.00039407	1	1000	10000	2	0	5.95602	1	5.95595	7.25627e-05
fastBE	0.0227779	1	1000	10000	4	0	5.76543	1	5.74775	0.0176822
fastBE	0.401735	1	1000	10000	8	0	5.70833	1	5.7173	-0.00897505
fastBE	0	1	1000	10000	16	0	5.89624	1	5.89558	0.000665821
Orchard	0.00417212	2	1000	10000	2	1	6.04374	2	6.0312	0.0125421
Orchard	0.0253094	2	1000	10000	4	1	6.0358	2	6.01314	0.0226617
Orchard	0.00895552	2	1000	10000	8	1	6.06216	2	6.03126	0.0309031
Orchard	0.0180362	2	1000	10000	16	1	6.11998	2	6.03429	0.0856936
CONIPHER	0.000377647	1	1000	10000	2	1	6.03194	1	6.0312	0.000739824
CONIPHER	0.00883928	2	1000	10000	4	1	6.01566	2	6.01314	0.00252559
CONIPHER	0.00060128	1	1000	10000	8	1	6.03297	1	6.03126	0.00171468
CONIPHER	0.00059994	1	1000	10000	16	1	6.03438	1	6.03429	9.64314e-05
PhyClone	3.32348e-06	16	1000	10000	2	1	6.03125	16	6.0312	4.95668e-05
PhyClone	0.000392543	3	1000	10000	4	1	6.01315	3	6.01314	1.12064e-05
PhyClone	2.38431e-13	8	1000	10000	8	1	6.03126	8	6.03126	4.79508e-10
PhyClone	1.51047e-17	3	1000	10000	16	1	6.03429	3	6.03429	-1.77636e-15
Pairtree	0.00418968	6	1000	10000	2	1	6.04375	6	6.0312	0.012548
Pairtree	0.0317509	2	1000	10000	4	1	6.0358	2	6.01314	0.0226617
Pairtree	0.00895552	1	1000	10000	8	1	6.06216	1	6.03126	0.0309031
Pairtree	0.0184325	1	1000	10000	16	1	6.12067	1	6.03429	0.086384
fastBE	0.000179205	1	1000	10000	2	1	6.03187	1	6.0312	0.000665821
fastBE	0.000243612	1	1000	10000	4	1	6.01381	1	6.01314	0.000671394
fastBE	0	1	1000	10000	8	1	6.03193	1	6.03126	0.000665821
fastBE	0	1	1000	10000	16	1	6.03495	1	6.03429	0.000665821
Orchard	0.337541	4	1000	10000	2	2	6.00573	4	5.99528	0.0104491
Orchard	0.04782	1	1000	10000	4	2	6.03157	1	6.0082	0.023371
Orchard	0.680787	1	1000	10000	8	2	5.5279	1	5.56144	-0.0335463
Orchard	0.49947	1	1000	10000	16	2	5.21454	1	5.17831	0.0362299
CONIPHER	0.00616928	22	1000	10000	2	2	5.99692	22	5.99528	0.00164661
CONIPHER	0.000410601	1	1000	10000	4	2	6.01219	1	6.0082	0.00398314
CONIPHER	0.210736	1	1000	10000	8	2	6.15767	1	5.56144	0.596225
CONIPHER	0.0365775	8	1000	10000	16	2	5.28751	8	5.17831	0.109202
PhyClone	0.00240194	297	1000	10000	2	2	5.99692	297	5.99528	0.0016435
PhyClone	0.000384324	4	1000	10000	4	2	6.0109	4	6.0082	0.00269888
PhyClone	0.353253	3	1000	10000	8	2	5.51813	3	5.56144	-0.0433123
PhyClone	0.131437	4	1000	10000	16	2	5.20432	4	5.17831	0.0260063
Pairtree	0.328485	182	1000	10000	2	2	6.00573	182	5.99528	0.0104498
Pairtree	0.04782	1	1000	10000	4	2	6.03157	1	6.0082	0.023371
Pairtree	0.680787	2	1000	10000	8	2	5.5279	2	5.56144	-0.0335463
Pairtree	0.49947	5	1000	10000	16	2	5.21454	5	5.17831	0.0362299
fastBE	0.0198972	1	1000	10000	2	2	5.99759	1	5.99528	0.00230878
fastBE	0.000769517	1	1000	10000	4	2	6.01234	1	6.0082	0.0041346
fastBE	0.353246	1	1000	10000	8	2	5.5188	1	5.56144	-0.0426439
fastBE	0.18017	1	1000	10000	16	2	5.20498	1	5.17831	0.0266702
Orchard	0.0818846	2	1000	10000	2	3	6.00733	2	6.01325	-0.0059183
Orchard	0.356361	2	1000	10000	4	3	5.87648	2	5.86339	0.0130955
Orchard	0.667608	3	1000	10000	8	3	5.93357	3	5.84362	0.0899478
Orchard	0.735349	1	1000	10000	16	3	6.03678	1	6.00605	0.0307246
CONIPHER	0.0661407	1	1000	10000	2	3	6.14034	1	6.01325	0.127093
CONIPHER	0.064223	10	1000	10000	4	3	5.85865	10	5.86339	-0.00473653
CONIPHER	0.0488346	16	1000	10000	8	3	5.92708	16	5.84362	0.0834583
CONIPHER	0.0809409	1	1000	10000	16	3	6.23077	1	6.00605	0.22471
PhyClone	0.0660781	3	1000	10000	2	3	5.99755	3	6.01325	-0.0157003
PhyClone	0.134183	25	1000	10000	4	3	5.85868	25	5.86339	-0.00470478
PhyClone	0.00956716	56	1000	10000	8	3	5.91132	56	5.84362	0.0676955
PhyClone	0.0819829	1	1000	10000	16	3	6.004	1	6.00605	-0.00205476
Pairtree	0.0818846	2	1000	10000	2	3	6.00733	2	6.01325	-0.0059183
Pairtree	0.307716	3	1000	10000	4	3	5.87728	3	5.86339	0.0138984
Pairtree	0.658419	37	1000	10000	8	3	5.93357	37	5.84362	0.0899478
Pairtree	0.735349	1	1000	10000	16	3	6.03678	1	6.00605	0.0307246
fastBE	0.066136	1	1000	10000	2	3	5.99822	1	6.01325	-0.0150345
fastBE	0.134189	1	1000	10000	4	3	5.85935	1	5.86339	-0.00403898
fastBE	0.0151226	1	1000	10000	8	3	5.91198	1	5.84362	0.0683607
fastBE	0.0808625	1	1000	10000	16	3	8.21019	1	6.00605	2.20414
Orchard	0.464753	1	1000	10000	2	4	5.29391	1	5.56461	-0.270702
Orchard	0.00399392	1	1000	10000	4	4	6.04767	1	6.02931	0.0183571
Orchard	0.671531	4	1000	10000	8	4	5.51629	4	5.52162	-0.00533082
Orchard	0.423171	1	1000	10000	16	4	5.98145	1	5.92873	0.0527276
CONIPHER	0.268641	1	1000	10000	2	4	5.29215	1	5.56461	-0.272454
CONIPHER	0	1	1000	10000	4	4	6.02931	1	6.02931	1.95399e-14
CONIPHER	0.248096	9	1000	10000	8	4	5.50527	9	5.52162	-0.0163476
CONIPHER	0.0279238	1	1000	10000	16	4	5.98713	1	5.92873	0.0584035
PhyClone	0.268409	1	1000	10000	2	4	5.29168	1	5.56461	-0.272932
PhyClone	0	1	1000	10000	4	4	6.02931	1	6.02931	1.06581e-14
PhyClone	0.258416	201	1000	10000	8	4	5.50488	201	5.52162	-0.0167378
PhyClone	0.184882	1	1000	10000	16	4	5.92633	1	5.92873	-0.00239782
Pairtree	0.464753	1	1000	10000	2	4	5.29391	1	5.56461	-0.270702
Pairtree	0.00399392	1	1000	10000	4	4	6.04767	1	6.02931	0.0183571
Pairtree	0.669007	67	1000	10000	8	4	5.51629	67	5.52162	-0.00532917
Pairtree	0.423171	1	1000	10000	16	4	5.98145	1	5.92873	0.0527276
fastBE	0.268409	1	1000	10000	2	4	5.29234	1	5.56461	-0.272266
fastBE	0	1	1000	10000	4	4	6.02998	1	6.02931	0.000665821
fastBE	0.347148	1	1000	10000	8	4	5.50555	1	5.52162	-0.0160729
fastBE	0.184882	1	1000	10000	16	4	5.92699	1	5.92873	-0.001732
Orchard	0.0164217	4	1000	10000	2	5	6.03345	4	6.02238	0.0110695
Orchard	0.0113608	1	1000	10000	4	5	6.02924	1	6.01536	0.0138741
Orchard	0.592141	1	1000	10000	8	5	5.92237	1	5.91007	0.0123052
Orchard	0.0111406	1	1000	10000	16	5	6.08238	1	6.03074	0.0516412
CONIPHER	0.000465425	2	1000	10000	2	5	6.02268	2	6.02238	0.000298996
CONIPHER	0	1	1000	10000	4	5	6.01536	1	6.01536	2.22045e-14
CONIPHER	0.121509	2	1000	10000	8	5	6.17733	2	5.91007	0.267268
CONIPHER		0	1000	10000	16	5		0	6.03074
PhyClone	0.00713605	166	1000	10000	2	5	6.02187	166	6.02238	-0.000508832
PhyClone	0	1	1000	10000	4	5	6.01536	1	6.01536	7.99361e-15
PhyClone	0.122136	1	1000	10000	8	5	5.90033	1	5.91007	-0.00973659
PhyClone	0	1	1000	10000	16	5	6.03074	1	6.03074	1.77636e-15
Pairtree	0.0120391	43	1000	10000	2	5	6.03347	43	6.02238	0.0110954
Pairtree	0.0113608	1	1000	10000	4	5	6.02924	1	6.01536	0.0138741
Pairtree	0.592141	1	1000	10000	8	5	5.92237	1	5.91007	0.0123052
Pairtree	0.0111406	1	1000	10000	16	5	6.08238	1	6.03074	0.0516412
fastBE	0.00964461	1	1000	10000	2	5	6.02252	1	6.02238	0.000140972
fastBE	0	1	1000	10000	4	5	6.01603	1	6.01536	0.000665821
fastBE	0.122136	1	1000	10000	8	5	5.90099	1	5.91007	-0.00907077
fastBE	0	1	1000	10000	16	5	6.03141	1	6.03074	0.000665821
Orchard	0.4454	4	1000	10000	2	6	4.03579	4	4.22218	-0.186386
Orchard	0.448801	2	1000	10000	4	6	6.03499	2	6.01929	0.0156933
Orchard	0.589523	1	1000	10000	8	6	6.0489	1	6.02855	0.0203487
Orchard	0.0152845	1	1000	10000	16	6	6.10437	1	6.033	0.071365
CONIPHER	0.124857	17	1000	10000	2	6	4.8081	17	4.22218	0.585922
CONIPHER	0.00286648	2	1000	10000	4	6	6.02139	2	6.01929	0.00209847
CONIPHER	0.0406443	1	1000	10000	8	6	6.14224	1	6.02855	0.113689
CONIPHER	1.60016e-07	1	1000	10000	16	6	6.03305	1	6.033	4.72451e-05
PhyClone	0.121185	4047	1000	10000	2	6	4.03632	4047	4.22218	-0.185855
PhyClone	0.00230686	6	1000	10000	4	6	6.0193	6	6.01929	4.67836e-06
PhyClone	0.343224	2	1000	10000	8	6	6.02422	2	6.02855	-0.00432913
PhyClone	0	1	1000	10000	16	6	6.033	1	6.033	8.88178e-16
Pairtree	0.43359	2203	1000	10000	2	6	4.03579	2203	4.22218	-0.186386
Pairtree	0.448801	2	1000	10000	4	6	6.03499	2	6.01929	0.0156933
Pairtree	0.589523	1	1000	10000	8	6	6.0489	1	6.02855	0.0203487
Pairtree	0.0152845	1	1000	10000	16	6	6.10437	1	6.033	0.071365
fastBE	0.247811	1	1000	10000	2	6	4.03533	1	4.22218	-0.186851
fastBE	0.00809952	1	1000	10000	4	6	6.01992	1	6.01929	0.000624725
fastBE	0.343224	1	1000	10000	8	6	6.02489	1	6.02855	-0.00366331
fastBE	0.00179908	1	1000	10000	16	6	6.10885	1	6.033	0.0758504
Orchard	0.418651	4	1000	10000	2	7	5.77711	4	5.78506	-0.00794616
Orchard	0.728997	3	1000	10000	4	7	5.52133	3	5.5494	-0.0280674
Orchard	0.696753	1	1000	10000	8	7	5.63888	1	5.64653	-0.00764791
Orchard	0.683459	1	1000	10000	16	7	4.88979	1	4.88557	0.00422458
CONIPHER	0.0686359	82	1000	10000	2	7	5.77074	82	5.78506	-0.014319
CONIPHER	0.127579	7	1000	10000	4	7	5.51448	7	5.5494	-0.0349182
CONIPHER	0.202673	1	1000	10000	8	7	6.09527	1	5.64653	0.448741
CONIPHER	0.326517	20	1000	10000	16	7	4.91356	20	4.88557	0.0279876
PhyClone	0.0327373	225	1000	10000	2	7	5.77074	225	5.78506	-0.014319
PhyClone	0.0715033	13	1000	10000	4	7	5.51446	13	5.5494	-0.034942
PhyClone	0.483069	2	1000	10000	8	7	5.62488	2	5.64653	-0.0216491
PhyClone	0.29732	2	1000	10000	16	7	4.87657	2	4.88557	-0.00899506
Pairtree	0.436603	162	1000	10000	2	7	5.77711	162	5.78506	-0.00794616
Pairtree	0.721974	4	1000	10000	4	7	5.52133	4	5.5494	-0.0280698
Pairtree	0.696753	1	1000	10000	8	7	5.63888	1	5.64653	-0.00764791
Pairtree	0.683459	14	1000	10000	16	7	4.88979	14	4.88557	0.00422458
fastBE	0.191246	1	1000	10000	2	7	5.77141	1	5.78506	-0.0136532
fastBE	0.036289	1	1000	10000	4	7	5.51512	1	5.5494	-0.0342784
fastBE	0.483069	1	1000	10000	8	7	5.62555	1	5.64653	-0.0209833
fastBE	0.313606	1	1000	10000	16	7	4.87558	1	4.88557	-0.00999436
Orchard	0.0338101	3	1000	10000	2	8	5.98077	3	5.97529	0.00547885
Orchard	0.592768	4	1000	10000	4	8	5.54979	4	5.52528	0.0245078
Orchard	0.0512712	1	1000	10000	8	8	6.03721	1	6.01003	0.02718
Orchard	0.715118	1	1000	10000	16	8	5.63503	1	5.61172	0.0233031
CONIPHER	0.000378756	12	1000	10000	2	8	5.97281	12	5.97529	-0.00247532
CONIPHER	0.0495396	203	1000	10000	4	8	5.53814	203	5.52528	0.0128562
CONIPHER	0.000229983	1	1000	10000	8	8	6.01303	1	6.01003	0.00299973
CONIPHER	0.110573	1	1000	10000	16	8	5.93089	1	5.61172	0.319164
PhyClone	0.00252819	401	1000	10000	2	8	5.97253	401	5.97529	-0.00275491
PhyClone	0.00857264	726	1000	10000	4	8	5.53554	726	5.52528	0.0102607
PhyClone	2.22103e-08	8	1000	10000	8	8	6.01006	8	6.01003	2.58222e-05
PhyClone	0.217204	1	1000	10000	16	8	5.60437	1	5.61172	-0.00734865
Pairtree	0.043202	237	1000	10000	2	8	5.98076	237	5.97529	0.0054747
Pairtree	0.577256	61	1000	10000	4	8	5.54979	61	5.52528	0.0245144
Pairtree	0.0512712	2	1000	10000	8	8	6.03721	2	6.01003	0.0271807
Pairtree	0.715118	2	1000	10000	16	8	5.63503	2	5.61172	0.0233031
fastBE	0.015274	1	1000	10000	2	8	5.97345	1	5.97529	-0.00184069
fastBE	0.0771144	1	1000	10000	4	8	5.53584	1	5.52528	0.0105641
fastBE	0	1	1000	10000	8	8	6.0107	1	6.01003	0.000665821
fastBE	0.217204	1	1000	10000	16	8	5.60504	1	5.61172	-0.00668283
Orchard	0.527799	4	1000	10000	2	9	5.53212	4	5.56772	-0.0356001
Orchard	0.640409	2	1000	10000	4	9	5.76808	2	5.75254	0.0155376
Orchard	0.64236	1	1000	10000	8	9	5.45853	1	5.48825	-0.0297209
Orchard	0.620852	1	1000	10000	16	9	5.93941	1	5.90024	0.0391739
CONIPHER	0.0236884	4	1000	10000	2	9	5.52995	4	5.56772	-0.0377668
CONIPHER	0.0163132	3	1000	10000	4	9	5.75424	3	5.75254	0.00169235
CONIPHER	0.0928938	1	1000	10000	8	9	5.43743	1	5.48825	-0.050816
CONIPHER	0.000549415	1	1000	10000	16	9	5.90274	1	5.90024	0.00250197
PhyClone	0.0624175	109	1000	10000	2	9	5.528	109	5.56772	-0.0397226
PhyClone	0.000777448	10	1000	10000	4	9	5.75424	10	5.75254	0.00169499
PhyClone	0.0927774	1	1000	10000	8	9	5.43653	1	5.48825	-0.0517184
PhyClone	0	1	1000	10000	16	9	5.90024	1	5.90024	-1.77636e-15
Pairtree	0.543573	26	1000	10000	2	9	5.53212	26	5.56772	-0.0355997
Pairtree	0.640409	3	1000	10000	4	9	5.76808	3	5.75254	0.0155376
Pairtree	0.64236	1	1000	10000	8	9	5.45853	1	5.48825	-0.0297209
Pairtree	0.620852	1	1000	10000	16	9	5.93941	1	5.90024	0.0391739
fastBE	0.129809	1	1000	10000	2	9	5.52884	1	5.56772	-0.0388801
fastBE	0.000177438	1	1000	10000	4	9	5.75489	1	5.75254	0.0023454
fastBE	0.0927774	1	1000	10000	8	9	5.43719	1	5.48825	-0.0510526
fastBE	0	1	1000	10000	16	9	5.9009	1	5.90024	0.000665821
Orchard	0.335987	1	1000	10000	2	10	6.01645	1	6.01045	0.00599152
Orchard	0.564574	4	1000	10000	4	10	5.64666	4	5.66174	-0.0150792
Orchard	0.751699	1	1000	10000	8	10	5.67548	1	5.66159	0.0138959
Orchard	0.268014	1	1000	10000	16	10	6.03671	1	5.96813	0.0685818
CONIPHER	0.00661742	1	1000	10000	2	10	6.01923	1	6.01045	0.00877731
CONIPHER	0.0276441	11	1000	10000	4	10	5.63426	11	5.66174	-0.0274855
CONIPHER	0.013269	4	1000	10000	8	10	5.65428	4	5.66159	-0.00730451
CONIPHER	0.0262439	1	1000	10000	16	10	6.02923	1	5.96813	0.0610983
PhyClone	0.00661676	3	1000	10000	2	10	6.00507	3	6.01045	-0.00538679
PhyClone	0.0699727	15	1000	10000	4	10	5.63384	15	5.66174	-0.0279041
PhyClone	0.258034	3	1000	10000	8	10	5.65274	3	5.66159	-0.00885121
PhyClone	0	1	1000	10000	16	10	5.96813	1	5.96813	0
Pairtree	0.335987	1	1000	10000	2	10	6.01645	1	6.01045	0.00599152
Pairtree	0.546374	10	1000	10000	4	10	5.64666	10	5.66174	-0.0150792
Pairtree	0.757633	4	1000	10000	8	10	5.6772	4	5.66159	0.0156142
Pairtree	0.268014	1	1000	10000	16	10	6.03671	1	5.96813	0.0685818
fastBE	0.302898	1	1000	10000	2	10	22.9272	1	6.01045	16.9167
fastBE	0.180549	1	1000	10000	4	10	5.63451	1	5.66174	-0.0272383
fastBE	0.488461	1	1000	10000	8	10	5.66178	1	5.66159	0.000188495
fastBE	0.0261893	1	1000	10000	16	10	5.96888	1	5.96813	0.000755162
Orchard	0.722585	1	1000	10000	2	11	5.92602	1	5.93813	-0.0121075
Orchard	0.415763	1	1000	10000	4	11	5.75523	1	5.75364	0.00158425
Orchard	0.526849	1	1000	10000	8	11	5.84404	1	5.82288	0.0211587
Orchard	0.0182693	1	1000	10000	16	11	6.08524	1	6.0254	0.0598416
CONIPHER	0.0334241	1	1000	10000	2	11	5.98885	1	5.93813	0.0507227
CONIPHER	0.0192936	1	1000	10000	4	11	5.73504	1	5.75364	-0.0186007
CONIPHER	0.000880888	1	1000	10000	8	11	5.82573	1	5.82288	0.0028481
CONIPHER	1.52015e-06	1	1000	10000	16	11	6.02669	1	6.0254	0.00128241
PhyClone	0.495223	52	1000	10000	2	11	5.91522	52	5.93813	-0.0229051
PhyClone	0.155071	3	1000	10000	4	11	5.73472	3	5.75364	-0.0189245
PhyClone	0.000144474	2	1000	10000	8	11	5.82359	2	5.82288	0.000701845
PhyClone	0	1	1000	10000	16	11	6.0254	1	6.0254	-1.77636e-15
Pairtree	0.584172	2	1000	10000	2	11	5.92602	2	5.93813	-0.0121083
Pairtree	0.415763	2	1000	10000	4	11	5.75523	2	5.75364	0.00158425
Pairtree	0.526849	2	1000	10000	8	11	5.84404	2	5.82288	0.0211587
Pairtree	0.0182693	1	1000	10000	16	11	6.08524	1	6.0254	0.0598416
fastBE	0.495491	1	1000	10000	2	11	5.91585	1	5.93813	-0.0222729
fastBE	0.263414	1	1000	10000	4	11	5.74895	1	5.75364	-0.00469282
fastBE	0.000144474	1	1000	10000	8	11	5.82425	1	5.82288	0.00136766
fastBE	0	1	1000	10000	16	11	6.02607	1	6.0254	0.000665821
Orchard	0.541801	4	1000	10000	2	12	5.5105	4	5.53882	-0.0283145
Orchard	0.121985	4	1000	10000	4	12	5.82588	4	5.80515	0.0207371
Orchard	0.710505	1	1000	10000	8	12	5.80522	1	5.79687	0.00835233
Orchard	0.244142	1	1000	10000	16	12	5.39155	1	5.39889	-0.00734014
CONIPHER	0.0349663	38	1000	10000	2	12	5.52368	38	5.53882	-0.0151424
CONIPHER	0.00257869	8	1000	10000	4	12	5.82485	8	5.80515	0.0197086
CONIPHER	0.0756179	1	1000	10000	8	12	6.06434	1	5.79687	0.267469
CONIPHER	0.223858	1	1000	10000	16	12	5.99086	1	5.39889	0.591966
PhyClone	0.0361236	985	1000	10000	2	12	5.50601	985	5.53882	-0.0328071
PhyClone	0.00123889	69	1000	10000	4	12	5.82485	69	5.80515	0.0196994
PhyClone	0.128966	2	1000	10000	8	12	5.79069	2	5.79687	-0.00618179
PhyClone	0.244142	1	1000	10000	16	12	5.39155	1	5.39889	-0.00734014
Pairtree	0.494506	674	1000	10000	2	12	5.51051	674	5.53882	-0.0283138
Pairtree	0.132149	17	1000	10000	4	12	5.82588	17	5.80515	0.0207377
Pairtree	0.710505	1	1000	10000	8	12	5.80522	1	5.79687	0.00835233
Pairtree	0.244142	4	1000	10000	16	12	5.39155	4	5.39889	-0.00734014
fastBE	0.148098	1	1000	10000	2	12	5.50667	1	5.53882	-0.0321491
fastBE	0.00863557	1	1000	10000	4	12	5.8255	1	5.80515	0.0203528
fastBE	0.128966	1	1000	10000	8	12	5.79136	1	5.79687	-0.00551597
fastBE	0.244142	1	1000	10000	16	12	5.3922	1	5.39889	-0.00669684
Orchard	0.509257	4	1000	10000	2	13	4.73149	4	4.79841	-0.0669142
Orchard	0.552059	1	1000	10000	4	13	6.00796	1	6.02544	-0.0174829
Orchard	0.272391	2	1000	10000	8	13	5.96341	2	5.93328	0.0301331
Orchard	0.518792	2	1000	10000	16	13	5.95193	2	5.90128	0.0506525
CONIPHER	0.0611076	87	1000	10000	2	13	4.72833	87	4.79841	-0.0700796
CONIPHER	0.250122	1	1000	10000	4	13	5.99311	1	6.02544	-0.0323391
CONIPHER	0.00838002	1	1000	10000	8	13	5.94312	1	5.93328	0.00984379
CONIPHER	0.0162062	4	1000	10000	16	13	5.90296	4	5.90128	0.0016786
PhyClone	0.0646213	364	1000	10000	2	13	4.72833	364	4.79841	-0.0700796
PhyClone	0.250122	1	1000	10000	4	13	5.99311	1	6.02544	-0.0323391
PhyClone	0.000183907	4	1000	10000	8	13	5.93485	4	5.93328	0.00157504
PhyClone	0.00029796	4	1000	10000	16	13	5.90362	4	5.90128	0.00233844
Pairtree	0.484807	342	1000	10000	2	13	4.73149	342	4.79841	-0.0669142
Pairtree	0.552059	1	1000	10000	4	13	6.00796	1	6.02544	-0.0174829
Pairtree	0.272391	4	1000	10000	8	13	5.96341	4	5.93328	0.0301331
Pairtree	0.518792	10	1000	10000	16	13	5.95193	10	5.90128	0.0506525
fastBE	0.203503	1	1000	10000	2	13	4.72899	1	4.79841	-0.0694138
fastBE	0.250122	1	1000	10000	4	13	5.99377	1	6.02544	-0.0316733
fastBE	0.123426	1	1000	10000	8	13	5.93396	1	5.93328	0.000678471
fastBE	0.00106605	1	1000	10000	16	13	5.90456	1	5.90128	0.00328597
Orchard	0.323621	2	1000	10000	2	14	5.92269	2	5.92738	-0.00469348
Orchard	0.0035946	1	1000	10000	4	14	6.05348	1	6.03616	0.0173261
Orchard	0.0176875	1	1000	10000	8	14	6.06384	1	6.03286	0.0309792
Orchard	0.405994	1	1000	10000	16	14	5.98187	1	5.92225	0.0596229
CONIPHER	0.0134674	14	1000	10000	2	14	5.91836	14	5.92738	-0.00902366
CONIPHER		0	1000	10000	4	14		0	6.03616
CONIPHER	0.0001967	1	1000	10000	8	14	6.03292	1	6.03286	5.617e-05
CONIPHER	0.000273568	2	1000	10000	16	14	5.92242	2	5.92225	0.000178427
PhyClone	0.0125503	5	1000	10000	2	14	5.91836	5	5.92738	-0.00902366
PhyClone	1.6342e-19	2	1000	10000	4	14	6.03616	2	6.03616	-1.59872e-14
PhyClone	0	1	1000	10000	8	14	6.03286	1	6.03286	2.66454e-15
PhyClone	0	1	1000	10000	16	14	5.92225	1	5.92225	-1.77636e-15
Pairtree	0.323825	6	1000	10000	2	14	5.92269	6	5.92738	-0.00469347
Pairtree	0.0035946	1	1000	10000	4	14	6.05348	1	6.03616	0.0173261
Pairtree	0.0176875	2	1000	10000	8	14	6.06384	2	6.03286	0.0309792
Pairtree	0.405994	1	1000	10000	16	14	5.98187	1	5.92225	0.0596229
fastBE	0.0360796	1	1000	10000	2	14	5.91902	1	5.92738	-0.00835784
fastBE	0	1	1000	10000	4	14	6.03682	1	6.03616	0.000665821
fastBE	0	1	1000	10000	8	14	6.03353	1	6.03286	0.000665821
fastBE	0	1	1000	10000	16	14	5.92291	1	5.92225	0.000665821
Orchard	0.569953	3	1000	10000	2	15	5.70445	3	5.78664	-0.0821913
Orchard	0.468711	4	1000	10000	4	15	5.9337	4	5.90882	0.0248743
Orchard	0.0308808	1	1000	10000	8	15	6.06073	1	6.0264	0.034327
Orchard	0.579317	1	1000	10000	16	15	5.72815	1	5.69761	0.0305462
CONIPHER	0.17583	3	1000	10000	2	15	5.70219	3	5.78664	-0.0844462
CONIPHER	0.00232093	50	1000	10000	4	15	5.91608	50	5.90882	0.00725737
CONIPHER	7.44074e-06	1	1000	10000	8	15	6.02695	1	6.0264	0.000541192
CONIPHER	0.210178	1	1000	10000	16	15	5.6745	1	5.69761	-0.0231037
PhyClone	0.174538	28	1000	10000	2	15	5.70111	28	5.78664	-0.0855326
PhyClone	0.0126877	31	1000	10000	4	15	5.91608	31	5.90882	0.00725746
PhyClone	0	1	1000	10000	8	15	6.0264	1	6.0264	-3.55271e-15
PhyClone	0.209586	1	1000	10000	16	15	5.67322	1	5.69761	-0.0243855
Pairtree	0.576942	12	1000	10000	2	15	5.7044	12	5.78664	-0.0822352
Pairtree	0.4582	25	1000	10000	4	15	5.9337	25	5.90882	0.0248743
Pairtree	0.0308808	1	1000	10000	8	15	6.06073	1	6.0264	0.034327
Pairtree	0.579317	1	1000	10000	16	15	5.72815	1	5.69761	0.0305462
fastBE	0.177259	1	1000	10000	2	15	5.70176	1	5.78664	-0.084878
fastBE	0.0187358	1	1000	10000	4	15	5.91674	1	5.90882	0.00792319
fastBE	0.0369115	1	1000	10000	8	15	7.82689	1	6.0264	1.80049
fastBE	0.209586	1	1000	10000	16	15	5.67389	1	5.69761	-0.0237197
Orchard	0.0725295	4	1000	10000	2	16	5.53379	4	5.50682	0.0269708
Orchard	0.309014	3	1000	10000	4	16	5.9695	3	5.94489	0.0246115
Orchard	0.0145142	2	1000	10000	8	16	6.06516	2	6.03012	0.0350397
Orchard	0.736591	1	1000	10000	16	16	5.83781	1	5.81911	0.0186913
CONIPHER	0.09101	28	1000	10000	2	16	5.56793	28	5.50682	0.0611081
CONIPHER	0.000492317	6	1000	10000	4	16	5.94505	6	5.94489	0.000154943
CONIPHER	0.00127049	3	1000	10000	8	16	6.0314	3	6.03012	0.00128411
CONIPHER	0.100862	1	1000	10000	16	16	6.05032	1	5.81911	0.23121
PhyClone	0.0612695	183	1000	10000	2	16	5.53379	183	5.50682	0.0269733
PhyClone	0.000208494	12	1000	10000	4	16	5.94489	12	5.94489	1.99217e-07
PhyClone	1.3304e-08	4	1000	10000	8	16	6.03012	4	6.03012	1.95115e-07
PhyClone	0.497375	2	1000	10000	16	16	5.81242	2	5.81911	-0.00669178
Pairtree	0.0749758	140	1000	10000	2	16	5.53379	140	5.50682	0.0269708
Pairtree	0.308069	6	1000	10000	4	16	5.9695	6	5.94489	0.024613
Pairtree	0.0154991	1	1000	10000	8	16	6.0653	1	6.03012	0.0351855
Pairtree	0.736591	1	1000	10000	16	16	5.83781	1	5.81911	0.0186913
fastBE	0.0962879	1	1000	10000	2	16	5.53446	1	5.50682	0.0276366
fastBE	0.00623219	1	1000	10000	4	16	5.94571	1	5.94489	0.000818901
fastBE	0	1	1000	10000	8	16	6.03078	1	6.03012	0.000665821
fastBE	0.497375	1	1000	10000	16	16	5.81309	1	5.81911	-0.00602596
Orchard	0.375562	4	1000	10000	2	17	5.90027	4	5.91431	-0.0140336
Orchard	0.0218382	1	1000	10000	4	17	6.04146	1	6.02465	0.0168112
Orchard	0.516092	1	1000	10000	8	17	5.89066	1	5.87153	0.0191255
Orchard	0.578064	1	1000	10000	16	17	6.00534	1	5.95359	0.0517555
CONIPHER	0.240241	13	1000	10000	2	17	5.89962	13	5.91431	-0.0146927
CONIPHER	0	1	1000	10000	4	17	6.02465	1	6.02465	-1.77636e-15
CONIPHER	0.0494512	1	1000	10000	8	17	5.97857	1	5.87153	0.107032
CONIPHER	0.11754	1	1000	10000	16	17	6.23116	1	5.95359	0.277568
PhyClone	0.246044	138	1000	10000	2	17	5.89925	138	5.91431	-0.0150572
PhyClone	0	1	1000	10000	4	17	6.02465	1	6.02465	-7.10543e-15
PhyClone	0.0494512	2	1000	10000	8	17	5.86781	2	5.87153	-0.00372039
PhyClone	0.119897	3	1000	10000	16	17	5.95058	3	5.95359	-0.00300836
Pairtree	0.381342	29	1000	10000	2	17	5.90029	29	5.91431	-0.0140223
Pairtree	0.0218382	1	1000	10000	4	17	6.04146	1	6.02465	0.0168112
Pairtree	0.516092	1	1000	10000	8	17	5.89066	1	5.87153	0.0191255
Pairtree	0.578064	1	1000	10000	16	17	6.00534	1	5.95359	0.0517555
fastBE	0.0353686	1	1000	10000	2	17	6.04586	1	5.91431	0.131553
fastBE	0.0549591	1	1000	10000	4	17	9.35893	1	6.02465	3.33428
fastBE	0.0494512	1	1000	10000	8	17	5.86848	1	5.87153	-0.00305457
fastBE	0.119897	1	1000	10000	16	17	5.95125	1	5.95359	-0.00234253
Orchard	0.520535	2	1000	10000	2	18	5.93251	2	5.96066	-0.0281439
Orchard	0.0592219	4	1000	10000	4	18	6.01152	4	5.99954	0.0119876
Orchard	0.595448	2	1000	10000	8	18	5.6371	2	5.62147	0.015624
Orchard	0.0548381	1	1000	10000	16	18	6.07545	1	6.02045	0.0550033
CONIPHER	0.449621	7	1000	10000	2	18	5.92818	7	5.96066	-0.0324773
CONIPHER	0.000184463	5	1000	10000	4	18	6.00142	5	5.99954	0.00187903
CONIPHER	0.167433	6	1000	10000	8	18	5.60852	6	5.62147	-0.0129571
CONIPHER	0.008165	1	1000	10000	16	18	6.03671	1	6.02045	0.0162553
PhyClone	0.449799	4	1000	10000	2	18	5.92818	4	5.96066	-0.0324773
PhyClone	0.000376056	75	1000	10000	4	18	6.00092	75	5.99954	0.00138552
PhyClone	0.0886382	2	1000	10000	8	18	5.60649	2	5.62147	-0.0149869
PhyClone	0	1	1000	10000	16	18	6.02045	1	6.02045	-2.66454e-15
Pairtree	0.668662	4	1000	10000	2	18	5.93251	4	5.96066	-0.0281439
Pairtree	0.0597487	22	1000	10000	4	18	6.01153	22	5.99954	0.0119914
Pairtree	0.595401	3	1000	10000	8	18	5.6371	3	5.62147	0.0156254
Pairtree	0.0548381	1	1000	10000	16	18	6.07545	1	6.02045	0.0550033
fastBE	0.452716	1	1000	10000	2	18	5.92885	1	5.96066	-0.0318115
fastBE	0.00274965	1	1000	10000	4	18	6.00159	1	5.99954	0.00205221
fastBE	0.0730273	1	1000	10000	8	18	5.60715	1	5.62147	-0.0143239
fastBE	0.0266381	1	1000	10000	16	18	6.0205	1	6.02045	4.61397e-05
Orchard	0.38388	4	1000	10000	2	19	5.43368	4	5.49188	-0.058204
Orchard	0.631146	1	1000	10000	4	19	5.90361	1	5.90138	0.00223011
Orchard	0.26444	2	1000	10000	8	19	5.97604	2	5.92885	0.0471846
Orchard	0.142906	1	1000	10000	16	19	6.04398	1	5.99503	0.0489427
CONIPHER	0.127339	67	1000	10000	2	19	5.43347	67	5.49188	-0.0584071
CONIPHER	0.0072372	1	1000	10000	4	19	5.92608	1	5.90138	0.024695
CONIPHER	0.000375653	3	1000	10000	8	19	5.93292	3	5.92885	0.00406987
CONIPHER	0.00020408	1	1000	10000	16	19	6.00169	1	5.99503	0.00665967
PhyClone	0.122479	62	1000	10000	2	19	5.4315	62	5.49188	-0.0603757
PhyClone	0.269314	16	1000	10000	4	19	5.89757	16	5.90138	-0.00381184
PhyClone	0.000194699	2	1000	10000	8	19	5.93291	2	5.92885	0.00405589
PhyClone	0.000218911	2	1000	10000	16	19	5.99858	2	5.99503	0.00354852
Pairtree	0.331307	41	1000	10000	2	19	5.43368	41	5.49188	-0.058204
Pairtree	0.592314	3	1000	10000	4	19	5.90179	3	5.90138	0.000406338
Pairtree	0.26444	2	1000	10000	8	19	5.97604	2	5.92885	0.0471846
Pairtree	0.142906	6	1000	10000	16	19	6.04398	6	5.99503	0.0489427
fastBE	0.154531	1	1000	10000	2	19	5.43217	1	5.49188	-0.0597105
fastBE	0.142593	1	1000	10000	4	19	5.8996	1	5.90138	-0.00178015
fastBE	0.000194699	1	1000	10000	8	19	5.93357	1	5.92885	0.00472171
fastBE	0.00019772	1	1000	10000	16	19	5.99923	1	5.99503	0.00419479
Orchard	0.13622	1	1000	10000	2	20	5.72538	1	5.73367	-0.00828485
Orchard	0.565819	1	1000	10000	4	20	5.9867	1	5.98251	0.00418352
Orchard	0.391014	2	1000	10000	8	20	5.93985	2	5.90923	0.0306185
Orchard	0.148986	1	1000	10000	16	20	6.06673	1	6.00672	0.0600073
CONIPHER	0.0109849	1	1000	10000	2	20	5.72205	1	5.73367	-0.0116179
CONIPHER	0.000900627	2	1000	10000	4	20	5.98081	2	5.98251	-0.00169861
CONIPHER	0.000168377	1	1000	10000	8	20	5.90924	1	5.90923	1.27824e-05
CONIPHER	0.000612321	1	1000	10000	16	20	6.03511	1	6.00672	0.0283839
PhyClone	0.010342	18	1000	10000	2	20	5.72186	18	5.73367	-0.0118074
PhyClone	0.00116426	15	1000	10000	4	20	5.98039	15	5.98251	-0.00212625
PhyClone	0.000122408	3	1000	10000	8	20	5.91229	3	5.90923	0.00306594
PhyClone	0	1	1000	10000	16	20	6.00672	1	6.00672	4.44089e-15
Pairtree	0.127654	2	1000	10000	2	20	5.72451	2	5.73367	-0.00915919
Pairtree	0.565819	4	1000	10000	4	20	5.9867	4	5.98251	0.00418352
Pairtree	0.391014	2	1000	10000	8	20	5.93985	2	5.90923	0.0306185
Pairtree	0.148986	1	1000	10000	16	20	6.06673	1	6.00672	0.0600073
fastBE	0.0106231	1	1000	10000	2	20	5.72222	1	5.73367	-0.0114495
fastBE	0.000932362	1	1000	10000	4	20	5.98105	1	5.98251	-0.00146583
fastBE	0.000168377	1	1000	10000	8	20	5.91296	1	5.90923	0.00373195
fastBE	0.00122954	1	1000	10000	16	20	6.0077	1	6.00672	0.000972544
Orchard	0.113303	3	1000	10000	2	21	5.89911	3	5.91187	-0.0127617
Orchard	0.0584144	2	1000	10000	4	21	6.02975	2	6.01861	0.0111374
Orchard	0.670937	1	1000	10000	8	21	5.8243	1	5.80772	0.0165761
Orchard	0.40358	1	1000	10000	16	21	5.98317	1	5.92586	0.0573075
CONIPHER	0.0442201	2	1000	10000	2	21	5.89303	2	5.91187	-0.0188465
CONIPHER	1.80561e-06	2	1000	10000	4	21	6.01862	2	6.01861	8.97786e-06
CONIPHER	0.0850642	2	1000	10000	8	21	6.0275	2	5.80772	0.219774
CONIPHER	0.00157336	1	1000	10000	16	21	5.93029	1	5.92586	0.00442388
PhyClone	0.0153202	4	1000	10000	2	21	5.89224	4	5.91187	-0.019627
PhyClone	1.20872e-06	5	1000	10000	4	21	6.01862	5	6.01861	1.02969e-05
PhyClone	0.000184058	1	1000	10000	8	21	5.80777	1	5.80772	4.54962e-05
PhyClone	0.00446743	2	1000	10000	16	21	5.92176	2	5.92586	-0.00410388
Pairtree	0.115841	4	1000	10000	2	21	5.89911	4	5.91187	-0.0127616
Pairtree	0.0584069	3	1000	10000	4	21	6.02976	3	6.01861	0.0111412
Pairtree	0.670937	2	1000	10000	8	21	5.8243	2	5.80772	0.0165761
Pairtree	0.40358	1	1000	10000	16	21	5.98317	1	5.92586	0.0573075
fastBE	0.0615145	1	1000	10000	2	21	5.89291	1	5.91187	-0.0189617
fastBE	0.0940937	1	1000	10000	4	21	6.4692	1	6.01861	0.450584
fastBE	0.00578426	1	1000	10000	8	21	5.80832	1	5.80772	0.000593334
fastBE	0.00446743	1	1000	10000	16	21	5.92243	1	5.92586	-0.00343806
Orchard	0.114233	2	1000	10000	2	22	6.02969	2	6.03004	-0.000350045
Orchard	0.00948524	2	1000	10000	4	22	6.03957	2	6.01782	0.021751
Orchard	0.616554	2	1000	10000	8	22	5.64156	2	5.4951	0.146465
Orchard	0.455929	1	1000	10000	16	22	5.91502	1	5.85764	0.0573739
CONIPHER	0.15652	2	1000	10000	2	22	6.13954	2	6.03004	0.109499
CONIPHER	0.00275333	1	1000	10000	4	22	6.01872	1	6.01782	0.000906363
CONIPHER	0.0176391	6	1000	10000	8	22	5.62921	6	5.4951	0.13411
CONIPHER	0.158195	1	1000	10000	16	22	5.85307	1	5.85764	-0.00456961
PhyClone	0.095557	2	1000	10000	2	22	6.02427	2	6.03004	-0.00577132
PhyClone	0.00189885	18	1000	10000	4	22	6.01781	18	6.01782	-6.86931e-06
PhyClone	0.00504779	7	1000	10000	8	22	5.62922	7	5.4951	0.134125
PhyClone	0.158194	1	1000	10000	16	22	5.85262	1	5.85764	-0.00502556
Pairtree	0.114226	2	1000	10000	2	22	6.02969	2	6.03004	-0.000350045
Pairtree	0.00948311	4	1000	10000	4	22	6.03958	4	6.01782	0.0217629
Pairtree	0.616554	1	1000	10000	8	22	5.64156	1	5.4951	0.146465
Pairtree	0.455929	1	1000	10000	16	22	5.91502	1	5.85764	0.0573739
fastBE	0.156493	1	1000	10000	2	22	6.14015	1	6.03004	0.110115
fastBE	0.00215671	1	1000	10000	4	22	6.01847	1	6.01782	0.000656959
fastBE	0.0176391	1	1000	10000	8	22	5.62987	1	5.4951	0.134776
fastBE	0.158194	1	1000	10000	16	22	5.85328	1	5.85764	-0.00435973
Orchard	0.0681169	4	1000	10000	2	23	5.9301	4	5.94418	-0.0140819
Orchard	0.0236098	1	1000	10000	4	23	6.04409	1	6.02906	0.0150347
Orchard	0.00518656	1	1000	10000	8	23	6.04922	1	6.02628	0.0229423
Orchard	0.656973	1	1000	10000	16	23	5.91185	1	5.88556	0.0262889
CONIPHER	0.0295674	2	1000	10000	2	23	5.92486	2	5.94418	-0.0193254
CONIPHER	0	1	1000	10000	4	23	6.02906	1	6.02906	1.42109e-14
CONIPHER	0.0009979	1	1000	10000	8	23	6.02871	1	6.02628	0.00243006
CONIPHER	6.62466e-05	4	1000	10000	16	23	5.88862	4	5.88556	0.00305975
PhyClone	0.00567936	6	1000	10000	2	23	5.92402	6	5.94418	-0.020166
PhyClone	0	1	1000	10000	4	23	6.02906	1	6.02906	7.99361e-15
PhyClone	9.05904e-12	4	1000	10000	8	23	6.02628	4	6.02628	1.06559e-07
PhyClone	6.29863e-05	2	1000	10000	16	23	5.8886	2	5.88556	0.00304469
Pairtree	0.0696811	5	1000	10000	2	23	5.9301	5	5.94418	-0.0140819
Pairtree	0.0236098	1	1000	10000	4	23	6.04409	1	6.02906	0.0150347
Pairtree	0.00518656	1	1000	10000	8	23	6.04922	1	6.02628	0.0229423
Pairtree	0.656973	1	1000	10000	16	23	5.91185	1	5.88556	0.0262889
fastBE	0.0525238	1	1000	10000	2	23	5.92468	1	5.94418	-0.0195012
fastBE	0.0530773	1	1000	10000	4	23	7.76496	1	6.02906	1.73591
fastBE	0	1	1000	10000	8	23	6.02694	1	6.02628	0.000665821
fastBE	6.29863e-05	1	1000	10000	16	23	5.88927	1	5.88556	0.00371051
Orchard	0.576073	4	1000	10000	2	24	5.66216	4	5.69369	-0.0315328
Orchard	0.181274	3	1000	10000	4	24	5.94214	3	5.93418	0.00796092
Orchard	0.626183	2	1000	10000	8	24	4.9065	2	4.98118	-0.0746813
Orchard	0.688369	1	1000	10000	16	24	5.32451	1	5.30934	0.0151722
CONIPHER	0.11125	29	1000	10000	2	24	5.66022	29	5.69369	-0.0334686
CONIPHER	2.33822e-05	11	1000	10000	4	24	5.93418	11	5.93418	4.17749e-08
CONIPHER	0.113308	7	1000	10000	8	24	4.90556	7	4.98118	-0.0756249
CONIPHER	0.0248927	1	1000	10000	16	24	5.30101	1	5.30934	-0.00832719
PhyClone	0.0568257	208	1000	10000	2	24	5.65905	208	5.69369	-0.0346439
PhyClone	0.00361181	17	1000	10000	4	24	5.93418	17	5.93418	6.47292e-07
PhyClone	0.122739	4	1000	10000	8	24	4.90556	4	4.98118	-0.0756249
PhyClone	0.0248927	1	1000	10000	16	24	5.30101	1	5.30934	-0.00832719
Pairtree	0.568895	127	1000	10000	2	24	5.66216	127	5.69369	-0.0315327
Pairtree	0.100475	13	1000	10000	4	24	5.94214	13	5.93418	0.00796095
Pairtree	0.626037	2	1000	10000	8	24	4.9065	2	4.98118	-0.0746813
Pairtree	0.688369	3	1000	10000	16	24	5.32451	3	5.30934	0.0151722
fastBE	0.0640803	1	1000	10000	2	24	5.65971	1	5.69369	-0.0339782
fastBE	0.0257447	1	1000	10000	4	24	5.93485	1	5.93418	0.000665821
fastBE	0.186076	1	1000	10000	8	24	4.90622	1	4.98118	-0.074959
fastBE	0.0248927	1	1000	10000	16	24	5.30168	1	5.30934	-0.00766137
Orchard	0.352952	4	1000	10000	2	25	5.87462	4	5.86416	0.0104599
Orchard	0.608072	1	1000	10000	4	25	5.97542	1	5.96105	0.0143754
Orchard	0.106239	1	1000	10000	8	25	6.051	1	6.01121	0.039787
Orchard	0.390802	1	1000	10000	16	25	5.91662	1	5.88153	0.0350857
CONIPHER	0.00265921	26	1000	10000	2	25	5.87164	26	5.86416	0.00747131
CONIPHER	0.0120647	2	1000	10000	4	25	5.96205	2	5.96105	0.00100728
CONIPHER	0.0359398	1	1000	10000	8	25	6.08641	1	6.01121	0.0752025
CONIPHER	0.125898	2	1000	10000	16	25	6.17749	2	5.88153	0.295956
PhyClone	0.00483766	93	1000	10000	2	25	5.87164	93	5.86416	0.00747278
PhyClone	8.13476e-06	2	1000	10000	4	25	5.96105	2	5.96105	8.06941e-08
PhyClone	0.0348677	2	1000	10000	8	25	6.00936	2	6.01121	-0.00185063
PhyClone	0.104366	3	1000	10000	16	25	5.87671	3	5.88153	-0.00482204
Pairtree	0.32246	67	1000	10000	2	25	5.87462	67	5.86416	0.0104599
Pairtree	0.608072	1	1000	10000	4	25	5.97542	1	5.96105	0.0143754
Pairtree	0.106239	1	1000	10000	8	25	6.051	1	6.01121	0.039787
Pairtree	0.387127	8	1000	10000	16	25	5.91725	8	5.88153	0.0357186
fastBE	0.143522	1	1000	10000	2	25	5.8723	1	5.86416	0.00813713
fastBE	0	1	1000	10000	4	25	5.96171	1	5.96105	0.000665821
fastBE	0.0357446	1	1000	10000	8	25	6.01002	1	6.01121	-0.00119155
fastBE	0.157629	1	1000	10000	16	25	5.87734	1	5.88153	-0.00419346
Orchard	0.469501	2	1000	10000	2	26	5.92202	2	5.92147	0.000546482
Orchard	0.017687	1	1000	10000	4	26	6.03721	1	6.01974	0.0174734
Orchard	0.0168541	1	1000	10000	8	26	6.05582	1	6.02824	0.0275798
Orchard	0.732817	1	1000	10000	16	26	5.69441	1	5.68018	0.0142353
CONIPHER	0.0112124	3	1000	10000	2	26	5.91711	3	5.92147	-0.00436158
CONIPHER	4.80048e-06	2	1000	10000	4	26	6.02082	2	6.01974	0.00108224
CONIPHER	2.0002e-07	1	1000	10000	8	26	6.02864	1	6.02824	0.000394192
CONIPHER	0.0775389	1	1000	10000	16	26	5.92689	1	5.68018	0.24671
PhyClone	0.363709	77	1000	10000	2	26	5.90953	77	5.92147	-0.0119404
PhyClone	0.00101072	2	1000	10000	4	26	6.01974	2	6.01974	-8.88178e-16
PhyClone	0	1	1000	10000	8	26	6.02824	1	6.02824	2.66454e-15
PhyClone	0.170381	1	1000	10000	16	26	5.67041	1	5.68018	-0.00976707
Pairtree	0.468319	9	1000	10000	2	26	5.91585	9	5.92147	-0.00561532
Pairtree	0.0128856	2	1000	10000	4	26	6.03721	2	6.01974	0.0174734
Pairtree	0.0168541	1	1000	10000	8	26	6.05582	1	6.02824	0.0275798
Pairtree	0.732817	1	1000	10000	16	26	5.69441	1	5.68018	0.0142353
fastBE	0.334907	1	1000	10000	2	26	5.91131	1	5.92147	-0.0101588
fastBE	0.0180438	1	1000	10000	4	26	7.57404	1	6.01974	1.5543
fastBE	0	1	1000	10000	8	26	6.02891	1	6.02824	0.000665821
fastBE	0.170381	1	1000	10000	16	26	5.67108	1	5.68018	-0.00910125
Orchard	0.220713	1	1000	10000	2	27	6.02092	1	5.98501	0.0359106
Orchard	0.0265395	2	1000	10000	4	27	6.03754	2	6.02245	0.0150905
Orchard	0.738726	1	1000	10000	8	27	5.72962	1	5.71826	0.0113564
Orchard	0.741463	1	1000	10000	16	27	4.95724	1	4.9542	0.00303983
CONIPHER	0.00429951	12	1000	10000	2	27	5.99104	12	5.98501	0.00603312
CONIPHER	0	2	1000	10000	4	27	6.02245	2	6.02245	-3.43154e-06
CONIPHER	0.175596	4	1000	10000	8	27	6.0499	4	5.71826	0.33164
CONIPHER	0.414517	4	1000	10000	16	27	4.9332	4	4.9542	-0.0209991
PhyClone	0.00420047	559	1000	10000	2	27	5.98407	559	5.98501	-0.000938999
PhyClone	0.000204976	3	1000	10000	4	27	6.02244	3	6.02245	-5.52479e-06
PhyClone	0.465898	43	1000	10000	8	27	5.70581	43	5.71826	-0.012456
PhyClone	0.239299	5	1000	10000	16	27	4.92936	5	4.9542	-0.0248388
Pairtree	0.183189	27	1000	10000	2	27	5.99247	27	5.98501	0.00746434
Pairtree	0.0265395	2	1000	10000	4	27	6.03754	2	6.02245	0.0150905
Pairtree	0.738321	8	1000	10000	8	27	5.72534	8	5.71826	0.00707354
Pairtree	0.740924	4	1000	10000	16	27	4.95536	4	4.9542	0.00116397
fastBE	0.10473	1	1000	10000	2	27	5.98486	1	5.98501	-0.000148608
fastBE	0.000497547	1	1000	10000	4	27	6.02312	1	6.02245	0.000665821
fastBE	0.446491	1	1000	10000	8	27	5.71493	1	5.71826	-0.00333543
fastBE	0.410766	1	1000	10000	16	27	4.9395	1	4.9542	-0.014704
Orchard	0.48116	4	1000	10000	2	28	5.32026	4	5.29314	0.027114
Orchard	0.0184737	4	1000	10000	4	28	6.03344	4	6.01474	0.0186945
Orchard	0.600147	1	1000	10000	8	28	4.99004	1	5.07486	-0.0848234
Orchard	0.368488	1	1000	10000	16	28	6.03047	1	5.97948	0.0509821
CONIPHER	0.137192	46	1000	10000	2	28	5.31603	46	5.29314	0.022885
CONIPHER	0.00140686	5	1000	10000	4	28	6.01713	5	6.01474	0.00239116
CONIPHER	0.561316	2	1000	10000	8	28	4.97245	2	5.07486	-0.102414
CONIPHER	0.00039908	1	1000	10000	16	28	5.97995	1	5.97948	0.00046335
PhyClone	0.151534	171	1000	10000	2	28	5.31648	171	5.29314	0.0233342
PhyClone	2.68727e-07	13	1000	10000	4	28	6.01572	13	6.01474	0.000979762
PhyClone	0.577216	2	1000	10000	8	28	4.96692	2	5.07486	-0.107942
PhyClone	0	1	1000	10000	16	28	5.97948	1	5.97948	0
Pairtree	0.446776	111	1000	10000	2	28	5.32025	111	5.29314	0.0271116
Pairtree	0.018474	13	1000	10000	4	28	6.03344	13	6.01474	0.0186991
Pairtree	0.600147	2	1000	10000	8	28	4.99004	2	5.07486	-0.0848234
Pairtree	0.368488	1	1000	10000	16	28	6.03047	1	5.97948	0.0509821
fastBE	0.449223	1	1000	10000	2	28	5.31669	1	5.29314	0.0235499
fastBE	4.42317e-07	1	1000	10000	4	28	6.01637	1	6.01474	0.0016249
fastBE	0.576593	1	1000	10000	8	28	5.01148	1	5.07486	-0.0633862
fastBE	0	1	1000	10000	16	28	5.98015	1	5.97948	0.000665821
Orchard	0.170499	4	1000	10000	2	29	5.54384	4	5.54024	0.00360135
Orchard	0.479857	4	1000	10000	4	29	5.47534	4	5.3302	0.145146
Orchard	0.538021	4	1000	10000	8	29	5.75861	4	5.69157	0.0670474
Orchard	0.157602	1	1000	10000	16	29	6.10407	1	6.02717	0.0769033
CONIPHER	0.0353003	29	1000	10000	2	29	5.54384	29	5.54024	0.00360135
CONIPHER	0.0169012	71	1000	10000	4	29	5.47048	71	5.3302	0.14028
CONIPHER	0.287591	57	1000	10000	8	29	5.72759	57	5.69157	0.036022
CONIPHER	5.83258e-05	1	1000	10000	16	29	6.02948	1	6.02717	0.00231124
PhyClone	0.0404749	90	1000	10000	2	29	5.54384	90	5.54024	0.00360135
PhyClone	0.02376	121	1000	10000	4	29	5.47048	121	5.3302	0.140282
PhyClone	0.308454	9	1000	10000	8	29	5.71689	9	5.69157	0.0253225
PhyClone	0	1	1000	10000	16	29	6.02717	1	6.02717	7.10543e-15
Pairtree	0.0305132	90	1000	10000	2	29	5.54384	90	5.54024	0.00360135
Pairtree	0.472431	90	1000	10000	4	29	5.47534	90	5.3302	0.145146
Pairtree	0.535881	9	1000	10000	8	29	5.75861	9	5.69157	0.0670474
Pairtree	0.157602	1	1000	10000	16	29	6.10407	1	6.02717	0.0769033
fastBE	0.0943209	1	1000	10000	2	29	5.54451	1	5.54024	0.00426717
fastBE	0.142311	1	1000	10000	4	29	5.47114	1	5.3302	0.140946
fastBE	0.144582	1	1000	10000	8	29	5.72888	1	5.69157	0.0373084
fastBE	0	1	1000	10000	16	29	6.02783	1	6.02717	0.000665821
Orchard	0.00908579	4	1000	10000	2	30	6.01519	4	6.00917	0.00602142
Orchard	0.0854129	1	1000	10000	4	30	6.01652	1	5.99938	0.0171404
Orchard	0.437099	1	1000	10000	8	30	5.97693	1	5.92751	0.0494189
Orchard	0.557162	1	1000	10000	16	30	5.94327	1	5.88612	0.0571488
CONIPHER	0.00234341	6	1000	10000	2	30	6.00703	6	6.00917	-0.0021393
CONIPHER	0.000377278	1	1000	10000	4	30	5.99979	1	5.99938	0.000409856
CONIPHER	0.00766681	2	1000	10000	8	30	5.94794	2	5.92751	0.0204287
CONIPHER	0.000171117	1	1000	10000	16	30	5.89865	1	5.88612	0.0125371
PhyClone	0.00098866	206	1000	10000	2	30	6.00646	206	6.00917	-0.00271011
PhyClone	0	1	1000	10000	4	30	5.99938	1	5.99938	-3.55271e-15
PhyClone	4.86691e-05	6	1000	10000	8	30	5.93488	6	5.92751	0.00736624
PhyClone	0	1	1000	10000	16	30	5.88612	1	5.88612	2.66454e-15
Pairtree	0.0092722	126	1000	10000	2	30	6.0152	126	6.00917	0.00602982
Pairtree	0.0854129	1	1000	10000	4	30	6.01652	1	5.99938	0.0171404
Pairtree	0.438477	4	1000	10000	8	30	5.96884	4	5.92751	0.0413351
Pairtree	0.557162	2	1000	10000	16	30	5.94327	2	5.88612	0.0571488
fastBE	0.00583318	1	1000	10000	2	30	6.00726	1	6.00917	-0.00190451
fastBE	0	1	1000	10000	4	30	6.00005	1	5.99938	0.000665821
fastBE	0.150845	1	1000	10000	8	30	5.93529	1	5.92751	0.00778097
fastBE	0.000189239	1	1000	10000	16	30	5.88776	1	5.88612	0.0016385
Orchard	0.451571	4	1000	10000	2	31	5.79943	4	5.79854	0.000888845
Orchard	0.417314	2	1000	10000	4	31	5.91692	2	5.91531	0.00160615
Orchard	0.523793	1	1000	10000	8	31	5.73338	1	5.707	0.0263815
Orchard	0.74853	1	1000	10000	16	31	5.37922	1	5.40195	-0.022723
CONIPHER	0.0446555	13	1000	10000	2	31	5.79693	13	5.79854	-0.00161178
CONIPHER	0.0933887	2	1000	10000	4	31	5.89928	2	5.91531	-0.0160365
CONIPHER	0.000211261	5	1000	10000	8	31	5.71357	5	5.707	0.00657476
CONIPHER	0.351876	1	1000	10000	16	31	6.63617	1	5.40195	1.23422
PhyClone	0.0126024	201	1000	10000	2	31	5.79265	201	5.79854	-0.00588261
PhyClone	0.0937078	2	1000	10000	4	31	5.89847	2	5.91531	-0.0168383
PhyClone	1.26159e-05	4	1000	10000	8	31	5.71264	4	5.707	0.00564052
PhyClone	0.52079	1	1000	10000	16	31	5.36106	1	5.40195	-0.0408869
Pairtree	0.441369	58	1000	10000	2	31	5.79944	58	5.79854	0.000902898
Pairtree	0.417314	2	1000	10000	4	31	5.91692	2	5.91531	0.00160615
Pairtree	0.523793	4	1000	10000	8	31	5.73338	4	5.707	0.0263835
Pairtree	0.756668	1	1000	10000	16	31	5.37685	1	5.40195	-0.025094
fastBE	0.0312715	1	1000	10000	2	31	5.79332	1	5.79854	-0.00521989
fastBE	0.0971864	1	1000	10000	4	31	5.89914	1	5.91531	-0.0161725
fastBE	0.165911	1	1000	10000	8	31	5.71359	1	5.707	0.00658963
fastBE	0.527499	1	1000	10000	16	31	5.36359	1	5.40195	-0.0383514
Orchard	0.0767952	2	1000	10000	2	32	6.02417	2	6.0181	0.00607358
Orchard	0.643974	4	1000	10000	4	32	5.94546	4	5.89677	0.0486841
Orchard	0.0147232	1	1000	10000	8	32	6.06599	1	6.01866	0.0473301
Orchard	0.658857	1	1000	10000	16	32	5.83558	1	5.79916	0.0364206
CONIPHER	0.00134476	4	1000	10000	2	32	6.01524	4	6.0181	-0.00285383
CONIPHER	0.00516736	23	1000	10000	4	32	5.92699	23	5.89677	0.0302161
CONIPHER	0.00019862	1	1000	10000	8	32	6.01877	1	6.01866	0.000110699
CONIPHER	0.00029547	1	1000	10000	16	32	5.79953	1	5.79916	0.000372051
PhyClone	0.00763362	24	1000	10000	2	32	6.01448	24	6.0181	-0.00361961
PhyClone	0.00395413	39	1000	10000	4	32	5.92699	39	5.89677	0.0302164
PhyClone	0	1	1000	10000	8	32	6.01866	1	6.01866	-3.55271e-15
PhyClone	3.42885e-16	2	1000	10000	16	32	5.79916	2	5.79916	-4.44089e-14
Pairtree	0.0767952	3	1000	10000	2	32	6.02417	3	6.0181	0.00607378
Pairtree	0.641893	15	1000	10000	4	32	5.94546	15	5.89677	0.0486841
Pairtree	0.0147232	1	1000	10000	8	32	6.06599	1	6.01866	0.0473301
Pairtree	0.658857	2	1000	10000	16	32	5.83558	2	5.79916	0.0364206
fastBE	0.0109043	1	1000	10000	2	32	6.01509	1	6.0181	-0.00300789
fastBE	0.0317974	1	1000	10000	4	32	5.92765	1	5.89677	0.0308819
fastBE	0	1	1000	10000	8	32	6.01933	1	6.01866	0.000665821
fastBE	0	1	1000	10000	16	32	5.79983	1	5.79916	0.000665821
Orchard	0.33796	4	1000	10000	2	33	5.91789	4	5.93166	-0.0137788
Orchard	0.739439	1	1000	10000	4	33	6.00539	1	5.99864	0.00674859
Orchard	0.758606	1	1000	10000	8	33	5.92987	1	5.89422	0.035654
Orchard	0.780325	1	1000	10000	16	33	5.60034	1	5.5929	0.00743751
CONIPHER	0.0394912	4	1000	10000	2	33	5.91127	4	5.93166	-0.0203929
CONIPHER	0.00173747	1	1000	10000	4	33	6.00166	1	5.99864	0.00301953
CONIPHER	0.00145481	1	1000	10000	8	33	5.89711	1	5.89422	0.00289245
CONIPHER	0.25783	1	1000	10000	16	33	6.26417	1	5.5929	0.671269
PhyClone	0.0390126	21	1000	10000	2	33	5.91128	21	5.93166	-0.0203867
PhyClone	1.09687e-09	5	1000	10000	4	33	5.99864	5	5.99864	9.38807e-08
PhyClone	0	1	1000	10000	8	33	5.89422	1	5.89422	-2.66454e-15
PhyClone	0.254279	1	1000	10000	16	33	5.57518	1	5.5929	-0.017716
Pairtree	0.388274	11	1000	10000	2	33	5.91789	11	5.93166	-0.013778
Pairtree	0.739437	2	1000	10000	4	33	6.00539	2	5.99864	0.00675293
Pairtree	0.758604	3	1000	10000	8	33	5.92087	3	5.89422	0.0266488
Pairtree	0.780325	1	1000	10000	16	33	5.60034	1	5.5929	0.00743751
fastBE	0.041153	1	1000	10000	2	33	5.91194	1	5.93166	-0.0197279
fastBE	0.496785	1	1000	10000	4	33	5.99893	1	5.99864	0.000288423
fastBE	0.463223	1	1000	10000	8	33	5.89507	1	5.89422	0.000850411
fastBE	0.436299	1	1000	10000	16	33	5.58982	1	5.5929	-0.00307442
Orchard	0.267718	4	1000	10000	2	34	5.97108	4	5.96038	0.0107027
Orchard	0.597604	1	1000	10000	4	34	5.9867	1	5.99612	-0.00941789
Orchard	0.738063	2	1000	10000	8	34	5.8547	2	5.86007	-0.00537783
Orchard	0.660312	2	1000	10000	16	34	5.75133	2	5.72212	0.0292102
CONIPHER	0.00111867	1	1000	10000	2	34	5.96278	1	5.96038	0.00239823
CONIPHER	0.0857931	2	1000	10000	4	34	6.1941	2	5.99612	0.19798
CONIPHER	0.233729	10	1000	10000	8	34	6.41454	10	5.86007	0.554462
CONIPHER	0.0753385	1	1000	10000	16	34	5.89648	1	5.72212	0.174358
PhyClone	6.71102e-05	43	1000	10000	2	34	5.96037	43	5.96038	-1.09957e-05
PhyClone	0.0878732	14	1000	10000	4	34	5.97961	14	5.99612	-0.0165055
PhyClone	0.433565	13	1000	10000	8	34	5.84552	13	5.86007	-0.0145496
PhyClone	0.0753034	1	1000	10000	16	34	5.7134	1	5.72212	-0.00872009
Pairtree	0.267677	5	1000	10000	2	34	5.97134	5	5.96038	0.0109583
Pairtree	0.597604	2	1000	10000	4	34	5.9867	2	5.99612	-0.00941789
Pairtree	0.737388	5	1000	10000	8	34	5.8547	5	5.86007	-0.00537796
Pairtree	0.660312	3	1000	10000	16	34	5.75133	3	5.72212	0.0292102
fastBE	0.00109978	1	1000	10000	2	34	5.9619	1	5.96038	0.00151693
fastBE	0.0878583	1	1000	10000	4	34	5.98026	1	5.99612	-0.0158544
fastBE	0.443183	1	1000	10000	8	34	5.84407	1	5.86007	-0.0160002
fastBE	0.0753213	1	1000	10000	16	34	5.71454	1	5.72212	-0.00757744
Orchard	0.27715	2	1000	10000	2	35	5.9591	2	5.9595	-0.000398893
Orchard	0.139605	2	1000	10000	4	35	5.9688	2	5.95262	0.016183
Orchard	0.166593	1	1000	10000	8	35	6.02474	1	5.99539	0.0293535
Orchard	0.0771936	1	1000	10000	16	35	6.07461	1	6.00827	0.0663345
CONIPHER	0.121094	19	1000	10000	2	35	5.952	19	5.9595	-0.00750465
CONIPHER	0.00905341	4	1000	10000	4	35	5.96919	4	5.95262	0.0165722
CONIPHER	0.000366817	1	1000	10000	8	35	5.99544	1	5.99539	5.21155e-05
CONIPHER	0.000590659	1	1000	10000	16	35	6.00949	1	6.00827	0.00122317
PhyClone	0.201351	60	1000	10000	2	35	5.95194	60	5.9595	-0.00756588
PhyClone	0.0010963	40	1000	10000	4	35	5.95267	40	5.95262	5.61383e-05
PhyClone	3.86306e-23	2	1000	10000	8	35	5.99539	2	5.99539	8.88178e-16
PhyClone	0	1	1000	10000	16	35	6.00827	1	6.00827	4.44089e-15
Pairtree	0.277146	6	1000	10000	2	35	5.95912	6	5.9595	-0.000381101
Pairtree	0.139599	4	1000	10000	4	35	5.9688	4	5.95262	0.01618
Pairtree	0.166593	1	1000	10000	8	35	6.02474	1	5.99539	0.0293535
Pairtree	0.0771936	1	1000	10000	16	35	6.07461	1	6.00827	0.0663345
fastBE	0.201367	1	1000	10000	2	35	5.9526	1	5.9595	-0.00690589
fastBE	0.0116931	1	1000	10000	4	35	5.95261	1	5.95262	-7.98363e-06
fastBE	0	1	1000	10000	8	35	5.99606	1	5.99539	0.000665821
fastBE	0	1	1000	10000	16	35	6.00894	1	6.00827	0.000665821
Orchard	0.137113	4	1000	10000	2	36	5.98337	4	5.98947	-0.00610323
Orchard	0.289453	2	1000	10000	4	36	5.89477	2	5.87295	0.0218229
Orchard	0.0750256	1	1000	10000	8	36	5.01557	1	5.00424	0.0113348
Orchard	0.251781	1	1000	10000	16	36	6.04834	1	5.97503	0.0733161
CONIPHER	0.041586	2	1000	10000	2	36	5.97509	2	5.98947	-0.0143871
CONIPHER	1.11611e-05	2	1000	10000	4	36	5.87325	2	5.87295	0.000308164
CONIPHER	0.029302	4	1000	10000	8	36	5.05437	4	5.00424	0.0501382
CONIPHER	0.000841504	1	1000	10000	16	36	5.97513	1	5.97503	0.000101763
PhyClone	0.053726	7	1000	10000	2	36	5.97401	7	5.98947	-0.0154664
PhyClone	0.0185265	3	1000	10000	4	36	5.87295	3	5.87295	7.80391e-06
PhyClone	0.0136056	2	1000	10000	8	36	5.009	2	5.00424	0.00476205
PhyClone	0	1	1000	10000	16	36	5.97503	1	5.97503	3.55271e-15
Pairtree	0.141471	6	1000	10000	2	36	5.98337	6	5.98947	-0.00610323
Pairtree	0.267673	2	1000	10000	4	36	5.89477	2	5.87295	0.0218229
Pairtree	0.0826444	4	1000	10000	8	36	5.00963	4	5.00424	0.00539084
Pairtree	0.25178	2	1000	10000	16	36	6.04834	2	5.97503	0.0733162
fastBE	0.0025813	1	1000	10000	2	36	5.97467	1	5.98947	-0.0148005
fastBE	0.0511446	1	1000	10000	4	36	5.87361	1	5.87295	0.000665821
fastBE	0.0484315	1	1000	10000	8	36	5.00934	1	5.00424	0.00510427
fastBE	0.00270939	1	1000	10000	16	36	5.97536	1	5.97503	0.000336098
Orchard	0.0190737	1	1000	10000	2	37	6.0445	1	6.03604	0.00846077
Orchard	0.0732423	2	1000	10000	4	37	6.05247	2	6.02792	0.0245515
Orchard	0.328221	1	1000	10000	8	37	6.05805	1	6.03237	0.0256776
Orchard	0.615162	1	1000	10000	16	37	5.89187	1	5.84866	0.0432061
CONIPHER	0.00280526	1	1000	10000	2	37	6.03593	1	6.03604	-0.000111605
CONIPHER	8.04972e-17	3	1000	10000	4	37	6.02792	3	6.02792	-3.81917e-13
CONIPHER	0.000113111	1	1000	10000	8	37	6.03323	1	6.03237	0.000860585
CONIPHER	0.14282	1	1000	10000	16	37	5.87846	1	5.84866	0.0297957
PhyClone	0.00279811	5	1000	10000	2	37	6.03577	5	6.03604	-0.000266984
PhyClone	1.66402e-05	2	1000	10000	4	37	6.02792	2	6.02792	-5.15143e-13
PhyClone	0	1	1000	10000	8	37	6.03237	1	6.03237	-8.88178e-16
PhyClone	0	1	1000	10000	16	37	5.84866	1	5.84866	2.66454e-15
Pairtree	0.0190723	2	1000	10000	2	37	6.04451	2	6.03604	0.00846596
Pairtree	0.0828497	2	1000	10000	4	37	6.05247	2	6.02792	0.0245515
Pairtree	0.328221	1	1000	10000	8	37	6.05805	1	6.03237	0.0256776
Pairtree	0.615162	1	1000	10000	16	37	5.89187	1	5.84866	0.0432061
fastBE	0.0607439	1	1000	10000	2	37	6.37329	1	6.03604	0.337247
fastBE	0.00060064	1	1000	10000	4	37	6.02858	1	6.02792	0.000665821
fastBE	0.243428	1	1000	10000	8	37	7.78491	1	6.03237	1.75254
fastBE	0.0848714	1	1000	10000	16	37	5.84642	1	5.84866	-0.00224318
Orchard	0.0607221	4	1000	10000	2	38	5.98638	4	5.98264	0.00374384
Orchard	0.0200781	1	1000	10000	4	38	6.02487	1	6.0101	0.0147692
Orchard	0.454107	1	1000	10000	8	38	5.84551	1	5.81921	0.026296
Orchard	0.0336429	1	1000	10000	16	38	6.08224	1	6.0238	0.0584357
CONIPHER	9.52096e-05	6	1000	10000	2	38	5.98098	6	5.98264	-0.00166408
CONIPHER	0.00059634	1	1000	10000	4	38	6.01214	1	6.0101	0.00203826
CONIPHER	0.00475492	1	1000	10000	8	38	5.80742	1	5.81921	-0.011792
CONIPHER	0	1	1000	10000	16	38	6.0238	1	6.0238	4.44089e-15
PhyClone	0.000415841	15	1000	10000	2	38	5.98098	15	5.98264	-0.00165594
PhyClone	7.27541e-25	2	1000	10000	4	38	6.0101	2	6.0101	-5.32907e-15
PhyClone	0.141385	2	1000	10000	8	38	5.80706	2	5.81921	-0.0121513
PhyClone	0	1	1000	10000	16	38	6.0238	1	6.0238	4.44089e-15
Pairtree	0.0694744	11	1000	10000	2	38	5.98638	11	5.98264	0.00374118
Pairtree	0.0200781	1	1000	10000	4	38	6.02487	1	6.0101	0.0147692
Pairtree	0.454107	1	1000	10000	8	38	5.84551	1	5.81921	0.026296
Pairtree	0.0336429	1	1000	10000	16	38	6.08224	1	6.0238	0.0584357
fastBE	0.00328325	1	1000	10000	2	38	5.98164	1	5.98264	-0.000998259
fastBE	0	1	1000	10000	4	38	6.01077	1	6.0101	0.000665821
fastBE	0.0513562	1	1000	10000	8	38	5.81717	1	5.81921	-0.00204382
fastBE	0	1	1000	10000	16	38	6.02447	1	6.0238	0.000665821
Orchard	0.495715	4	1000	10000	2	39	5.65044	4	5.64948	0.000956519
Orchard	0.470852	1	1000	10000	4	39	5.73966	1	5.75143	-0.0117698
Orchard	0.386298	2	1000	10000	8	39	5.93569	2	5.90829	0.0273978
Orchard	0.747654	1	1000	10000	16	39	5.35898	1	5.36225	-0.00327252
CONIPHER	0.00612015	5	1000	10000	2	39	5.6455	5	5.64948	-0.00398506
CONIPHER	0.0485568	1	1000	10000	4	39	5.73159	1	5.75143	-0.019835
CONIPHER	0.00124908	1	1000	10000	8	39	5.90815	1	5.90829	-0.000137901
CONIPHER	0.365198	1	1000	10000	16	39	6.38274	1	5.36225	1.02049
PhyClone	0.00240373	26	1000	10000	2	39	5.64356	26	5.64948	-0.00592231
PhyClone	0.0825816	1	1000	10000	4	39	5.72806	1	5.75143	-0.0233632
PhyClone	0.0157353	7	1000	10000	8	39	5.90514	7	5.90829	-0.00315583
PhyClone	0.488409	4	1000	10000	16	39	5.33785	4	5.36225	-0.0244055
Pairtree	0.491945	9	1000	10000	2	39	5.65044	9	5.64948	0.000956216
Pairtree	0.470852	1	1000	10000	4	39	5.73966	1	5.75143	-0.0117698
Pairtree	0.386298	1	1000	10000	8	39	5.93569	1	5.90829	0.0273978
Pairtree	0.768885	1	1000	10000	16	39	5.3559	1	5.36225	-0.00634764
fastBE	0.156161	1	1000	10000	2	39	5.64422	1	5.64948	-0.00525694
fastBE	0.0663312	1	1000	10000	4	39	5.73537	1	5.75143	-0.0160574
fastBE	0.0165093	1	1000	10000	8	39	5.90575	1	5.90829	-0.00254219
fastBE	0.618153	1	1000	10000	16	39	5.34671	1	5.36225	-0.0155371
Orchard	0.196081	3	1000	10000	2	40	5.9308	3	5.92454	0.00626235
Orchard	0.57414	3	1000	10000	4	40	4.14396	3	4.53922	-0.395261
Orchard	0.0155119	1	1000	10000	8	40	6.07111	1	6.02946	0.0416525
Orchard	0.206784	1	1000	10000	16	40	6.07753	1	6.01196	0.0655699
CONIPHER	0.00279877	13	1000	10000	2	40	5.92407	13	5.92454	-0.000466191
CONIPHER	0.615344	11	1000	10000	4	40	4.14643	11	4.53922	-0.392793
CONIPHER	0.00039572	1	1000	10000	8	40	6.02991	1	6.02946	0.000454547
CONIPHER	0	1	1000	10000	16	40	6.01196	1	6.01196	5.32907e-15
PhyClone	0.00250903	54	1000	10000	2	40	5.92408	54	5.92454	-0.00046588
PhyClone	0.579635	7	1000	10000	4	40	4.13833	7	4.53922	-0.400895
PhyClone	0	1	1000	10000	8	40	6.02946	1	6.02946	-7.99361e-15
PhyClone	0	1	1000	10000	16	40	6.01196	1	6.01196	2.66454e-15
Pairtree	0.195485	43	1000	10000	2	40	5.9308	43	5.92454	0.00626209
Pairtree	0.615672	4	1000	10000	4	40	4.1393	4	4.53922	-0.399921
Pairtree	0.0155119	1	1000	10000	8	40	6.07111	1	6.02946	0.0416525
Pairtree	0.206784	1	1000	10000	16	40	6.07753	1	6.01196	0.0655699
fastBE	0.00815675	1	1000	10000	2	40	5.92474	1	5.92454	0.00019963
fastBE	0.602179	1	1000	10000	4	40	4.16104	1	4.53922	-0.378186
fastBE	0	1	1000	10000	8	40	6.03012	1	6.02946	0.000665821
fastBE	0	1	1000	10000	16	40	6.01263	1	6.01196	0.000665821
Orchard	0.12299	4	1000	10000	2	41	6.02329	4	6.0113	0.0119884
Orchard	0.149115	4	1000	10000	4	41	6.00029	4	5.9751	0.0251947
Orchard	0.766239	1	1000	10000	8	41	5.93644	1	5.92091	0.0155239
Orchard	0.733276	1	1000	10000	16	41	5.72331	1	5.71317	0.0101337
CONIPHER	0.0016588	16	1000	10000	2	41	6.00894	16	6.0113	-0.00235512
CONIPHER	0.0710867	7	1000	10000	4	41	6.01418	7	5.9751	0.03908
CONIPHER	0.0873037	1	1000	10000	8	41	5.98707	1	5.92091	0.066154
CONIPHER	0.0748686	1	1000	10000	16	41	5.72578	1	5.71317	0.012608
PhyClone	0.00410874	79	1000	10000	2	41	6.00792	79	6.0113	-0.00338436
PhyClone	0.0716621	43	1000	10000	4	41	5.98127	43	5.9751	0.00617358
PhyClone	0.14933	2	1000	10000	8	41	5.91578	2	5.92091	-0.00513263
PhyClone	0.254718	1	1000	10000	16	41	5.70498	1	5.71317	-0.00818921
Pairtree	0.103537	35	1000	10000	2	41	6.02329	35	6.0113	0.011992
Pairtree	0.145627	16	1000	10000	4	41	6.00029	16	5.9751	0.0251921
Pairtree	0.766239	1	1000	10000	8	41	5.93644	1	5.92091	0.0155239
Pairtree	0.733276	1	1000	10000	16	41	5.72331	1	5.71317	0.0101337
fastBE	0.085289	1	1000	10000	2	41	8.57972	1	6.0113	2.56842
fastBE	0.0461995	1	1000	10000	4	41	5.98194	1	5.9751	0.00683648
fastBE	0.502875	1	1000	10000	8	41	7.24523	1	5.92091	1.32432
fastBE	0.254718	1	1000	10000	16	41	5.70565	1	5.71317	-0.00752339
Orchard	0.3196	2	1000	10000	2	42	5.61254	2	5.6987	-0.086159
Orchard	0.0983433	2	1000	10000	4	42	6.00059	2	5.9898	0.0107915
Orchard	0.304818	1	1000	10000	8	42	5.84778	1	5.85155	-0.00377761
Orchard	0.171601	1	1000	10000	16	42	6.0227	1	5.96786	0.0548381
CONIPHER	0.0407615	10	1000	10000	2	42	5.61188	10	5.6987	-0.086817
CONIPHER	0.0494602	1	1000	10000	4	42	5.98527	1	5.9898	-0.00453122
CONIPHER	0.069405	1	1000	10000	8	42	6.001	1	5.85155	0.149448
CONIPHER	0.00937642	1	1000	10000	16	42	5.9836	1	5.96786	0.0157359
PhyClone	0.0556143	16	1000	10000	2	42	5.6104	16	5.6987	-0.0883041
PhyClone	0.0493781	2	1000	10000	4	42	5.9844	2	5.9898	-0.00540441
PhyClone	0.293321	3	1000	10000	8	42	5.84591	3	5.85155	-0.00564565
PhyClone	0	1	1000	10000	16	42	5.96786	1	5.96786	0
Pairtree	0.318034	4	1000	10000	2	42	5.61254	4	5.6987	-0.086159
Pairtree	0.0973191	2	1000	10000	4	42	6.00059	2	5.9898	0.0107915
Pairtree	0.414193	1	1000	10000	8	42	5.84644	1	5.85155	-0.0051159
Pairtree	0.171601	1	1000	10000	16	42	6.0227	1	5.96786	0.0548381
fastBE	0.0564745	1	1000	10000	2	42	5.61105	1	5.6987	-0.0876467
fastBE	0.0494602	1	1000	10000	4	42	5.98506	1	5.9898	-0.00474007
fastBE	0.297852	1	1000	10000	8	42	5.84614	1	5.85155	-0.00540808
fastBE	0.0538091	1	1000	10000	16	42	5.96676	1	5.96786	-0.0011035
Orchard	0.4644	4	1000	10000	2	43	5.54748	4	5.49054	0.0569445
Orchard	0.442037	1	1000	10000	4	43	5.83188	1	5.81189	0.0199869
Orchard	0.588253	1	1000	10000	8	43	5.45447	1	5.4447	0.00977005
Orchard	0.558464	1	1000	10000	16	43	5.82014	1	5.7773	0.0428463
CONIPHER	0.0278288	9	1000	10000	2	43	5.54964	9	5.49054	0.0591005
CONIPHER	0.000151355	1	1000	10000	4	43	5.81192	1	5.81189	2.33104e-05
CONIPHER	0.052509	1	1000	10000	8	43	5.42589	1	5.4447	-0.0188142
CONIPHER	0.0205945	1	1000	10000	16	43	5.76757	1	5.7773	-0.00972851
PhyClone	0.0224006	631	1000	10000	2	43	5.53755	631	5.49054	0.0470103
PhyClone	2.57744e-11	8	1000	10000	4	43	5.81189	8	5.81189	6.99965e-08
PhyClone	0.0523145	2	1000	10000	8	43	5.42563	2	5.4447	-0.0190719
PhyClone	0.254265	5	1000	10000	16	43	5.76747	5	5.7773	-0.00982129
Pairtree	0.445127	402	1000	10000	2	43	5.54748	402	5.49054	0.0569364
Pairtree	0.442037	1	1000	10000	4	43	5.83188	1	5.81189	0.0199869
Pairtree	0.588253	2	1000	10000	8	43	5.45447	2	5.4447	0.00977005
Pairtree	0.558464	1	1000	10000	16	43	5.82014	1	5.7773	0.0428463
fastBE	0.0679996	1	1000	10000	2	43	5.53821	1	5.49054	0.047674
fastBE	0	1	1000	10000	4	43	5.81256	1	5.81189	0.000665821
fastBE	0.490902	1	1000	10000	8	43	5.42664	1	5.4447	-0.0180623
fastBE	0.279325	1	1000	10000	16	43	5.77119	1	5.7773	-0.0061023
Orchard	0.41364	4	1000	10000	2	44	5.593	4	5.58471	0.00829042
Orchard	0.465986	4	1000	10000	4	44	4.64415	4	4.82307	-0.17892
Orchard	0.543183	2	1000	10000	8	44	5.58888	2	5.56398	0.0248997
Orchard	0.746701	1	1000	10000	16	44	5.45086	1	5.47329	-0.0224373
CONIPHER	0.0155051	114	1000	10000	2	44	5.58451	114	5.58471	-0.000198855
CONIPHER	0.280608	171	1000	10000	4	44	4.64313	171	4.82307	-0.179941
CONIPHER	0.0212034	12	1000	10000	8	44	5.58011	12	5.56398	0.0161262
CONIPHER	0.246567	1	1000	10000	16	44	6.33555	1	5.47329	0.862252
PhyClone	0.0692131	272	1000	10000	2	44	5.58449	272	5.58471	-0.000221664
PhyClone	0.276307	55	1000	10000	4	44	4.64313	55	4.82307	-0.179943
PhyClone	0.0139425	22	1000	10000	8	44	5.57966	22	5.56398	0.0156834
PhyClone	0.278212	1	1000	10000	16	44	5.42557	1	5.47329	-0.0477244
Pairtree	0.418432	144	1000	10000	2	44	5.593	144	5.58471	0.00829043
Pairtree	0.467006	46	1000	10000	4	44	4.64415	46	4.82307	-0.17892
Pairtree	0.543056	3	1000	10000	8	44	5.58888	3	5.56398	0.0248994
Pairtree	0.746701	1	1000	10000	16	44	5.45086	1	5.47329	-0.0224373
fastBE	0.107553	1	1000	10000	2	44	5.58516	1	5.58471	0.000444048
fastBE	0.305249	1	1000	10000	4	44	4.6438	1	4.82307	-0.179277
fastBE	0.0346985	1	1000	10000	8	44	5.58033	1	5.56398	0.0163464
fastBE	0.278212	1	1000	10000	16	44	5.42623	1	5.47329	-0.0470586
Orchard	0.0362755	4	1000	10000	2	45	5.99725	4	5.99429	0.00295991
Orchard	0.0035946	1	1000	10000	4	45	6.04734	1	6.02997	0.0173723
Orchard	0.696842	1	1000	10000	8	45	4.977	1	5.01884	-0.0418457
Orchard	0.505764	1	1000	10000	16	45	6.00278	1	5.94748	0.0552989
CONIPHER	0.00177134	30	1000	10000	2	45	5.98819	30	5.99429	-0.00609522
CONIPHER		0	1000	10000	4	45		0	6.02997
CONIPHER	0.246445	1	1000	10000	8	45	5.00351	1	5.01884	-0.0153318
CONIPHER	0.0258032	2	1000	10000	16	45	6.01527	2	5.94748	0.0677848
PhyClone	0.00253667	521	1000	10000	2	45	5.98819	521	5.99429	-0.00609949
PhyClone	1.45321e-18	3	1000	10000	4	45	6.02997	3	6.02997	-1.06581e-14
PhyClone	0.246347	1	1000	10000	8	45	4.9731	1	5.01884	-0.0457484
PhyClone	0.000160636	2	1000	10000	16	45	5.94984	2	5.94748	0.00235863
Pairtree	0.0468608	393	1000	10000	2	45	5.99725	393	5.99429	0.00295806
Pairtree	0.0035946	1	1000	10000	4	45	6.04734	1	6.02997	0.0173723
Pairtree	0.696842	3	1000	10000	8	45	4.977	3	5.01884	-0.0418457
Pairtree	0.505854	9	1000	10000	16	45	5.99602	9	5.94748	0.0485378
fastBE	0.0195955	1	1000	10000	2	45	5.98886	1	5.99429	-0.00543418
fastBE	0	1	1000	10000	4	45	6.03064	1	6.02997	0.000665821
fastBE	0.246347	1	1000	10000	8	45	4.98995	1	5.01884	-0.028891
fastBE	0.23389	1	1000	10000	16	45	5.94921	1	5.94748	0.00173211
Orchard	0.565095	4	1000	10000	2	46	5.83574	4	5.84742	-0.0116829
Orchard	0.572143	1	1000	10000	4	46	5.7624	1	5.81304	-0.0506423
Orchard	0.0298385	3	1000	10000	8	46	6.05263	3	6.02065	0.0319735
Orchard	0.699941	3	1000	10000	16	46	5.70626	3	5.53609	0.170164
CONIPHER	0.262471	41	1000	10000	2	46	5.83447	41	5.84742	-0.012951
CONIPHER	0.208004	1	1000	10000	4	46	5.75237	1	5.81304	-0.0606715
CONIPHER	0.00373993	4	1000	10000	8	46	6.02158	4	6.02065	0.000929979
CONIPHER	0.179883	6	1000	10000	16	46	5.69045	6	5.53609	0.154363
PhyClone	0.26243	146	1000	10000	2	46	5.83409	146	5.84742	-0.0133357
PhyClone	0.207951	1	1000	10000	4	46	5.75231	1	5.81304	-0.0607265
PhyClone	0.00112857	17	1000	10000	8	46	6.02063	17	6.02065	-1.87984e-05
PhyClone	0.00453599	19	1000	10000	16	46	5.65726	19	5.53609	0.121167
Pairtree	0.562193	62	1000	10000	2	46	5.83574	62	5.84742	-0.0116788
Pairtree	0.572143	1	1000	10000	4	46	5.7624	1	5.81304	-0.0506423
Pairtree	0.0298385	2	1000	10000	8	46	6.05263	2	6.02065	0.0319735
Pairtree	0.659198	12	1000	10000	16	46	5.70212	12	5.53609	0.166033
fastBE	0.271843	1	1000	10000	2	46	5.83475	1	5.84742	-0.0126747
fastBE	0.207951	1	1000	10000	4	46	5.75298	1	5.81304	-0.0600607
fastBE	0.00373339	1	1000	10000	8	46	6.02128	1	6.02065	0.000624245
fastBE	0.0160854	1	1000	10000	16	46	5.65744	1	5.53609	0.121348
Orchard	0.21261	3	1000	10000	2	47	5.97799	3	5.96819	0.0098019
Orchard	0.576037	1	1000	10000	4	47	5.76734	1	5.79163	-0.0242842
Orchard	0.748368	1	1000	10000	8	47	5.58586	1	5.58725	-0.00138145
Orchard	0.361785	1	1000	10000	16	47	6.0857	1	6.025	0.0607025
CONIPHER	0.00195101	5	1000	10000	2	47	5.96847	5	5.96819	0.000285663
CONIPHER	0.113538	2	1000	10000	4	47	5.75739	2	5.79163	-0.0342315
CONIPHER	0.17913	3	1000	10000	8	47	5.57469	3	5.58725	-0.0125594
CONIPHER	8.21682e-05	1	1000	10000	16	47	6.02593	1	6.025	0.000936416
PhyClone	0.00832355	87	1000	10000	2	47	5.9665	87	5.96819	-0.00168539
PhyClone	0.255299	5	1000	10000	4	47	5.75731	5	5.79163	-0.0343155
PhyClone	0.487288	5	1000	10000	8	47	5.57454	5	5.58725	-0.0127056
PhyClone	0	1	1000	10000	16	47	6.025	1	6.025	1.77636e-15
Pairtree	0.212584	5	1000	10000	2	47	5.97799	5	5.96819	0.00980177
Pairtree	0.576037	1	1000	10000	4	47	5.76734	1	5.79163	-0.0242842
Pairtree	0.748368	2	1000	10000	8	47	5.58586	2	5.58725	-0.00138145
Pairtree	0.361785	1	1000	10000	16	47	6.0857	1	6.025	0.0607025
fastBE	0.18726	1	1000	10000	2	47	5.96694	1	5.96819	-0.00124704
fastBE	0.255465	1	1000	10000	4	47	5.75797	1	5.79163	-0.0336538
fastBE	0.487288	1	1000	10000	8	47	5.57521	1	5.58725	-0.0120398
fastBE	0.236905	1	1000	10000	16	47	13.3661	1	6.025	7.34114
Orchard	0.204644	2	1000	10000	2	48	5.93801	2	5.94478	-0.00676078
Orchard	0.540762	1	1000	10000	4	48	5.8967	1	5.869	0.0277012
Orchard	0.672563	2	1000	10000	8	48	5.61618	2	5.60024	0.0159426
Orchard	0.0921381	1	1000	10000	16	48	6.08456	1	6.01106	0.0735005
CONIPHER	0.0104413	2	1000	10000	2	48	5.93396	2	5.94478	-0.0108201
CONIPHER	0.322522	8	1000	10000	4	48	5.87176	8	5.869	0.00276453
CONIPHER	0.144947	2	1000	10000	8	48	5.97817	2	5.60024	0.377931
CONIPHER	1.54627e-06	2	1000	10000	16	48	6.01107	2	6.01106	8.74552e-06
PhyClone	0.0101797	16	1000	10000	2	48	5.93407	16	5.94478	-0.0107047
PhyClone	0.308065	210	1000	10000	4	48	5.87375	210	5.869	0.00474982
PhyClone	0.0604399	2	1000	10000	8	48	5.60367	2	5.60024	0.00343428
PhyClone	7.90031e-23	2	1000	10000	16	48	6.01106	2	6.01106	1.77636e-15
Pairtree	0.204644	2	1000	10000	2	48	5.93801	2	5.94478	-0.00676078
Pairtree	0.609828	69	1000	10000	4	48	5.89039	69	5.869	0.0213975
Pairtree	0.665825	2	1000	10000	8	48	5.61618	2	5.60024	0.0159426
Pairtree	0.0921381	2	1000	10000	16	48	6.08456	2	6.01106	0.0735005
fastBE	0.00826808	1	1000	10000	2	48	5.93459	1	5.94478	-0.010187
fastBE	0.323192	1	1000	10000	4	48	5.87391	1	5.869	0.00491038
fastBE	0.0621266	1	1000	10000	8	48	5.60434	1	5.60024	0.0041001
fastBE	0	1	1000	10000	16	48	6.01173	1	6.01106	0.000665821
Orchard	0.345996	1	1000	10000	2	49	5.96078	1	5.95362	0.00716142
Orchard	0.252853	1	1000	10000	4	49	5.98767	1	5.97447	0.0131944
Orchard	0.637792	3	1000	10000	8	49	5.13322	3	5.13613	-0.00290542
Orchard	0.658455	1	1000	10000	16	49	5.61752	1	5.56645	0.0510743
CONIPHER	0.00750195	1	1000	10000	2	49	5.9632	1	5.95362	0.00958003
CONIPHER	0.00616962	1	1000	10000	4	49	5.98504	1	5.97447	0.0105701
CONIPHER	0.133671	3	1000	10000	8	49	5.1254	3	5.13613	-0.0107313
CONIPHER	0.000405701	2	1000	10000	16	49	5.57106	2	5.56645	0.00461575
PhyClone	0.00750195	1	1000	10000	2	49	5.9494	1	5.95362	-0.00421479
PhyClone	0.000729435	2	1000	10000	4	49	5.97343	2	5.97447	-0.00104031
PhyClone	0.139038	8	1000	10000	8	49	5.12541	8	5.13613	-0.0107203
PhyClone	0	1	1000	10000	16	49	5.56645	1	5.56645	0
Pairtree	0.345996	1	1000	10000	2	49	5.96078	1	5.95362	0.00716142
Pairtree	0.252853	1	1000	10000	4	49	5.98767	1	5.97447	0.0131944
Pairtree	0.633415	3	1000	10000	8	49	5.13322	3	5.13613	-0.00290542
Pairtree	0.657773	4	1000	10000	16	49	5.62586	4	5.56645	0.0594134
fastBE	0.00750195	1	1000	10000	2	49	5.95007	1	5.95362	-0.00354896
fastBE	0.00616962	1	1000	10000	4	49	5.974	1	5.97447	-0.00046727
fastBE	0.146248	1	1000	10000	8	49	5.12606	1	5.13613	-0.0100655
fastBE	0.00039904	1	1000	10000	16	49	5.56778	1	5.56645	0.00133164
Orchard	0.00888712	1	1000	10000	2	50	6.01416	1	6.00785	0.00630297
Orchard	0.24189	1	1000	10000	4	50	6.00162	1	5.99778	0.00384087
Orchard	0.643403	1	1000	10000	8	50	5.00316	1	5.02011	-0.016948
Orchard	0.627661	1	1000	10000	16	50	5.87694	1	5.83925	0.0376888
CONIPHER	0.000646386	2	1000	10000	2	50	6.00805	2	6.00785	0.000199568
CONIPHER	0.0753222	1	1000	10000	4	50	5.98991	1	5.99778	-0.00787594
CONIPHER	0.123739	1	1000	10000	8	50	5.18226	1	5.02011	0.162153
CONIPHER	0.06378	1	1000	10000	16	50	5.9902	1	5.83925	0.150956
PhyClone	0.00047023	9	1000	10000	2	50	6.00761	9	6.00785	-0.000243806
PhyClone	0.0752986	2	1000	10000	4	50	5.98907	2	5.99778	-0.00870883
PhyClone	0.34348	2	1000	10000	8	50	4.99279	2	5.02011	-0.0273183
PhyClone	0.317494	2	1000	10000	16	50	5.83671	2	5.83925	-0.00254151
Pairtree	0.00600761	3	1000	10000	2	50	6.01416	3	6.00785	0.00630297
Pairtree	0.24189	1	1000	10000	4	50	6.00162	1	5.99778	0.00384087
Pairtree	0.642713	3	1000	10000	8	50	5.00316	3	5.02011	-0.0169471
Pairtree	0.627661	1	1000	10000	16	50	5.87694	1	5.83925	0.0376888
fastBE	0.00106714	1	1000	10000	2	50	6.00827	1	6.00785	0.000420546
fastBE	0.0752986	1	1000	10000	4	50	5.98974	1	5.99778	-0.00804301
fastBE	0.123651	1	1000	10000	8	50	5.00238	1	5.02011	-0.0177316
fastBE	0.063736	1	1000	10000	16	50	5.83776	1	5.83925	-0.00148767
Orchard	0.383658	4	1000	10000	2	51	4.94317	4	5.12511	-0.181946
Orchard	0.585399	1	1000	10000	4	51	5.82145	1	5.81161	0.00983942
Orchard	0.249357	1	1000	10000	8	51	5.91926	1	5.91333	0.00592804
Orchard	0.764307	1	1000	10000	16	51	5.55708	1	5.57896	-0.0218885
CONIPHER	0.382162	8	1000	10000	2	51	4.94077	8	5.12511	-0.184343
CONIPHER	0.0168334	1	1000	10000	4	51	5.84116	1	5.81161	0.0295505
CONIPHER	0.0752321	1	1000	10000	8	51	5.8887	1	5.91333	-0.0246314
CONIPHER	0.299417	1	1000	10000	16	51	6.65145	1	5.57896	1.07249
PhyClone	0.382011	188	1000	10000	2	51	4.94319	188	5.12511	-0.181928
PhyClone	0.470363	1	1000	10000	4	51	5.80843	1	5.81161	-0.00317983
PhyClone	0.0750475	1	1000	10000	8	51	5.88705	1	5.91333	-0.0262792
PhyClone	0.376419	2	1000	10000	16	51	5.53898	2	5.57896	-0.0399818
Pairtree	0.383051	38	1000	10000	2	51	4.94317	38	5.12511	-0.181945
Pairtree	0.585399	1	1000	10000	4	51	5.82145	1	5.81161	0.00983942
Pairtree	0.249357	2	1000	10000	8	51	5.91926	2	5.91333	0.00592804
Pairtree	0.764307	1	1000	10000	16	51	5.55708	1	5.57896	-0.0218885
fastBE	0.383971	1	1000	10000	2	51	4.94375	1	5.12511	-0.181362
fastBE	0.0168334	1	1000	10000	4	51	5.80863	1	5.81161	-0.00297474
fastBE	0.0752319	1	1000	10000	8	51	5.88802	1	5.91333	-0.0253116
fastBE	0.367028	1	1000	10000	16	51	5.56683	1	5.57896	-0.0121368
Orchard	0.0419443	4	1000	10000	2	52	6.01931	4	6.01175	0.00756013
Orchard	0.165726	1	1000	10000	4	52	6.01478	1	5.99885	0.0159316
Orchard	0.69125	3	1000	10000	8	52	5.93594	3	5.90239	0.0335522
Orchard	0.499103	2	1000	10000	16	52	5.9748	2	5.91455	0.0602462
CONIPHER	0.000662725	3	1000	10000	2	52	6.00696	3	6.01175	-0.00478771
CONIPHER	0.0589672	1	1000	10000	4	52	6.11855	1	5.99885	0.119697
CONIPHER	0.030158	4	1000	10000	8	52	5.96936	4	5.90239	0.0669717
CONIPHER	0.0218931	8	1000	10000	16	52	5.92298	8	5.91455	0.00842643
PhyClone	0.00108056	9	1000	10000	2	52	6.00695	9	6.01175	-0.00480646
PhyClone	0.0784698	2	1000	10000	4	52	5.99447	2	5.99885	-0.00438022
PhyClone	0.177694	19	1000	10000	8	52	5.90766	19	5.90239	0.00526621
PhyClone	0.0205708	2	1000	10000	16	52	5.92217	2	5.91455	0.0076142
Pairtree	0.0419405	6	1000	10000	2	52	6.01932	6	6.01175	0.00756616
Pairtree	0.165726	1	1000	10000	4	52	6.01478	1	5.99885	0.0159316
Pairtree	0.691169	7	1000	10000	8	52	5.93594	7	5.90239	0.033553
Pairtree	0.499103	2	1000	10000	16	52	5.9748	2	5.91455	0.0602462
fastBE	0.0214562	1	1000	10000	2	52	6.00761	1	6.01175	-0.00414079
fastBE	0.0587753	1	1000	10000	4	52	5.99783	1	5.99885	-0.00102531
fastBE	0.186081	1	1000	10000	8	52	5.90628	1	5.90239	0.00388626
fastBE	0.069289	1	1000	10000	16	52	5.9235	1	5.91455	0.00894571
Orchard	0.484423	4	1000	10000	2	53	5.81401	4	5.79476	0.0192511
Orchard	0.602506	1	1000	10000	4	53	5.33707	1	5.36131	-0.0242356
Orchard	0.710996	1	1000	10000	8	53	5.61461	1	5.63295	-0.018343
Orchard	0.283794	1	1000	10000	16	53	6.0643	1	5.98778	0.0765199
CONIPHER	0.0134343	35	1000	10000	2	53	5.80653	35	5.79476	0.0117668
CONIPHER	0.0520688	1	1000	10000	4	53	5.38161	1	5.36131	0.020304
CONIPHER	0.238693	1	1000	10000	8	53	6.26626	1	5.63295	0.633309
CONIPHER	3.49175e-164	2	1000	10000	16	53	5.98778	2	5.98778	-1.06581e-14
PhyClone	0.0132355	386	1000	10000	2	53	5.80642	386	5.79476	0.01166
PhyClone	0.0723953	6	1000	10000	4	53	5.33471	6	5.36131	-0.0265977
PhyClone	0.295056	1	1000	10000	8	53	5.60519	1	5.63295	-0.0277654
PhyClone	0	1	1000	10000	16	53	5.98778	1	5.98778	-2.66454e-15
Pairtree	0.489552	252	1000	10000	2	53	5.81401	252	5.79476	0.0192513
Pairtree	0.602506	1	1000	10000	4	53	5.33707	1	5.36131	-0.0242356
Pairtree	0.710996	1	1000	10000	8	53	5.61461	1	5.63295	-0.018343
Pairtree	0.283794	2	1000	10000	16	53	6.0643	2	5.98778	0.0765199
fastBE	0.0713701	1	1000	10000	2	53	5.80708	1	5.79476	0.0123206
fastBE	0.488892	1	1000	10000	4	53	5.3491	1	5.36131	-0.0122065
fastBE	0.295056	1	1000	10000	8	53	5.60586	1	5.63295	-0.0270996
fastBE	0	1	1000	10000	16	53	5.98845	1	5.98778	0.000665821
Orchard	0.482001	4	1000	10000	2	54	4.77024	4	4.82541	-0.0551737
Orchard	0.587076	1	1000	10000	4	54	5.88358	1	5.87238	0.0111998
Orchard	0.623738	1	1000	10000	8	54	5.71491	1	5.70964	0.00526888
Orchard	0.332418	1	1000	10000	16	54	5.92987	1	5.86603	0.063838
CONIPHER	0.066523	35	1000	10000	2	54	4.76873	35	4.82541	-0.0566881
CONIPHER	0.00040002	1	1000	10000	4	54	5.87329	1	5.87238	0.000916488
CONIPHER	0.113173	6	1000	10000	8	54	5.71492	6	5.70964	0.00527777
CONIPHER	0.000176638	5	1000	10000	16	54	5.86604	5	5.86603	7.89614e-06
PhyClone	0.0513518	430	1000	10000	2	54	4.76975	430	4.82541	-0.0556648
PhyClone	1.00863e-17	2	1000	10000	4	54	5.87238	2	5.87238	9.64562e-13
PhyClone	0.0758582	9	1000	10000	8	54	5.70078	9	5.70964	-0.00886299
PhyClone	4.89882e-15	2	1000	10000	16	54	5.86603	2	5.86603	1.4122e-13
Pairtree	0.49429	60	1000	10000	2	54	4.77024	60	4.82541	-0.0551765
Pairtree	0.587076	1	1000	10000	4	54	5.88358	1	5.87238	0.0111998
Pairtree	0.623738	3	1000	10000	8	54	5.71491	3	5.70964	0.00526888
Pairtree	0.332418	2	1000	10000	16	54	5.92987	2	5.86603	0.063838
fastBE	0.140091	1	1000	10000	2	54	4.76981	1	4.82541	-0.055609
fastBE	0	1	1000	10000	4	54	5.87304	1	5.87238	0.000665821
fastBE	0.0758582	1	1000	10000	8	54	5.70145	1	5.70964	-0.00819719
fastBE	0	1	1000	10000	16	54	5.86669	1	5.86603	0.000665821
Orchard	0.245167	4	1000	10000	2	55	5.89966	4	5.91	-0.0103386
Orchard	0.281064	1	1000	10000	4	55	5.97601	1	5.96076	0.0152509
Orchard	0.452239	1	1000	10000	8	55	5.86637	1	5.86304	0.00332321
Orchard	0.0168639	1	1000	10000	16	55	6.11429	1	6.03699	0.0773043
CONIPHER	0.0190893	28	1000	10000	2	55	5.88555	28	5.91	-0.0244533
CONIPHER	0.0122616	1	1000	10000	4	55	5.96411	1	5.96076	0.00334185
CONIPHER	0.0170317	1	1000	10000	8	55	5.8401	1	5.86304	-0.0229421
CONIPHER	0.00039936	1	1000	10000	16	55	6.03745	1	6.03699	0.000459645
PhyClone	0.00648126	376	1000	10000	2	55	5.8855	376	5.91	-0.024504
PhyClone	0.162008	1	1000	10000	4	55	5.95583	1	5.96076	-0.00492901
PhyClone	0.201698	1	1000	10000	8	55	5.83656	1	5.86304	-0.0264795
PhyClone	0	1	1000	10000	16	55	6.03699	1	6.03699	-4.44089e-15
Pairtree	0.243756	205	1000	10000	2	55	5.89966	205	5.91	-0.0103414
Pairtree	0.281064	1	1000	10000	4	55	5.97601	1	5.96076	0.0152509
Pairtree	0.452239	1	1000	10000	8	55	5.86637	1	5.86304	0.00332321
Pairtree	0.0168639	1	1000	10000	16	55	6.11429	1	6.03699	0.0773043
fastBE	0.0489826	1	1000	10000	2	55	5.88617	1	5.91	-0.0238282
fastBE	0.162008	1	1000	10000	4	55	5.9565	1	5.96076	-0.00426319
fastBE	0.201698	1	1000	10000	8	55	5.83723	1	5.86304	-0.0258137
fastBE	0	1	1000	10000	16	55	6.03765	1	6.03699	0.000665821
Orchard	0.239343	4	1000	10000	2	56	5.8387	4	5.84817	-0.00947229
Orchard	0.0209788	4	1000	10000	4	56	6.01461	4	5.99405	0.0205638
Orchard	0.664044	4	1000	10000	8	56	5.50427	4	5.43338	0.0708855
Orchard	0.0314257	1	1000	10000	16	56	6.09782	1	6.03009	0.0677295
CONIPHER	0.0292172	19	1000	10000	2	56	5.85942	19	5.84817	0.0112475
CONIPHER	0.00059215	6	1000	10000	4	56	5.9926	6	5.99405	-0.00145046
CONIPHER	0.252892	40	1000	10000	8	56	5.49574	40	5.43338	0.0623598
CONIPHER	0.000792919	1	1000	10000	16	56	6.03165	1	6.03009	0.00155947
PhyClone	0.0166649	705	1000	10000	2	56	5.83259	705	5.84817	-0.015579
PhyClone	0.00243862	22	1000	10000	4	56	5.99267	22	5.99405	-0.00137727
PhyClone	0.0373212	16	1000	10000	8	56	5.49574	16	5.43338	0.0623562
PhyClone	0	1	1000	10000	16	56	6.03009	1	6.03009	-2.66454e-15
Pairtree	0.333599	270	1000	10000	2	56	5.83871	270	5.84817	-0.00946432
Pairtree	0.0191426	14	1000	10000	4	56	6.01461	14	5.99405	0.020565
Pairtree	0.666979	5	1000	10000	8	56	5.50427	5	5.43338	0.0708855
Pairtree	0.0314257	1	1000	10000	16	56	6.09782	1	6.03009	0.0677295
fastBE	0.0315844	1	1000	10000	2	56	5.83324	1	5.84817	-0.0149307
fastBE	0.0103692	1	1000	10000	4	56	5.99319	1	5.99405	-0.000856263
fastBE	0.24862	1	1000	10000	8	56	5.4964	1	5.43338	0.0630217
fastBE	0	1	1000	10000	16	56	6.03076	1	6.03009	0.000665821
Orchard	0.0159518	3	1000	10000	2	57	6.03264	3	6.02386	0.00877605
Orchard	0.16033	2	1000	10000	4	57	5.99726	2	5.98195	0.0153081
Orchard	0.485306	1	1000	10000	8	57	5.85367	1	5.82079	0.0328772
Orchard	0.320954	1	1000	10000	16	57	5.94139	1	5.92047	0.0209212
CONIPHER	8.04995e-05	3	1000	10000	2	57	6.02389	3	6.02386	2.25205e-05
CONIPHER	0.0620074	6	1000	10000	4	57	5.9907	6	5.98195	0.00874651
CONIPHER	0.00200808	1	1000	10000	8	57	5.84021	1	5.82079	0.019421
CONIPHER	0.000280693	10	1000	10000	16	57	5.93391	10	5.92047	0.0134397
PhyClone	1.1222e-05	19	1000	10000	2	57	6.02387	19	6.02386	8.75027e-06
PhyClone	0.00119719	16	1000	10000	4	57	5.98195	16	5.98195	-1.99254e-06
PhyClone	0.000277883	4	1000	10000	8	57	5.82501	4	5.82079	0.00421627
PhyClone	0.000277575	3	1000	10000	16	57	5.93402	3	5.92047	0.0135506
Pairtree	0.015593	10	1000	10000	2	57	6.03264	10	6.02386	0.00877886
Pairtree	0.160175	5	1000	10000	4	57	5.99726	5	5.98195	0.0153081
Pairtree	0.485933	3	1000	10000	8	57	5.85411	3	5.82079	0.0333205
Pairtree	0.320954	4	1000	10000	16	57	5.94139	4	5.92047	0.0209212
fastBE	0.000578507	1	1000	10000	2	57	6.02453	1	6.02386	0.000665803
fastBE	0.00324138	1	1000	10000	4	57	5.98158	1	5.98195	-0.000369984
fastBE	0.121681	1	1000	10000	8	57	5.82428	1	5.82079	0.00348602
fastBE	0.000277588	1	1000	10000	16	57	5.93468	1	5.92047	0.0142164
Orchard	0.366714	4	1000	10000	2	58	5.76593	4	5.79188	-0.0259459
Orchard	0.242427	2	1000	10000	4	58	5.98336	2	5.9715	0.0118566
Orchard	0.377529	1	1000	10000	8	58	5.97775	1	5.95372	0.0240348
Orchard	0.719015	1	1000	10000	16	58	5.67416	1	5.66318	0.0109834
CONIPHER	0.0376131	5	1000	10000	2	58	5.75562	5	5.79188	-0.0362601
CONIPHER	0.127628	1	1000	10000	4	58	5.97049	1	5.9715	-0.00101366
CONIPHER	0.0369729	1	1000	10000	8	58	6.03552	1	5.95372	0.0818038
CONIPHER	0.03931	1	1000	10000	16	58	5.73224	1	5.66318	0.069068
PhyClone	0.0156962	29	1000	10000	2	58	5.75601	29	5.79188	-0.0358678
PhyClone	0.127352	14	1000	10000	4	58	5.96926	14	5.9715	-0.00223482
PhyClone	0.0370257	1	1000	10000	8	58	5.94994	1	5.95372	-0.0037777
PhyClone	0.0217621	2	1000	10000	16	58	5.65781	2	5.66318	-0.00536921
Pairtree	0.354019	18	1000	10000	2	58	5.76593	18	5.79188	-0.0259459
Pairtree	0.242582	3	1000	10000	4	58	5.98336	3	5.9715	0.011857
Pairtree	0.377529	1	1000	10000	8	58	5.97775	1	5.95372	0.0240348
Pairtree	0.719015	1	1000	10000	16	58	5.67416	1	5.66318	0.0109834
fastBE	0.12268	1	1000	10000	2	58	5.75667	1	5.79188	-0.0352066
fastBE	0.127429	1	1000	10000	4	58	5.96991	1	5.9715	-0.00159019
fastBE	0.0370257	1	1000	10000	8	58	5.95061	1	5.95372	-0.00311188
fastBE	0.0881896	1	1000	10000	16	58	5.65622	1	5.66318	-0.00695913
Orchard	0.247549	2	1000	10000	2	59	5.67063	2	5.66989	0.000732957
Orchard	0.00826874	3	1000	10000	4	59	6.04741	3	6.02327	0.0241409
Orchard	0.327743	1	1000	10000	8	59	5.99763	1	5.96884	0.0287952
Orchard	0.317788	1	1000	10000	16	59	5.98841	1	5.93293	0.0554831
CONIPHER	0.0039912	1	1000	10000	2	59	5.66514	1	5.66989	-0.00475198
CONIPHER	0.000438572	1	1000	10000	4	59	6.02476	1	6.02327	0.00149631
CONIPHER	0.000305751	1	1000	10000	8	59	5.96959	1	5.96884	0.000755195
CONIPHER	0.000987659	1	1000	10000	16	59	5.9489	1	5.93293	0.0159674
PhyClone	0.00520364	4	1000	10000	2	59	5.66515	4	5.66989	-0.00473969
PhyClone	4.07941e-05	85	1000	10000	4	59	6.02339	85	6.02327	0.000125823
PhyClone	0	1	1000	10000	8	59	5.96884	1	5.96884	8.88178e-16
PhyClone	0	1	1000	10000	16	59	5.93293	1	5.93293	-3.55271e-15
Pairtree	0.247549	2	1000	10000	2	59	5.67063	2	5.66989	0.000732957
Pairtree	0.00826657	20	1000	10000	4	59	6.04743	20	6.02327	0.0241575
Pairtree	0.327743	1	1000	10000	8	59	5.99763	1	5.96884	0.0287952
Pairtree	0.317788	1	1000	10000	16	59	5.98841	1	5.93293	0.0554831
fastBE	0.0039932	1	1000	10000	2	59	5.66581	1	5.66989	-0.00408615
fastBE	3.8766e-05	1	1000	10000	4	59	6.02393	1	6.02327	0.000665821
fastBE	0	1	1000	10000	8	59	5.9695	1	5.96884	0.000665821
fastBE	0.00160922	1	1000	10000	16	59	5.93196	1	5.93293	-0.00096849
Orchard	0.293386	4	1000	10000	2	60	5.74616	4	5.77965	-0.0334949
Orchard	0.00303186	2	1000	10000	4	60	6.04287	2	6.02824	0.0146316
Orchard	0.0742676	1	1000	10000	8	60	6.02992	1	5.99414	0.0357773
Orchard	0.697287	1	1000	10000	16	60	5.53162	1	5.53561	-0.00398703
CONIPHER	0.0198075	72	1000	10000	2	60	5.74169	72	5.77965	-0.0379647
CONIPHER		0	1000	10000	4	60		0	6.02824
CONIPHER	0.000384478	1	1000	10000	8	60	5.99459	1	5.99414	0.00045488
CONIPHER	0.189148	1	1000	10000	16	60	5.79285	1	5.53561	0.257239
PhyClone	0.119487	1739	1000	10000	2	60	5.73982	1739	5.77965	-0.0398274
PhyClone	6.60361e-06	4	1000	10000	4	60	6.02825	4	6.02824	1.69605e-05
PhyClone	0	1	1000	10000	8	60	5.99414	1	5.99414	1.77636e-15
PhyClone	0.414388	1	1000	10000	16	60	5.51746	1	5.53561	-0.0181491
Pairtree	0.246748	518	1000	10000	2	60	5.74616	518	5.77965	-0.0334949
Pairtree	0.00303186	2	1000	10000	4	60	6.04287	2	6.02824	0.0146316
Pairtree	0.0742676	1	1000	10000	8	60	6.02992	1	5.99414	0.0357773
Pairtree	0.697287	8	1000	10000	16	60	5.53162	8	5.53561	-0.00398703
fastBE	0.153179	1	1000	10000	2	60	5.74049	1	5.77965	-0.0391654
fastBE	0	1	1000	10000	4	60	6.0289	1	6.02824	0.000665821
fastBE	0	1	1000	10000	8	60	5.9948	1	5.99414	0.000665821
fastBE	0.471426	1	1000	10000	16	60	5.53144	1	5.53561	-0.00416612
Orchard	0.625592	4	1000	10000	2	61	5.83851	4	5.83568	0.00282528
Orchard	0.702875	1	1000	10000	4	61	5.43193	1	5.4427	-0.0107743
Orchard	0.698697	2	1000	10000	8	61	5.82941	2	5.81464	0.0147641
Orchard	0.0476226	2	1000	10000	16	61	6.07705	2	6.0202	0.0568485
CONIPHER	0.0709627	174	1000	10000	2	61	5.83272	174	5.83568	-0.00296851
CONIPHER	0.0946043	1	1000	10000	4	61	5.72445	1	5.4427	0.281753
CONIPHER	0.0455768	11	1000	10000	8	61	5.81512	11	5.81464	0.000481586
CONIPHER	0.0111943	2	1000	10000	16	61	6.0391	2	6.0202	0.0188993
PhyClone	0.426602	725	1000	10000	2	61	5.83272	725	5.83568	-0.00296595
PhyClone	0.0956398	3	1000	10000	4	61	5.42498	3	5.4427	-0.0177174
PhyClone	0.0329922	13	1000	10000	8	61	5.81698	13	5.81464	0.00234014
PhyClone	0	1	1000	10000	16	61	6.0202	1	6.0202	-2.66454e-15
Pairtree	0.725192	120	1000	10000	2	61	5.83851	120	5.83568	0.00282916
Pairtree	0.702875	1	1000	10000	4	61	5.43193	1	5.4427	-0.0107743
Pairtree	0.698697	5	1000	10000	8	61	5.82941	5	5.81464	0.0147641
Pairtree	0.0476226	3	1000	10000	16	61	6.07705	3	6.0202	0.0568485
fastBE	0.461573	1	1000	10000	2	61	5.83284	1	5.83568	-0.00284705
fastBE	0.271403	1	1000	10000	4	61	5.43419	1	5.4427	-0.00850621
fastBE	2.05821e-05	1	1000	10000	8	61	5.81759	1	5.81464	0.00295134
fastBE	0.0142493	1	1000	10000	16	61	6.02116	1	6.0202	0.000956466
Orchard	0.566265	4	1000	10000	2	62	5.852	4	5.84586	0.00613558
Orchard	0.476565	3	1000	10000	4	62	5.91347	3	5.89392	0.0195503
Orchard	0.249856	2	1000	10000	8	62	5.92726	2	5.88832	0.0389335
Orchard	0.505954	1	1000	10000	16	62	5.90665	1	5.77816	0.128493
CONIPHER	0.00185829	49	1000	10000	2	62	5.84794	49	5.84586	0.00207976
CONIPHER	0.0643664	6	1000	10000	4	62	5.96538	6	5.89392	0.0714602
CONIPHER	0.0372176	15	1000	10000	8	62	5.90009	15	5.88832	0.0117671
CONIPHER	0.0798116	3	1000	10000	16	62	5.85743	3	5.77816	0.0792712
PhyClone	0.00464587	250	1000	10000	2	62	5.84793	250	5.84586	0.00207161
PhyClone	0.257727	57	1000	10000	4	62	5.89864	57	5.89392	0.00471636
PhyClone	0.0211066	5	1000	10000	8	62	5.89792	5	5.88832	0.00959788
PhyClone	0.000411121	1	1000	10000	16	62	5.85501	1	5.77816	0.0768516
Pairtree	0.566153	216	1000	10000	2	62	5.852	216	5.84586	0.00613558
Pairtree	0.454272	12	1000	10000	4	62	5.91347	12	5.89392	0.0195505
Pairtree	0.249899	7	1000	10000	8	62	5.93759	7	5.88832	0.0492717
Pairtree	0.505954	3	1000	10000	16	62	5.90665	3	5.77816	0.128493
fastBE	0.0720407	1	1000	10000	2	62	5.8486	1	5.84586	0.00273739
fastBE	0.26123	1	1000	10000	4	62	5.89892	1	5.89392	0.00500148
fastBE	0.0471137	1	1000	10000	8	62	5.89893	1	5.88832	0.0106095
fastBE	0.000411121	1	1000	10000	16	62	5.85567	1	5.77816	0.0775174
Orchard	0.392124	4	1000	10000	2	63	5.66796	4	5.66348	0.0044851
Orchard	0.00511677	2	1000	10000	4	63	5.88394	2	5.89071	-0.0067768
Orchard	0.511657	3	1000	10000	8	63	5.90348	3	5.84964	0.0538407
Orchard	0.713296	1	1000	10000	16	63	5.78547	1	5.76496	0.0205095
CONIPHER	0.0424477	150	1000	10000	2	63	5.66148	150	5.66348	-0.00199652
CONIPHER	0.0761663	24	1000	10000	4	63	5.88439	24	5.89071	-0.00632561
CONIPHER	0.00193982	12	1000	10000	8	63	5.87817	12	5.84964	0.0285331
CONIPHER	0.145616	1	1000	10000	16	63	6.19632	1	5.76496	0.431364
PhyClone	0.00825091	1740	1000	10000	2	63	5.66147	1740	5.66348	-0.0020025
PhyClone	0.00417561	21	1000	10000	4	63	5.88393	21	5.89071	-0.0067818
PhyClone	0.075239	25	1000	10000	8	63	5.87753	25	5.84964	0.0278941
PhyClone	0.175745	2	1000	10000	16	63	5.76239	2	5.76496	-0.00257419
Pairtree	0.360358	1028	1000	10000	2	63	5.66796	1028	5.66348	0.00448117
Pairtree	0.00511677	5	1000	10000	4	63	5.88394	5	5.89071	-0.00676907
Pairtree	0.511659	6	1000	10000	8	63	5.90348	6	5.84964	0.0538407
Pairtree	0.713296	1	1000	10000	16	63	5.78547	1	5.76496	0.0205095
fastBE	0.0889027	1	1000	10000	2	63	5.66214	1	5.66348	-0.00133804
fastBE	0.00511677	1	1000	10000	4	63	5.88461	1	5.89071	-0.00610345
fastBE	0.293729	1	1000	10000	8	63	5.87842	1	5.84964	0.0287786
fastBE	0.19079	1	1000	10000	16	63	5.7607	1	5.76496	-0.00426444
Orchard	0.0440752	4	1000	10000	2	64	5.9483	4	5.95664	-0.0083411
Orchard	0.52258	3	1000	10000	4	64	5.9096	3	5.90602	0.00357875
Orchard	0.669946	4	1000	10000	8	64	5.71398	4	5.6864	0.0275802
Orchard	0.701236	1	1000	10000	16	64	5.84147	1	5.82581	0.0156613
CONIPHER	0.0246746	4	1000	10000	2	64	5.94366	4	5.95664	-0.0129786
CONIPHER	0.000646972	3	1000	10000	4	64	5.90697	3	5.90602	0.000944121
CONIPHER	0.000498241	8	1000	10000	8	64	5.69897	8	5.6864	0.0125697
CONIPHER	0.189522	1	1000	10000	16	64	6.26362	1	5.82581	0.437812
PhyClone	0.00336485	112	1000	10000	2	64	5.94284	112	5.95664	-0.0138014
PhyClone	0.00449216	50	1000	10000	4	64	5.90603	50	5.90602	9.93322e-07
PhyClone	0.000395611	14	1000	10000	8	64	5.69901	14	5.6864	0.0126061
PhyClone	0.483911	2	1000	10000	16	64	5.81969	2	5.82581	-0.00611515
Pairtree	0.0496191	42	1000	10000	2	64	5.94831	42	5.95664	-0.00833162
Pairtree	0.5236	3	1000	10000	4	64	5.9096	3	5.90602	0.00358012
Pairtree	0.669916	12	1000	10000	8	64	5.71398	12	5.6864	0.0275807
Pairtree	0.701236	1	1000	10000	16	64	5.84147	1	5.82581	0.0156613
fastBE	0.0671048	1	1000	10000	2	64	5.94349	1	5.95664	-0.0131511
fastBE	0.00636823	1	1000	10000	4	64	5.90669	1	5.90602	0.000665821
fastBE	0.000508891	1	1000	10000	8	64	5.69956	1	5.6864	0.0131593
fastBE	0.483911	1	1000	10000	16	64	5.82036	1	5.82581	-0.00544932
Orchard	0.518328	3	1000	10000	2	65	5.89257	3	5.88395	0.00861897
Orchard	0.532337	4	1000	10000	4	65	5.92349	4	5.90723	0.0162545
Orchard	0.255394	2	1000	10000	8	65	5.94268	2	5.97202	-0.0293412
Orchard	0.320686	1	1000	10000	16	65	6.01736	1	5.96406	0.053305
CONIPHER	0.000628268	4	1000	10000	2	65	5.88188	4	5.88395	-0.00206805
CONIPHER	0.0164695	13	1000	10000	4	65	5.90769	13	5.90723	0.000458825
CONIPHER	0.221026	1	1000	10000	8	65	6.64836	1	5.97202	0.676333
CONIPHER	0.0783877	1	1000	10000	16	65	6.13567	1	5.96406	0.171615
PhyClone	0.000595012	39	1000	10000	2	65	5.88188	39	5.88395	-0.00207067
PhyClone	0.0102995	35	1000	10000	4	65	5.90738	35	5.90723	0.000149019
PhyClone	0.249398	2	1000	10000	8	65	5.94134	2	5.97202	-0.0306815
PhyClone	0.0783877	1	1000	10000	16	65	5.95997	1	5.96406	-0.00409007
Pairtree	0.518945	5	1000	10000	2	65	5.89258	5	5.88395	0.00862484
Pairtree	0.528122	19	1000	10000	4	65	5.92352	19	5.90723	0.0162887
Pairtree	0.255394	2	1000	10000	8	65	5.94268	2	5.97202	-0.0293412
Pairtree	0.320686	1	1000	10000	16	65	6.01736	1	5.96406	0.053305
fastBE	0.000760922	1	1000	10000	2	65	5.88254	1	5.88395	-0.00141394
fastBE	0.0259694	1	1000	10000	4	65	5.90834	1	5.90723	0.00110406
fastBE	0.249569	1	1000	10000	8	65	5.94244	1	5.97202	-0.0295853
fastBE	0.1237	1	1000	10000	16	65	5.96379	1	5.96406	-0.000266786
Orchard	0.02413	2	1000	10000	2	66	6.02629	2	6.02046	0.00583615
Orchard	0.331173	2	1000	10000	4	66	5.87172	2	5.8572	0.0145197
Orchard	0.0208586	1	1000	10000	8	66	6.05612	1	6.02298	0.0331371
Orchard	0.604587	1	1000	10000	16	66	6.03548	1	5.99637	0.0391102
CONIPHER	0.00353963	2	1000	10000	2	66	6.01663	2	6.02046	-0.0038242
CONIPHER	3.62364e-06	1	1000	10000	4	66	5.85719	1	5.8572	-1.17151e-05
CONIPHER	0.00019682	1	1000	10000	8	66	6.02305	1	6.02298	6.5e-05
CONIPHER	0.000735414	1	1000	10000	16	66	5.9967	1	5.99637	0.000323512
PhyClone	0.00937209	13	1000	10000	2	66	6.01567	13	6.02046	-0.00478698
PhyClone	1.42606e-05	10	1000	10000	4	66	5.85723	10	5.8572	2.44464e-05
PhyClone	0	1	1000	10000	8	66	6.02298	1	6.02298	-8.88178e-16
PhyClone	5.79034e-17	3	1000	10000	16	66	5.99637	3	5.99637	-1.77636e-15
Pairtree	0.02413	3	1000	10000	2	66	6.02629	3	6.02046	0.00583622
Pairtree	0.331172	3	1000	10000	4	66	5.87172	3	5.8572	0.0145201
Pairtree	0.0208586	1	1000	10000	8	66	6.05612	1	6.02298	0.0331371
Pairtree	0.604583	2	1000	10000	16	66	6.03548	2	5.99637	0.0391098
fastBE	0.0103448	1	1000	10000	2	66	6.01633	1	6.02046	-0.00412648
fastBE	3.62364e-06	1	1000	10000	4	66	5.85785	1	5.8572	0.000644945
fastBE	0	1	1000	10000	8	66	6.02365	1	6.02298	0.000665821
fastBE	0.00642476	1	1000	10000	16	66	5.99635	1	5.99637	-2.5428e-05
Orchard	0.383529	4	1000	10000	2	67	5.17214	4	5.09298	0.0791629
Orchard	0.54994	1	1000	10000	4	67	6.01162	1	6.00319	0.00843386
Orchard	0.308663	1	1000	10000	8	67	5.93606	1	5.92343	0.0126366
Orchard	0.0204392	1	1000	10000	16	67	6.08528	1	6.02331	0.0619737
CONIPHER	0.131717	13	1000	10000	2	67	5.2174	13	5.09298	0.124421
CONIPHER	0.000191836	2	1000	10000	4	67	6.00437	2	6.00319	0.00117802
CONIPHER	0.00805469	1	1000	10000	8	67	5.91115	1	5.92343	-0.0122811
CONIPHER	0.00040374	1	1000	10000	16	67	6.02604	1	6.02331	0.00273824
PhyClone	0.0489305	442	1000	10000	2	67	5.16698	442	5.09298	0.0740038
PhyClone	6.16178e-05	53	1000	10000	4	67	6.00318	53	6.00319	-8.20364e-06
PhyClone	0.15365	2	1000	10000	8	67	5.90905	2	5.92343	-0.0143801
PhyClone	-2.37333e-16	2	1000	10000	16	67	6.02331	2	6.02331	2.66454e-15
Pairtree	0.354438	391	1000	10000	2	67	5.17214	391	5.09298	0.0791629
Pairtree	0.54994	6	1000	10000	4	67	6.01163	6	6.00319	0.00844124
Pairtree	0.308663	3	1000	10000	8	67	5.93606	3	5.92343	0.0126366
Pairtree	0.0204392	1	1000	10000	16	67	6.08528	1	6.02331	0.0619737
fastBE	0.10727	1	1000	10000	2	67	5.16765	1	5.09298	0.0746696
fastBE	7.20992e-06	1	1000	10000	4	67	6.00385	1	6.00319	0.000665821
fastBE	0.0877463	1	1000	10000	8	67	5.92314	1	5.92343	-0.000285404
fastBE	0	1	1000	10000	16	67	6.02397	1	6.02331	0.000665821
Orchard	0.0135166	1	1000	10000	2	68	6.0345	1	6.02526	0.00923401
Orchard	0.645744	1	1000	10000	4	68	5.6476	1	5.61738	0.0302231
Orchard	0.213497	1	1000	10000	8	68	6.02839	1	5.99983	0.0285631
Orchard	0.534329	1	1000	10000	16	68	5.88425	1	5.82968	0.0545754
CONIPHER		0	1000	10000	2	68		0	6.02526
CONIPHER	0.162971	1	1000	10000	4	68	5.61322	1	5.61738	-0.0041562
CONIPHER	0.00153503	1	1000	10000	8	68	6.039	1	5.99983	0.0391742
CONIPHER	0.11596	1	1000	10000	16	68	6.09592	1	5.82968	0.266241
PhyClone	0.0127219	2	1000	10000	2	68	6.02995	2	6.02526	0.00469039
PhyClone	0.313063	2	1000	10000	4	68	5.56914	2	5.61738	-0.0482392
PhyClone	0	1	1000	10000	8	68	5.99983	1	5.99983	-2.66454e-15
PhyClone	0.11596	1	1000	10000	16	68	5.82414	1	5.82968	-0.0055397
Pairtree	0.0135166	1	1000	10000	2	68	6.0345	1	6.02526	0.00923401
Pairtree	0.668169	1	1000	10000	4	68	5.5753	1	5.61738	-0.0420817
Pairtree	0.213497	1	1000	10000	8	68	6.02839	1	5.99983	0.0285631
Pairtree	0.534329	1	1000	10000	16	68	5.88425	1	5.82968	0.0545754
fastBE	0.0127232	1	1000	10000	2	68	6.10164	1	6.02526	0.0763783
fastBE	0.314835	1	1000	10000	4	68	5.5698	1	5.61738	-0.0475798
fastBE	0.00333119	1	1000	10000	8	68	6.00028	1	5.99983	0.000446167
fastBE	0.11596	1	1000	10000	16	68	5.8248	1	5.82968	-0.00487388
Orchard	0.0287888	1	1000	10000	2	69	6.00497	1	6.00189	0.00307827
Orchard	0.646062	1	1000	10000	4	69	5.63114	1	5.58944	0.041703
Orchard	0.480037	3	1000	10000	8	69	5.77843	3	5.75005	0.0283879
Orchard	0.583649	1	1000	10000	16	69	5.86864	1	5.83326	0.0353744
CONIPHER	0.0185085	1	1000	10000	2	69	5.99397	1	6.00189	-0.00791524
CONIPHER	0.0268792	2	1000	10000	4	69	5.67222	2	5.58944	0.0827776
CONIPHER	0.0571072	14	1000	10000	8	69	5.75933	14	5.75005	0.00928297
CONIPHER	0.0508232	1	1000	10000	16	69	5.95526	1	5.83326	0.12199
PhyClone	0.0185085	1	1000	10000	2	69	5.99397	1	6.00189	-0.00791524
PhyClone	0.303318	3	1000	10000	4	69	5.61483	3	5.58944	0.0253948
PhyClone	0.0570959	7	1000	10000	8	69	5.75933	7	5.75005	0.00928315
PhyClone	0.0298223	3	1000	10000	16	69	5.83426	3	5.83326	0.000998511
Pairtree	0.0287888	1	1000	10000	2	69	6.00497	1	6.00189	0.00307827
Pairtree	0.653289	3	1000	10000	4	69	5.62054	3	5.58944	0.0310982
Pairtree	0.480037	6	1000	10000	8	69	5.77843	6	5.75005	0.0283879
Pairtree	0.583552	4	1000	10000	16	69	5.86863	4	5.83326	0.0353618
fastBE	0.0185085	1	1000	10000	2	69	5.99464	1	6.00189	-0.00724942
fastBE	0.302225	1	1000	10000	4	69	5.61518	1	5.58944	0.0257402
fastBE	0.0570911	1	1000	10000	8	69	5.76	1	5.75005	0.00995067
fastBE	0.0483737	1	1000	10000	16	69	5.83499	1	5.83326	0.00172583
Orchard	0.0658211	1	1000	10000	2	70	6.01596	1	6.00434	0.0116157
Orchard	0.686121	1	1000	10000	4	70	5.61984	1	5.60639	0.0134557
Orchard	0.07547	1	1000	10000	8	70	6.04773	1	6.01257	0.035164
Orchard	0.2528	1	1000	10000	16	70	6.04115	1	5.97609	0.0650576
CONIPHER	0.0345712	2	1000	10000	2	70	6.00442	2	6.00434	7.40639e-05
CONIPHER	0.000584471	2	1000	10000	4	70	5.61347	2	5.60639	0.00708205
CONIPHER	1.39614e-05	1	1000	10000	8	70	6.01384	1	6.01257	0.0012723
CONIPHER	0.0590013	1	1000	10000	16	70	6.10061	1	5.97609	0.12452
PhyClone	8.92704e-05	2	1000	10000	2	70	6.00435	2	6.00434	2.52492e-06
PhyClone	0.000799481	6	1000	10000	4	70	5.6127	6	5.60639	0.00631136
PhyClone	1.24427e-08	2	1000	10000	8	70	6.01257	2	6.01257	2.303e-06
PhyClone	0.0806727	2	1000	10000	16	70	5.97257	2	5.97609	-0.0035154
Pairtree	0.0658211	1	1000	10000	2	70	6.01596	1	6.00434	0.0116157
Pairtree	0.686121	2	1000	10000	4	70	5.61984	2	5.60639	0.0134557
Pairtree	0.07547	1	1000	10000	8	70	6.04773	1	6.01257	0.035164
Pairtree	0.2528	1	1000	10000	16	70	6.04115	1	5.97609	0.0650576
fastBE	0	1	1000	10000	2	70	6.00501	1	6.00434	0.000665821
fastBE	0.000989578	1	1000	10000	4	70	5.61336	1	5.60639	0.00697408
fastBE	0	1	1000	10000	8	70	6.01323	1	6.01257	0.000665821
fastBE	0.0807368	1	1000	10000	16	70	5.97324	1	5.97609	-0.00285014
Orchard	0.00424979	4	1000	10000	2	71	6.02825	4	6.01725	0.0109951
Orchard	0.636876	2	1000	10000	4	71	5.559	2	5.55683	0.00217262
Orchard	0.634125	2	1000	10000	8	71	5.86775	2	5.83984	0.0279152
Orchard	0.0150883	1	1000	10000	16	71	6.09216	1	6.03286	0.0593022
CONIPHER	0.000613913	2	1000	10000	2	71	6.01734	2	6.01725	8.50624e-05
CONIPHER	0.0911907	14	1000	10000	4	71	5.5449	14	5.55683	-0.0119319
CONIPHER	0.0185837	9	1000	10000	8	71	5.8447	9	5.83984	0.00486251
CONIPHER	0	1	1000	10000	16	71	6.03286	1	6.03286	6.21725e-15
PhyClone	0.000150257	35	1000	10000	2	71	6.01729	35	6.01725	3.45914e-05
PhyClone	0.0322886	28	1000	10000	4	71	5.54759	28	5.55683	-0.00923856
PhyClone	0.00924182	10	1000	10000	8	71	5.8447	10	5.83984	0.00486463
PhyClone	0	1	1000	10000	16	71	6.03286	1	6.03286	6.21725e-15
Pairtree	0.00929943	10	1000	10000	2	71	6.02825	10	6.01725	0.011
Pairtree	0.687072	6	1000	10000	4	71	5.57632	6	5.55683	0.0194947
Pairtree	0.620519	6	1000	10000	8	71	5.86775	6	5.83984	0.0279152
Pairtree	0.0150883	1	1000	10000	16	71	6.09216	1	6.03286	0.0593022
fastBE	0.00157362	1	1000	10000	2	71	6.01794	1	6.01725	0.000689401
fastBE	0.0751528	1	1000	10000	4	71	5.54805	1	5.55683	-0.00877599
fastBE	0.018248	1	1000	10000	8	71	5.84537	1	5.83984	0.00552833
fastBE	0	1	1000	10000	16	71	6.03352	1	6.03286	0.000665821
Orchard	0.381178	4	1000	10000	2	72	5.7553	4	5.74711	0.00818817
Orchard	0.574354	2	1000	10000	4	72	5.63025	2	5.63753	-0.00728694
Orchard	0.00637824	1	1000	10000	8	72	6.06573	1	6.03502	0.0307116
Orchard	0.725237	1	1000	10000	16	72	5.66457	1	5.61998	0.0445889
CONIPHER	0.00668669	11	1000	10000	2	72	5.74985	11	5.74711	0.00274633
CONIPHER	0.0343385	1	1000	10000	4	72	5.61526	1	5.63753	-0.0222753
CONIPHER	0.00179932	1	1000	10000	8	72	6.037	1	6.03502	0.00198265
CONIPHER	0.191785	36	1000	10000	16	72	5.62174	36	5.61998	0.00175283
PhyClone	0.00484922	219	1000	10000	2	72	5.74961	219	5.74711	0.00250237
PhyClone	0.0343338	6	1000	10000	4	72	5.61523	6	5.63753	-0.0223003
PhyClone	0	1	1000	10000	8	72	6.03502	1	6.03502	4.44089e-15
PhyClone	0.139957	2	1000	10000	16	72	5.62017	2	5.61998	0.000183823
Pairtree	0.346739	67	1000	10000	2	72	5.75529	67	5.74711	0.00818624
Pairtree	0.572648	3	1000	10000	4	72	5.63025	3	5.63753	-0.00728706
Pairtree	0.00637824	1	1000	10000	8	72	6.06573	1	6.03502	0.0307116
Pairtree	0.725237	12	1000	10000	16	72	5.66457	12	5.61998	0.0445889
fastBE	0.0121681	1	1000	10000	2	72	5.75028	1	5.74711	0.00317043
fastBE	0.0343714	1	1000	10000	4	72	5.61589	1	5.63753	-0.0216395
fastBE	0.00179932	1	1000	10000	8	72	6.08412	1	6.03502	0.0490944
fastBE	0.465728	1	1000	10000	16	72	5.6216	1	5.61998	0.0016176
Orchard	0.142599	2	1000	10000	2	73	5.94687	2	5.93907	0.00780103
Orchard	0.154301	1	1000	10000	4	73	5.97553	1	5.96051	0.0150182
Orchard	0.285731	3	1000	10000	8	73	5.90299	3	5.87356	0.0294304
Orchard	0.236975	1	1000	10000	16	73	6.05466	1	5.99933	0.0553295
CONIPHER	0.00056014	8	1000	10000	2	73	5.94029	8	5.93907	0.00122028
CONIPHER	0	1	1000	10000	4	73	5.96051	1	5.96051	-9.76996e-15
CONIPHER	0.0697345	10	1000	10000	8	73	5.87985	10	5.87356	0.00628674
CONIPHER	0.0441786	1	1000	10000	16	73	6.0907	1	5.99933	0.0913649
PhyClone	0.00999395	15	1000	10000	2	73	5.9403	15	5.93907	0.00123439
PhyClone	0	1	1000	10000	4	73	5.96051	1	5.96051	-9.76996e-15
PhyClone	0.0930754	123	1000	10000	8	73	5.87856	123	5.87356	0.00500209
PhyClone	0	1	1000	10000	16	73	5.99933	1	5.99933	-1.77636e-15
Pairtree	0.116616	4	1000	10000	2	73	5.94687	4	5.93907	0.00780103
Pairtree	0.154301	1	1000	10000	4	73	5.97553	1	5.96051	0.0150182
Pairtree	0.286033	35	1000	10000	8	73	5.903	35	5.87356	0.0294379
Pairtree	0.236975	1	1000	10000	16	73	6.05466	1	5.99933	0.0553295
fastBE	0.0170126	1	1000	10000	2	73	5.94096	1	5.93907	0.0018861
fastBE	0	1	1000	10000	4	73	5.96118	1	5.96051	0.000665821
fastBE	0.112314	1	1000	10000	8	73	5.87923	1	5.87356	0.0056677
fastBE	0.0947161	1	1000	10000	16	73	5.99933	1	5.99933	-6.71424e-06
Orchard	0.598254	1	1000	10000	2	74	5.86815	1	5.87538	-0.00723024
Orchard	0.554044	3	1000	10000	4	74	5.82335	3	5.81938	0.00396998
Orchard	0.635861	1	1000	10000	8	74	5.99865	1	6.01278	-0.014131
Orchard	0.725807	1	1000	10000	16	74	5.73452	1	5.71446	0.0200538
CONIPHER	0.477849	1	1000	10000	2	74	5.86585	1	5.87538	-0.00953372
CONIPHER	7.42274e-05	2	1000	10000	4	74	5.81941	2	5.81938	3.11822e-05
CONIPHER	0.199724	1	1000	10000	8	74	6.58883	1	6.01278	0.576046
CONIPHER	0.251653	1	1000	10000	16	74	6.33794	1	5.71446	0.623474
PhyClone	0.477729	1	1000	10000	2	74	5.86579	1	5.87538	-0.0095911
PhyClone	0.000441604	22	1000	10000	4	74	5.81946	22	5.81938	8.21119e-05
PhyClone	0.450595	4	1000	10000	8	74	5.99384	4	6.01278	-0.0189371
PhyClone	0.436297	1	1000	10000	16	74	5.70401	1	5.71446	-0.0104585
Pairtree	0.598254	1	1000	10000	2	74	5.86815	1	5.87538	-0.00723024
Pairtree	0.554066	2	1000	10000	4	74	5.82335	2	5.81938	0.00396998
Pairtree	0.635861	1	1000	10000	8	74	5.99865	1	6.01278	-0.014131
Pairtree	0.725807	1	1000	10000	16	74	5.73452	1	5.71446	0.0200538
fastBE	0.477729	1	1000	10000	2	74	5.86645	1	5.87538	-0.00892528
fastBE	0.00606201	1	1000	10000	4	74	5.82004	1	5.81938	0.000665821
fastBE	0.502288	1	1000	10000	8	74	5.9945	1	6.01278	-0.0182795
fastBE	0.436297	1	1000	10000	16	74	5.70467	1	5.71446	-0.00979264
Orchard	0.0264497	4	1000	10000	2	75	5.99949	4	5.99124	0.00825065
Orchard	0.263068	1	1000	10000	4	75	5.97125	1	5.95237	0.0188868
Orchard	0.621216	1	1000	10000	8	75	4.89456	1	5.01062	-0.116064
Orchard	0.676739	1	1000	10000	16	75	5.84119	1	5.84074	0.00045344
CONIPHER	0.00242847	5	1000	10000	2	75	5.99324	5	5.99124	0.00200319
CONIPHER	0	1	1000	10000	4	75	5.95237	1	5.95237	1.33227e-14
CONIPHER	0.299407	16	1000	10000	8	75	4.9642	16	5.01062	-0.0464184
CONIPHER	0.101294	1	1000	10000	16	75	6.14085	1	5.84074	0.300111
PhyClone	0.00237758	251	1000	10000	2	75	5.99084	251	5.99124	-0.000397361
PhyClone	9.5926e-09	3	1000	10000	4	75	5.95237	3	5.95237	2.1475e-07
PhyClone	0.278296	3	1000	10000	8	75	4.8888	3	5.01062	-0.12182
PhyClone	0.382396	4	1000	10000	16	75	5.83278	4	5.84074	-0.00795572
Pairtree	0.0365124	102	1000	10000	2	75	5.99949	102	5.99124	0.00824794
Pairtree	0.263068	1	1000	10000	4	75	5.97125	1	5.95237	0.0188868
Pairtree	0.621216	4	1000	10000	8	75	4.89456	4	5.01062	-0.116064
Pairtree	0.676739	1	1000	10000	16	75	5.84119	1	5.84074	0.00045344
fastBE	0.0118629	1	1000	10000	2	75	5.99149	1	5.99124	0.000254487
fastBE	0	1	1000	10000	4	75	5.95303	1	5.95237	0.000665821
fastBE	0.466491	1	1000	10000	8	75	5.49022	1	5.01062	0.479603
fastBE	0.398694	1	1000	10000	16	75	5.83676	1	5.84074	-0.00397653
Orchard	0.143411	3	1000	10000	2	76	5.34451	3	5.39166	-0.0471461
Orchard	0.47457	4	1000	10000	4	76	5.42907	4	5.42706	0.0020113
Orchard	0.72104	1	1000	10000	8	76	5.94195	1	5.92337	0.0185755
Orchard	0.508661	1	1000	10000	16	76	6.03461	1	5.98074	0.0538683
CONIPHER	0.106464	37	1000	10000	2	76	5.34451	37	5.39166	-0.0471461
CONIPHER	0.000360299	2	1000	10000	4	76	5.42894	2	5.42706	0.00187155
CONIPHER	0.455546	1	1000	10000	8	76	5.92062	1	5.92337	-0.00275073
CONIPHER	0.0159375	2	1000	10000	16	76	6.0133	2	5.98074	0.0325571
PhyClone	0.0412338	47	1000	10000	2	76	5.34451	47	5.39166	-0.0471442
PhyClone	4.5161e-05	76	1000	10000	4	76	5.42705	76	5.42706	-1.56191e-05
PhyClone	0.0519789	2	1000	10000	8	76	5.91927	2	5.92337	-0.0041069
PhyClone	0.00019762	2	1000	10000	16	76	5.98413	2	5.98074	0.00338935
Pairtree	0.167553	37	1000	10000	2	76	5.34451	37	5.39166	-0.0471461
Pairtree	0.47462	23	1000	10000	4	76	5.42908	23	5.42706	0.00201212
Pairtree	0.72104	1	1000	10000	8	76	5.94195	1	5.92337	0.0185755
Pairtree	0.508661	7	1000	10000	16	76	6.03461	7	5.98074	0.0538683
fastBE	0.183215	1	1000	10000	2	76	5.34518	1	5.39166	-0.0464803
fastBE	0.000414477	1	1000	10000	4	76	5.4277	1	5.42706	0.000638235
fastBE	0.455546	1	1000	10000	8	76	5.92129	1	5.92337	-0.0020849
fastBE	0.0179333	1	1000	10000	16	76	5.98465	1	5.98074	0.00391165
Orchard	0.56112	3	1000	10000	2	77	5.80881	3	5.85365	-0.0448364
Orchard	0.00894773	1	1000	10000	4	77	6.05119	1	6.03007	0.0211202
Orchard	0.211668	1	1000	10000	8	77	6.01378	1	5.97978	0.0340037
Orchard	0.58506	1	1000	10000	16	77	5.87197	1	5.82347	0.0484969
CONIPHER	0.0957096	2	1000	10000	2	77	6.29255	2	5.85365	0.438906
CONIPHER	0	1	1000	10000	4	77	6.03007	1	6.03007	-8.88178e-15
CONIPHER	0.0307882	1	1000	10000	8	77	6.04661	1	5.97978	0.0668294
CONIPHER	0.0395425	1	1000	10000	16	77	5.93438	1	5.82347	0.11091
PhyClone	0.233475	6	1000	10000	2	77	5.8078	6	5.85365	-0.0458513
PhyClone	4.80855e-08	2	1000	10000	4	77	6.03007	2	6.03007	1.27797e-06
PhyClone	0.060655	1	1000	10000	8	77	5.9782	1	5.97978	-0.00157613
PhyClone	0	1	1000	10000	16	77	5.82347	1	5.82347	0
Pairtree	0.559002	6	1000	10000	2	77	5.80881	6	5.85365	-0.0448364
Pairtree	0.00894773	1	1000	10000	4	77	6.05119	1	6.03007	0.0211202
Pairtree	0.211668	2	1000	10000	8	77	6.01378	2	5.97978	0.0340037
Pairtree	0.58506	1	1000	10000	16	77	5.87197	1	5.82347	0.0484969
fastBE	0.234131	1	1000	10000	2	77	5.80846	1	5.85365	-0.0451854
fastBE	0	1	1000	10000	4	77	6.03073	1	6.03007	0.000665821
fastBE	0.060655	1	1000	10000	8	77	5.97887	1	5.97978	-0.000910309
fastBE	0.085079	1	1000	10000	16	77	5.82212	1	5.82347	-0.00134547
Orchard	0.539621	4	1000	10000	2	78	5.16591	4	5.23437	-0.0684579
Orchard	0.0089152	3	1000	10000	4	78	6.03583	3	6.01994	0.0158984
Orchard	0.474297	1	1000	10000	8	78	5.51414	1	5.47851	0.0356318
Orchard	0.0162689	1	1000	10000	16	78	6.10495	1	6.0318	0.073149
CONIPHER	0.0486886	39	1000	10000	2	78	5.15927	39	5.23437	-0.0750992
CONIPHER	0.000989205	1	1000	10000	4	78	6.02151	1	6.01994	0.0015738
CONIPHER	0.00353625	4	1000	10000	8	78	5.49513	4	5.47851	0.016627
CONIPHER	2.78028e-06	1	1000	10000	16	78	6.03325	1	6.0318	0.00145255
PhyClone	0.0705171	65	1000	10000	2	78	5.15927	65	5.23437	-0.075099
PhyClone	1.04855e-05	14	1000	10000	4	78	6.01996	14	6.01994	2.45355e-05
PhyClone	0.0365815	6	1000	10000	8	78	5.49512	6	5.47851	0.0166165
PhyClone	1.44417e-25	2	1000	10000	16	78	6.0318	2	6.0318	-3.55271e-15
Pairtree	0.427163	62	1000	10000	2	78	5.16591	62	5.23437	-0.0684579
Pairtree	0.0088516	7	1000	10000	4	78	6.03584	7	6.01994	0.0159044
Pairtree	0.457159	4	1000	10000	8	78	5.51414	4	5.47851	0.0356318
Pairtree	0.0162689	1	1000	10000	16	78	6.10495	1	6.0318	0.073149
fastBE	0.162608	1	1000	10000	2	78	5.15993	1	5.23437	-0.0744334
fastBE	9.22482e-07	1	1000	10000	4	78	6.02061	1	6.01994	0.000674902
fastBE	0.000163696	1	1000	10000	8	78	5.49579	1	5.47851	0.0172823
fastBE	0	1	1000	10000	16	78	6.03246	1	6.0318	0.000665821
Orchard	0.14592	4	1000	10000	2	79	5.95521	4	5.96484	-0.00962606
Orchard	0.404609	4	1000	10000	4	79	5.83438	4	5.83334	0.00103716
Orchard	0.617258	1	1000	10000	8	79	5.96899	1	5.95071	0.0182817
Orchard	0.0174744	2	1000	10000	16	79	6.09386	2	6.03088	0.0629735
CONIPHER	0.0199948	5	1000	10000	2	79	5.94901	5	5.96484	-0.0158318
CONIPHER	0.0392333	5	1000	10000	4	79	5.84227	5	5.83334	0.008926
CONIPHER	0.0131405	1	1000	10000	8	79	5.99415	1	5.95071	0.0434366
CONIPHER	0.00039822	1	1000	10000	16	79	6.03172	1	6.03088	0.000836914
PhyClone	0.0617231	16	1000	10000	2	79	5.94788	16	5.96484	-0.0169597
PhyClone	0.0304836	2	1000	10000	4	79	5.82058	2	5.83334	-0.0127578
PhyClone	0.346313	1	1000	10000	8	79	5.94863	1	5.95071	-0.00207806
PhyClone	1.43899e-09	3	1000	10000	16	79	6.03088	3	6.03088	1.21663e-07
Pairtree	0.137968	5	1000	10000	2	79	5.95522	5	5.96484	-0.00962001
Pairtree	0.407636	2	1000	10000	4	79	5.83438	2	5.83334	0.00103562
Pairtree	0.617258	2	1000	10000	8	79	5.96899	2	5.95071	0.0182817
Pairtree	0.0174744	1	1000	10000	16	79	6.09386	1	6.03088	0.0629735
fastBE	0.0679482	1	1000	10000	2	79	5.94854	1	5.96484	-0.0163046
fastBE	0.0390794	1	1000	10000	4	79	5.82125	1	5.83334	-0.0120923
fastBE	0.348879	1	1000	10000	8	79	5.94969	1	5.95071	-0.00102277
fastBE	0	1	1000	10000	16	79	6.03155	1	6.03088	0.000665821
Orchard	0.228872	4	1000	10000	2	80	5.32793	4	5.41498	-0.0870485
Orchard	0.00696732	1	1000	10000	4	80	6.03684	1	6.02703	0.00981234
Orchard	0.586308	1	1000	10000	8	80	5.81894	1	5.78317	0.0357719
Orchard	0.277976	1	1000	10000	16	80	6.04662	1	5.97232	0.0743046
CONIPHER	0.180015	13	1000	10000	2	80	5.32796	13	5.41498	-0.0870161
CONIPHER	0.00457114	1	1000	10000	4	80	6.03486	1	6.02703	0.00782813
CONIPHER	0.00783889	6	1000	10000	8	80	5.78849	6	5.78317	0.00532072
CONIPHER	1.20612e-05	1	1000	10000	16	80	5.97233	1	5.97232	1.22968e-05
PhyClone	0.178046	116	1000	10000	2	80	5.32793	116	5.41498	-0.0870476
PhyClone	1.13404e-14	4	1000	10000	4	80	6.02703	4	6.02703	-2.07949e-11
PhyClone	0.000184941	7	1000	10000	8	80	5.78956	7	5.78317	0.00638999
PhyClone	1.65208e-14	3	1000	10000	16	80	5.97232	3	5.97232	1.28874e-10
Pairtree	0.303793	45	1000	10000	2	80	5.32792	45	5.41498	-0.0870573
Pairtree	0.00696734	2	1000	10000	4	80	6.03684	2	6.02703	0.00981477
Pairtree	0.585984	1	1000	10000	8	80	5.80806	1	5.78317	0.0248934
Pairtree	0.277976	2	1000	10000	16	80	6.04662	2	5.97232	0.0743046
fastBE	0.119093	1	1000	10000	2	80	5.32858	1	5.41498	-0.0863965
fastBE	0.00773833	1	1000	10000	4	80	6.02762	1	6.02703	0.000588004
fastBE	0.00714299	1	1000	10000	8	80	5.78912	1	5.78317	0.00595075
fastBE	0	1	1000	10000	16	80	5.97298	1	5.97232	0.000665821
Orchard	0.231403	2	1000	10000	2	81	5.95651	2	5.95678	-0.000273947
Orchard	0.557179	1	1000	10000	4	81	5.75732	1	5.75396	0.00335701
Orchard	0.626878	2	1000	10000	8	81	5.68677	2	5.66963	0.0171331
Orchard	0.0184756	1	1000	10000	16	81	6.09039	1	6.03013	0.0602596
CONIPHER	0.00552837	2	1000	10000	2	81	5.94532	2	5.95678	-0.0114618
CONIPHER	0.0207063	2	1000	10000	4	81	5.77662	2	5.75396	0.0226516
CONIPHER	4.34043e-05	5	1000	10000	8	81	5.66962	5	5.66963	-1.6006e-05
CONIPHER	0	1	1000	10000	16	81	6.03013	1	6.03013	-6.21725e-15
PhyClone	0.0104165	25	1000	10000	2	81	5.94552	25	5.95678	-0.0112571
PhyClone	0.0193979	4	1000	10000	4	81	5.74525	4	5.75396	-0.0087165
PhyClone	2.80087e-07	18	1000	10000	8	81	5.66963	18	5.66963	5.90155e-07
PhyClone	0	1	1000	10000	16	81	6.03013	1	6.03013	2.66454e-15
Pairtree	0.231403	2	1000	10000	2	81	5.95651	2	5.95678	-0.000273947
Pairtree	0.557179	2	1000	10000	4	81	5.75732	2	5.75396	0.00335701
Pairtree	0.677738	6	1000	10000	8	81	5.68596	6	5.66963	0.0163317
Pairtree	0.0184756	1	1000	10000	16	81	6.09039	1	6.03013	0.0602596
fastBE	0.00193881	1	1000	10000	2	81	5.94609	1	5.95678	-0.0106895
fastBE	0.0194447	1	1000	10000	4	81	5.74523	1	5.75396	-0.00873512
fastBE	0	1	1000	10000	8	81	5.6703	1	5.66963	0.000665821
fastBE	0	1	1000	10000	16	81	6.0308	1	6.03013	0.000665821
Orchard	0.255799	4	1000	10000	2	82	4.48893	4	4.56722	-0.0782868
Orchard	0.732402	1	1000	10000	4	82	5.96031	1	5.93351	0.026801
Orchard	0.361349	1	1000	10000	8	82	5.88211	1	5.86211	0.0199918
Orchard	0.0158586	1	1000	10000	16	82	6.09946	1	6.02885	0.0706167
CONIPHER	0.25121	9	1000	10000	2	82	4.50571	9	4.56722	-0.0615092
CONIPHER	0.0200108	3	1000	10000	4	82	5.98016	3	5.93351	0.0466509
CONIPHER	0.175965	1	1000	10000	8	82	5.85307	1	5.86211	-0.0090475
CONIPHER	5.60056e-07	1	1000	10000	16	82	6.02926	1	6.02885	0.000411952
PhyClone	0.240094	229	1000	10000	2	82	4.48893	229	4.56722	-0.0782868
PhyClone	0.462282	53	1000	10000	4	82	5.93214	53	5.93351	-0.00136559
PhyClone	0.0355511	12	1000	10000	8	82	5.85355	12	5.86211	-0.00856481
PhyClone	0	1	1000	10000	16	82	6.02885	1	6.02885	-3.55271e-15
Pairtree	0.24787	211	1000	10000	2	82	4.48893	211	4.56722	-0.0782868
Pairtree	0.736947	45	1000	10000	4	82	5.95388	45	5.93351	0.0203766
Pairtree	0.361349	4	1000	10000	8	82	5.8821	4	5.86211	0.0199898
Pairtree	0.0158586	1	1000	10000	16	82	6.09946	1	6.02885	0.0706167
fastBE	0.255217	1	1000	10000	2	82	4.4896	1	4.56722	-0.0776209
fastBE	0.464984	1	1000	10000	4	82	5.93262	1	5.93351	-0.000885178
fastBE	0.176658	1	1000	10000	8	82	5.85393	1	5.86211	-0.00818233
fastBE	0	1	1000	10000	16	82	6.02951	1	6.02885	0.000665821
Orchard	0.545558	3	1000	10000	2	83	5.34542	3	5.54122	-0.195804
Orchard	0.106769	3	1000	10000	4	83	5.9508	3	5.94413	0.00667506
Orchard	0.399681	2	1000	10000	8	83	5.95064	2	5.91767	0.0329735
Orchard	0.566352	1	1000	10000	16	83	6.06732	1	6.02463	0.042688
CONIPHER	0.373112	13	1000	10000	2	83	5.36379	13	5.54122	-0.177436
CONIPHER	0.0121463	1	1000	10000	4	83	5.95691	1	5.94413	0.0127782
CONIPHER	1.068e-37	2	1000	10000	8	83	5.91767	2	5.91767	1.77636e-15
CONIPHER	0.0350005	1	1000	10000	16	83	6.1266	1	6.02463	0.101961
PhyClone	0.463674	58	1000	10000	2	83	5.34434	58	5.54122	-0.196882
PhyClone	0.00928713	11	1000	10000	4	83	5.94586	11	5.94413	0.00172753
PhyClone	0	1	1000	10000	8	83	5.91767	1	5.91767	6.21725e-15
PhyClone	0.0349862	2	1000	10000	16	83	6.02302	2	6.02463	-0.00161765
Pairtree	0.547776	13	1000	10000	2	83	5.34542	13	5.54122	-0.195804
Pairtree	0.106772	1	1000	10000	4	83	5.9508	1	5.94413	0.00667443
Pairtree	0.401406	3	1000	10000	8	83	5.95213	3	5.91767	0.0344641
Pairtree	0.566352	1	1000	10000	16	83	6.06732	1	6.02463	0.042688
fastBE	0.480214	1	1000	10000	2	83	5.34499	1	5.54122	-0.196232
fastBE	0.0134291	1	1000	10000	4	83	5.9449	1	5.94413	0.000769222
fastBE	0	1	1000	10000	8	83	5.91834	1	5.91767	0.000665821
fastBE	0.394962	1	1000	10000	16	83	15.9235	1	6.02463	9.89887
Orchard	0.423549	3	1000	10000	2	84	5.60325	3	5.65398	-0.0507267
Orchard	0.628412	1	1000	10000	4	84	5.82096	1	5.82869	-0.0077304
Orchard	0.0338093	1	1000	10000	8	84	6.06563	1	6.03434	0.0312902
Orchard	0.707593	1	1000	10000	16	84	5.46088	1	5.44678	0.0140995
CONIPHER	0.0256426	7	1000	10000	2	84	5.601	7	5.65398	-0.0529824
CONIPHER	0.379363	2	1000	10000	4	84	5.93749	2	5.82869	0.108797
CONIPHER	0.0002039	1	1000	10000	8	84	6.03441	1	6.03434	7.26715e-05
CONIPHER	0.0776076	1	1000	10000	16	84	5.45911	1	5.44678	0.0123316
PhyClone	0.0341199	34	1000	10000	2	84	5.60093	34	5.65398	-0.0530483
PhyClone	0.378728	2	1000	10000	4	84	5.81279	2	5.82869	-0.0158992
PhyClone	0.0002	4	1000	10000	8	84	6.03476	4	6.03434	0.000418573
PhyClone	0.0722054	2	1000	10000	16	84	5.43448	2	5.44678	-0.0122977
Pairtree	0.423862	7	1000	10000	2	84	5.60326	7	5.65398	-0.0507156
Pairtree	0.628412	2	1000	10000	4	84	5.82096	2	5.82869	-0.0077293
Pairtree	0.0338093	1	1000	10000	8	84	6.06563	1	6.03434	0.0312902
Pairtree	0.748826	3	1000	10000	16	84	5.45746	3	5.44678	0.0106838
fastBE	0.165848	1	1000	10000	2	84	5.60118	1	5.65398	-0.0527977
fastBE	0.386249	1	1000	10000	4	84	5.82353	1	5.82869	-0.005157
fastBE	0	1	1000	10000	8	84	6.035	1	6.03434	0.000665821
fastBE	0.16765	1	1000	10000	16	84	5.44617	1	5.44678	-0.000608652
Orchard	0.0612045	2	1000	10000	2	85	6.0067	2	5.99909	0.00761756
Orchard	0.291156	2	1000	10000	4	85	5.9149	2	5.90609	0.0088146
Orchard	0.481893	2	1000	10000	8	85	5.90753	2	5.86724	0.0402918
Orchard	0.740988	1	1000	10000	16	85	5.20517	1	5.21096	-0.00578789
CONIPHER	0.00107855	4	1000	10000	2	85	5.99477	4	5.99909	-0.0043128
CONIPHER	0.0917738	10	1000	10000	4	85	5.89502	10	5.90609	-0.0110731
CONIPHER	0.0300035	24	1000	10000	8	85	5.89142	24	5.86724	0.0241777
CONIPHER	0.166363	1	1000	10000	16	85	5.40258	1	5.21096	0.191624
PhyClone	0.00254401	5	1000	10000	2	85	5.99477	5	5.99909	-0.0043128
PhyClone	0.1084	8	1000	10000	4	85	5.89387	8	5.90609	-0.0122229
PhyClone	0.00307557	27	1000	10000	8	85	5.89061	27	5.86724	0.0233681
PhyClone	0.410243	3	1000	10000	16	85	5.19107	3	5.21096	-0.0198819
Pairtree	0.0583537	4	1000	10000	2	85	6.0067	4	5.99909	0.00761756
Pairtree	0.291156	5	1000	10000	4	85	5.9149	5	5.90609	0.0088146
Pairtree	0.480866	4	1000	10000	8	85	5.90753	4	5.86724	0.0402918
Pairtree	0.740988	3	1000	10000	16	85	5.20517	3	5.21096	-0.00578789
fastBE	0.0894894	1	1000	10000	2	85	11.4579	1	5.99909	5.45883
fastBE	0.10867	1	1000	10000	4	85	5.89493	1	5.90609	-0.0111615
fastBE	0.00313494	1	1000	10000	8	85	5.89127	1	5.86724	0.0240305
fastBE	0.41353	1	1000	10000	16	85	5.19932	1	5.21096	-0.0116341
Orchard	0.26935	2	1000	10000	2	86	5.61081	2	5.69077	-0.0799594
Orchard	0.666553	3	1000	10000	4	86	5.79486	3	5.79297	0.00188437
Orchard	0.710903	1	1000	10000	8	86	5.95387	1	5.95094	0.00292993
Orchard	0.0141089	1	1000	10000	16	86	6.08672	1	6.02461	0.0621107
CONIPHER	0.0544081	3	1000	10000	2	86	5.6085	3	5.69077	-0.0822669
CONIPHER	0.0818328	31	1000	10000	4	86	5.8395	31	5.79297	0.0465239
CONIPHER	0.0736264	1	1000	10000	8	86	6.12081	1	5.95094	0.169873
CONIPHER	0.00059898	1	1000	10000	16	86	6.02546	1	6.02461	0.000851748
PhyClone	0.0541344	4	1000	10000	2	86	5.6085	4	5.69077	-0.0822641
PhyClone	0.0507451	33	1000	10000	4	86	5.79012	33	5.79297	-0.00285187
PhyClone	0.480727	2	1000	10000	8	86	5.94268	2	5.95094	-0.0082558
PhyClone	0	1	1000	10000	16	86	6.02461	1	6.02461	5.32907e-15
Pairtree	0.24987	1	1000	10000	2	86	5.61109	1	5.69077	-0.0796756
Pairtree	0.605152	23	1000	10000	4	86	5.79486	23	5.79297	0.00188449
Pairtree	0.710903	2	1000	10000	8	86	5.95387	2	5.95094	0.00292993
Pairtree	0.0141089	1	1000	10000	16	86	6.08672	1	6.02461	0.0621107
fastBE	0.612961	1	1000	10000	2	86	42.7387	1	5.69077	37.0479
fastBE	0.291133	1	1000	10000	4	86	5.78888	1	5.79297	-0.00409026
fastBE	0.480727	1	1000	10000	8	86	5.94335	1	5.95094	-0.00758998
fastBE	0	1	1000	10000	16	86	6.02528	1	6.02461	0.000665821
Orchard	0.00314188	3	1000	10000	2	87	6.03385	3	6.02306	0.0107903
Orchard	0.0029964	1	1000	10000	4	87	6.04844	1	6.0339	0.0145398
Orchard	0.273219	1	1000	10000	8	87	6.00061	1	5.97628	0.0243301
Orchard	0.699891	2	1000	10000	16	87	5.89975	2	5.87775	0.021999
CONIPHER	4.7401e-06	8	1000	10000	2	87	6.02291	8	6.02306	-0.000153031
CONIPHER	0.0005985	1	1000	10000	4	87	6.03464	1	6.0339	0.000743806
CONIPHER	0.0257686	1	1000	10000	8	87	6.03008	1	5.97628	0.0538017
CONIPHER	0.0270949	1	1000	10000	16	87	5.93747	1	5.87775	0.0597276
PhyClone	2.51359e-05	10	1000	10000	2	87	6.02291	10	6.02306	-0.000152598
PhyClone	0	1	1000	10000	4	87	6.0339	1	6.0339	-9.76996e-15
PhyClone	0.0170839	2	1000	10000	8	87	5.97457	2	5.97628	-0.00171176
PhyClone	5.13634e-09	3	1000	10000	16	87	5.87775	3	5.87775	-1.4496e-07
Pairtree	0.00991264	9	1000	10000	2	87	6.03385	9	6.02306	0.0107904
Pairtree	0.0029964	1	1000	10000	4	87	6.04844	1	6.0339	0.0145398
Pairtree	0.273219	1	1000	10000	8	87	6.00061	1	5.97628	0.0243301
Pairtree	0.699891	2	1000	10000	16	87	5.89975	2	5.87775	0.021999
fastBE	0.00207129	1	1000	10000	2	87	6.02357	1	6.02306	0.000512828
fastBE	0	1	1000	10000	4	87	6.03457	1	6.0339	0.000665821
fastBE	0.0257686	1	1000	10000	8	87	5.97519	1	5.97628	-0.00109182
fastBE	0.106539	1	1000	10000	16	87	5.87708	1	5.87775	-0.000667384
Orchard	0.593314	4	1000	10000	2	88	5.31074	4	5.41098	-0.100237
Orchard	0.0617066	2	1000	10000	4	88	6.0082	2	5.99817	0.0100289
Orchard	0.574426	2	1000	10000	8	88	5.971	2	5.94585	0.0251541
Orchard	0.515719	1	1000	10000	16	88	5.82367	1	5.7812	0.042463
CONIPHER	0.138274	12	1000	10000	2	88	5.31068	12	5.41098	-0.100299
CONIPHER	0.0196114	9	1000	10000	4	88	5.99421	9	5.99817	-0.00395985
CONIPHER	5.30053e-06	13	1000	10000	8	88	5.94809	13	5.94585	0.0022412
CONIPHER	0.0160365	1	1000	10000	16	88	5.7688	1	5.7812	-0.012405
PhyClone	0.234416	84	1000	10000	2	88	5.30954	84	5.41098	-0.101438
PhyClone	0.0136031	14	1000	10000	4	88	5.99421	14	5.99817	-0.0039597
PhyClone	5.30053e-06	2	1000	10000	8	88	5.94809	2	5.94585	0.0022412
PhyClone	0.232322	1	1000	10000	16	88	5.76376	1	5.7812	-0.017443
Pairtree	0.593288	5	1000	10000	2	88	5.31071	5	5.41098	-0.100272
Pairtree	0.057325	9	1000	10000	4	88	6.0082	9	5.99817	0.010029
Pairtree	0.574426	2	1000	10000	8	88	5.971	2	5.94585	0.0251541
Pairtree	0.515719	1	1000	10000	16	88	5.82367	1	5.7812	0.042463
fastBE	0.243744	1	1000	10000	2	88	5.3102	1	5.41098	-0.100777
fastBE	0.0288623	1	1000	10000	4	88	5.99487	1	5.99817	-0.00329403
fastBE	5.30053e-06	1	1000	10000	8	88	5.94876	1	5.94585	0.00290702
fastBE	0.232322	1	1000	10000	16	88	5.76443	1	5.7812	-0.0167772
Orchard	0.521248	4	1000	10000	2	89	4.80639	4	4.79556	0.0108296
Orchard	0.239694	2	1000	10000	4	89	6.03596	2	6.0158	0.0201588
Orchard	0.190347	1	1000	10000	8	89	6.00587	1	5.97618	0.0296857
Orchard	0.0111406	1	1000	10000	16	89	6.08134	1	6.02863	0.0527124
CONIPHER	0.0155175	25	1000	10000	2	89	4.80209	25	4.79556	0.00653325
CONIPHER	4.77645e-22	2	1000	10000	4	89	6.0158	2	6.0158	9.76996e-15
CONIPHER	0.022025	1	1000	10000	8	89	6.02331	1	5.97618	0.0471311
CONIPHER		0	1000	10000	16	89		0	6.02863
PhyClone	0.00863415	198	1000	10000	2	89	4.80089	198	4.79556	0.00532755
PhyClone	0.000344093	2	1000	10000	4	89	6.01582	2	6.0158	2.01114e-05
PhyClone	0.022019	2	1000	10000	8	89	5.97357	2	5.97618	-0.00261124
PhyClone	0	1	1000	10000	16	89	6.02863	1	6.02863	-4.44089e-15
Pairtree	0.395793	143	1000	10000	2	89	4.80639	143	4.79556	0.0108292
Pairtree	0.239694	2	1000	10000	4	89	6.03596	2	6.0158	0.0201588
Pairtree	0.190347	1	1000	10000	8	89	6.00587	1	5.97618	0.0296857
Pairtree	0.0111406	1	1000	10000	16	89	6.08134	1	6.02863	0.0527124
fastBE	0.0747804	1	1000	10000	2	89	4.80155	1	4.79556	0.00599598
fastBE	0	1	1000	10000	4	89	6.01647	1	6.0158	0.000665821
fastBE	0.107367	1	1000	10000	8	89	5.97652	1	5.97618	0.000339502
fastBE	0	1	1000	10000	16	89	6.0293	1	6.02863	0.000665821
Orchard	0.612519	4	1000	10000	2	90	5.80785	4	5.80156	0.00629399
Orchard	0.396782	4	1000	10000	4	90	5.98551	4	5.96663	0.0188836
Orchard	0.731399	1	1000	10000	8	90	5.56471	1	5.49006	0.0746496
Orchard	0.737157	1	1000	10000	16	90	5.29351	1	5.28669	0.00682214
CONIPHER	0.0225635	85	1000	10000	2	90	5.81738	85	5.80156	0.0158188
CONIPHER	0.000163863	5	1000	10000	4	90	5.97025	5	5.96663	0.00362682
CONIPHER	0.0335658	2	1000	10000	8	90	5.53122	2	5.49006	0.0411631
CONIPHER	0.103095	1	1000	10000	16	90	5.57711	1	5.28669	0.290425
PhyClone	0.011434	2054	1000	10000	2	90	5.80177	2054	5.80156	0.000208439
PhyClone	0.000100636	59	1000	10000	4	90	5.9694	59	5.96663	0.00277097
PhyClone	0.0103213	3	1000	10000	8	90	5.48697	3	5.49006	-0.00309415
PhyClone	0.340654	1	1000	10000	16	90	5.2699	1	5.28669	-0.0167837
Pairtree	0.612045	358	1000	10000	2	90	5.80785	358	5.80156	0.00628585
Pairtree	0.396778	24	1000	10000	4	90	5.98551	24	5.96663	0.0188841
Pairtree	0.721164	2	1000	10000	8	90	5.50172	2	5.49006	0.0116598
Pairtree	0.737157	1	1000	10000	16	90	5.29351	1	5.28669	0.00682214
fastBE	0.0153647	1	1000	10000	2	90	5.80241	1	5.80156	0.000852016
fastBE	0.000302921	1	1000	10000	4	90	5.97006	1	5.96663	0.00342818
fastBE	0.284983	1	1000	10000	8	90	5.48701	1	5.49006	-0.00304841
fastBE	0.102793	1	1000	10000	16	90	5.28692	1	5.28669	0.000232443
Orchard	0.511071	1	1000	10000	2	91	5.78663	1	5.84824	-0.0616104
Orchard	0.595062	2	1000	10000	4	91	5.93175	2	5.93391	-0.00215745
Orchard	0.652609	1	1000	10000	8	91	5.83011	1	5.81067	0.0194409
Orchard	0.471057	1	1000	10000	16	91	6.04443	1	5.97306	0.0713639
CONIPHER	0.270298	1	1000	10000	2	91	5.82828	1	5.84824	-0.0199534
CONIPHER	0.0213496	1	1000	10000	4	91	5.97461	1	5.93391	0.040698
CONIPHER	0.000808001	1	1000	10000	8	91	5.81344	1	5.81067	0.00277116
CONIPHER	0.000204429	4	1000	10000	16	91	6.00176	4	5.97306	0.0286966
PhyClone	0.330163	6	1000	10000	2	91	5.77058	6	5.84824	-0.0776591
PhyClone	0.0370259	5	1000	10000	4	91	5.92405	5	5.93391	-0.00985757
PhyClone	0.00293421	3	1000	10000	8	91	5.81304	3	5.81067	0.00237747
PhyClone	0.000210419	3	1000	10000	16	91	6.00464	3	5.97306	0.0315779
Pairtree	0.509077	6	1000	10000	2	91	5.79284	6	5.84824	-0.0553982
Pairtree	0.595062	3	1000	10000	4	91	5.93175	3	5.93391	-0.00215722
Pairtree	0.652609	1	1000	10000	8	91	5.83011	1	5.81067	0.0194409
Pairtree	0.471042	2	1000	10000	16	91	6.04441	2	5.97306	0.0713431
fastBE	0.329664	1	1000	10000	2	91	5.79007	1	5.84824	-0.0581645
fastBE	0.0370266	1	1000	10000	4	91	5.92471	1	5.93391	-0.00919919
fastBE	0.0131182	1	1000	10000	8	91	5.81383	1	5.81067	0.00316402
fastBE	0.000472687	1	1000	10000	16	91	6.0053	1	5.97306	0.0322375
Orchard	0.0737533	2	1000	10000	2	92	5.95666	2	5.95664	1.93264e-05
Orchard	0.499713	2	1000	10000	4	92	6.01523	2	6.00044	0.0147815
Orchard	0.528271	1	1000	10000	8	92	5.87819	1	5.84478	0.0334055
Orchard	0.520833	1	1000	10000	16	92	5.96035	1	5.91068	0.0496629
CONIPHER	0.015698	1	1000	10000	2	92	5.94817	1	5.95664	-0.00846626
CONIPHER	0.000263026	2	1000	10000	4	92	6.00169	2	6.00044	0.00124691
CONIPHER	0.000542556	2	1000	10000	8	92	5.85312	2	5.84478	0.00833971
CONIPHER	0	1	1000	10000	16	92	5.91068	1	5.91068	-2.66454e-15
PhyClone	0.0141291	13	1000	10000	2	92	5.94814	13	5.95664	-0.00849179
PhyClone	5.65369e-06	2	1000	10000	4	92	6.00044	2	6.00044	-2.56684e-11
PhyClone	0.000422458	19	1000	10000	8	92	5.85117	19	5.84478	0.00638582
PhyClone	0	1	1000	10000	16	92	5.91068	1	5.91068	1.77636e-15
Pairtree	0.0737531	3	1000	10000	2	92	5.95666	3	5.95664	1.98421e-05
Pairtree	0.499713	2	1000	10000	4	92	6.01523	2	6.00044	0.0147815
Pairtree	0.526729	2	1000	10000	8	92	5.87347	2	5.84478	0.0286923
Pairtree	0.520833	1	1000	10000	16	92	5.96035	1	5.91068	0.0496629
fastBE	0.0155119	1	1000	10000	2	92	5.9488	1	5.95664	-0.00783365
fastBE	0.453605	1	1000	10000	4	92	17.9301	1	6.00044	11.9296
fastBE	0.00247224	1	1000	10000	8	92	5.85215	1	5.84478	0.00736597
fastBE	0	1	1000	10000	16	92	5.91135	1	5.91068	0.000665821
Orchard	0.00339656	1	1000	10000	2	93	6.03873	1	6.02872	0.0100076
Orchard	0.600506	2	1000	10000	4	93	5.70622	2	5.74833	-0.0421044
Orchard	0.51592	1	1000	10000	8	93	5.98699	1	5.88252	0.104469
Orchard	0.409353	1	1000	10000	16	93	6.04198	1	5.98601	0.0559631
CONIPHER	4.08041e-06	1	1000	10000	2	93	6.02924	1	6.02872	0.000517221
CONIPHER	0.219086	1	1000	10000	4	93	6.30519	1	5.74833	0.556868
CONIPHER	0.0338414	1	1000	10000	8	93	5.88382	1	5.88252	0.00130118
CONIPHER	0.0397309	1	1000	10000	16	93	6.07153	1	5.98601	0.0855134
PhyClone	2.06926e-09	3	1000	10000	2	93	6.02872	3	6.02872	8.99344e-08
PhyClone	0.222499	6	1000	10000	4	93	5.70333	6	5.74833	-0.0449946
PhyClone	0.236933	2	1000	10000	8	93	5.86916	2	5.88252	-0.0133626
PhyClone	0	1	1000	10000	16	93	5.98601	1	5.98601	-3.55271e-15
Pairtree	0.00339656	1	1000	10000	2	93	6.03873	1	6.02872	0.0100076
Pairtree	0.600506	2	1000	10000	4	93	5.70622	2	5.74833	-0.0421044
Pairtree	0.56236	1	1000	10000	8	93	5.90415	1	5.88252	0.0216257
Pairtree	0.409353	1	1000	10000	16	93	6.04198	1	5.98601	0.0559631
fastBE	0.0205939	1	1000	10000	2	93	7.45213	1	6.02872	1.42341
fastBE	0.230244	1	1000	10000	4	93	5.704	1	5.74833	-0.0443287
fastBE	0.236933	1	1000	10000	8	93	5.86982	1	5.88252	-0.0126968
fastBE	0.199033	1	1000	10000	16	93	5.98453	1	5.98601	-0.00147919
Orchard	0.00120194	1	1000	10000	2	94	6.03461	1	6.02873	0.00587912
Orchard	0.519225	3	1000	10000	4	94	5.93355	3	5.92967	0.00388408
Orchard	0.713438	1	1000	10000	8	94	5.36083	1	5.35847	0.00236272
Orchard	0.624612	1	1000	10000	16	94	5.41293	1	5.42348	-0.0105496
CONIPHER	2.30023e-06	1	1000	10000	2	94	6.02858	1	6.02873	-0.000152678
CONIPHER	0.000255732	2	1000	10000	4	94	5.93018	2	5.92967	0.000514483
CONIPHER	0.0681943	1	1000	10000	8	94	5.52895	1	5.35847	0.170481
CONIPHER	0.351385	1	1000	10000	16	94	7.01791	1	5.42348	1.59443
PhyClone	2.30023e-06	1	1000	10000	2	94	6.02858	1	6.02873	-0.000152678
PhyClone	0.000134053	46	1000	10000	4	94	5.92967	46	5.92967	2.13608e-06
PhyClone	0.0679331	2	1000	10000	8	94	5.35389	2	5.35847	-0.00457941
PhyClone	0.259659	3	1000	10000	16	94	5.39928	3	5.42348	-0.0241973
Pairtree	0.00120194	1	1000	10000	2	94	6.03461	1	6.02873	0.00587912
Pairtree	0.506172	13	1000	10000	4	94	5.93356	13	5.92967	0.00389196
Pairtree	0.713438	1	1000	10000	8	94	5.36083	1	5.35847	0.00236272
Pairtree	0.624612	2	1000	10000	16	94	5.41293	2	5.42348	-0.0105496
fastBE	2.30023e-06	1	1000	10000	2	94	6.02925	1	6.02873	0.000513143
fastBE	0.00343225	1	1000	10000	4	94	5.93032	1	5.92967	0.000658135
fastBE	0.0680675	1	1000	10000	8	94	5.35473	1	5.35847	-0.00373915
fastBE	0.3555	1	1000	10000	16	94	5.40529	1	5.42348	-0.0181861
Orchard	0.0221278	1	1000	10000	2	95	6.03883	1	6.02872	0.0101072
Orchard	0.446575	4	1000	10000	4	95	5.48482	4	5.48202	0.00279888
Orchard	0.617644	1	1000	10000	8	95	6.02136	1	6.00619	0.015166
Orchard	0.472844	1	1000	10000	16	95	5.95277	1	5.91253	0.0402473
CONIPHER	0.0106635	1	1000	10000	2	95	6.04918	1	6.02872	0.0204555
CONIPHER	0.0171225	2	1000	10000	4	95	5.48952	2	5.48202	0.00749531
CONIPHER	9.953e-05	2	1000	10000	8	95	6.00624	2	6.00619	4.27773e-05
CONIPHER	0.00244086	1	1000	10000	16	95	5.95114	1	5.91253	0.0386172
PhyClone	0.0141549	7	1000	10000	2	95	6.02578	7	6.02872	-0.00294577
PhyClone	0.00990936	42	1000	10000	4	95	5.48199	42	5.48202	-3.27416e-05
PhyClone	3.81922e-18	4	1000	10000	8	95	6.00619	4	6.00619	6.75904e-13
PhyClone	0.00682294	1	1000	10000	16	95	5.91114	1	5.91253	-0.00138764
Pairtree	0.0221278	1	1000	10000	2	95	6.03883	1	6.02872	0.0101072
Pairtree	0.437509	18	1000	10000	4	95	5.48482	18	5.48202	0.00280164
Pairtree	0.617644	1	1000	10000	8	95	6.02136	1	6.00619	0.015166
Pairtree	0.472844	1	1000	10000	16	95	5.95277	1	5.91253	0.0402473
fastBE	0.0139954	1	1000	10000	2	95	6.02643	1	6.02872	-0.00229403
fastBE	0.0795819	1	1000	10000	4	95	6.49764	1	5.48202	1.01562
fastBE	0	1	1000	10000	8	95	6.00686	1	6.00619	0.000665821
fastBE	0.00682294	1	1000	10000	16	95	5.9118	1	5.91253	-0.000721815
Orchard	0.485943	4	1000	10000	2	96	5.58952	4	5.62206	-0.032543
Orchard	0.520259	2	1000	10000	4	96	5.6872	2	5.67916	0.00803543
Orchard	0.665039	1	1000	10000	8	96	5.42893	1	5.4207	0.00822989
Orchard	0.0137089	1	1000	10000	16	96	6.09711	1	6.03257	0.0645366
CONIPHER	0.262417	21	1000	10000	2	96	5.58722	21	5.62206	-0.0348392
CONIPHER	0.00642538	6	1000	10000	4	96	5.67989	6	5.67916	0.000733097
CONIPHER	0.00926831	2	1000	10000	8	96	5.444	2	5.4207	0.0233011
CONIPHER	0.0001999	1	1000	10000	16	96	6.03262	1	6.03257	4.90631e-05
PhyClone	0.274525	66	1000	10000	2	96	5.58721	66	5.62206	-0.0348513
PhyClone	0.00836139	8	1000	10000	4	96	5.67917	8	5.67916	6.55442e-06
PhyClone	0.0442215	5	1000	10000	8	96	5.41817	5	5.4207	-0.00253012
PhyClone	0	1	1000	10000	16	96	6.03257	1	6.03257	-1.77636e-15
Pairtree	0.538741	26	1000	10000	2	96	5.58951	26	5.62206	-0.0325478
Pairtree	0.520259	3	1000	10000	4	96	5.6872	3	5.67916	0.00803543
Pairtree	0.665039	2	1000	10000	8	96	5.42893	2	5.4207	0.00822989
Pairtree	0.0137089	1	1000	10000	16	96	6.09711	1	6.03257	0.0645366
fastBE	0.402813	1	1000	10000	2	96	5.58786	1	5.62206	-0.0341959
fastBE	0	1	1000	10000	4	96	5.67983	1	5.67916	0.000665821
fastBE	0.0209371	1	1000	10000	8	96	5.42968	1	5.4207	0.00898423
fastBE	0	1	1000	10000	16	96	6.03323	1	6.03257	0.000665821
Orchard	0.222511	3	1000	10000	2	97	5.96828	3	5.96518	0.00310012
Orchard	0.61005	4	1000	10000	4	97	5.91557	4	5.91656	-0.0009929
Orchard	0.711005	2	1000	10000	8	97	5.17829	2	5.18826	-0.00997575
Orchard	0.0229248	1	1000	10000	16	97	6.08202	1	6.02391	0.058111
CONIPHER	0.000214161	2	1000	10000	2	97	5.96401	2	5.96518	-0.00117226
CONIPHER	0.0255036	8	1000	10000	4	97	5.90994	8	5.91656	-0.00662213
CONIPHER	0.064638	1	1000	10000	8	97	5.3071	1	5.18826	0.118836
CONIPHER	0.00158608	1	1000	10000	16	97	6.02659	1	6.02391	0.00267558
PhyClone	0.00018414	8	1000	10000	2	97	5.96401	8	5.96518	-0.0011756
PhyClone	0.0253577	7	1000	10000	4	97	5.90942	7	5.91656	-0.00714258
PhyClone	0.182924	3	1000	10000	8	97	5.16639	3	5.18826	-0.0218711
PhyClone	0	1	1000	10000	16	97	6.02391	1	6.02391	2.66454e-15
Pairtree	0.222511	3	1000	10000	2	97	5.96828	3	5.96518	0.00310012
Pairtree	0.608607	8	1000	10000	4	97	5.91557	8	5.91656	-0.000990611
Pairtree	0.711005	9	1000	10000	8	97	5.17829	9	5.18826	-0.0099725
Pairtree	0.0229248	1	1000	10000	16	97	6.08202	1	6.02391	0.058111
fastBE	0.000278233	1	1000	10000	2	97	5.96466	1	5.96518	-0.00051668
fastBE	0.0257411	1	1000	10000	4	97	5.91021	1	5.91656	-0.00635571
fastBE	0.487399	1	1000	10000	8	97	5.16794	1	5.18826	-0.0203215
fastBE	0	1	1000	10000	16	97	6.02458	1	6.02391	0.000665821
Orchard	0.51565	4	1000	10000	2	98	5.71281	4	5.70597	0.00683519
Orchard	0.569292	2	1000	10000	4	98	5.70591	2	5.71036	-0.00445074
Orchard	0.0196714	1	1000	10000	8	98	6.07042	1	6.02686	0.0435574
Orchard	0.291569	1	1000	10000	16	98	6.04385	1	5.98868	0.0551721
CONIPHER	0.109784	61	1000	10000	2	98	5.7117	61	5.70597	0.00572856
CONIPHER	0.0540835	4	1000	10000	4	98	5.79572	4	5.71036	0.0853587
CONIPHER	0	1	1000	10000	8	98	6.02686	1	6.02686	-2.66454e-15
CONIPHER	0.0722128	1	1000	10000	16	98	6.14413	1	5.98868	0.155457
PhyClone	0.0305007	692	1000	10000	2	98	5.70957	692	5.70597	0.00359586
PhyClone	0.0552188	2	1000	10000	4	98	5.70283	2	5.71036	-0.00753192
PhyClone	0	1	1000	10000	8	98	6.02686	1	6.02686	8.88178e-16
PhyClone	0	1	1000	10000	16	98	5.98868	1	5.98868	0
Pairtree	0.510733	479	1000	10000	2	98	5.71281	479	5.70597	0.00683654
Pairtree	0.569292	2	1000	10000	4	98	5.70591	2	5.71036	-0.00445074
Pairtree	0.0196714	2	1000	10000	8	98	6.07042	2	6.02686	0.0435574
Pairtree	0.291569	1	1000	10000	16	98	6.04385	1	5.98868	0.0551721
fastBE	0.0461915	1	1000	10000	2	98	5.71022	1	5.70597	0.00424459
fastBE	0.0470756	1	1000	10000	4	98	5.70695	1	5.71036	-0.00341317
fastBE	0	1	1000	10000	8	98	6.02753	1	6.02686	0.000665821
fastBE	0.107153	1	1000	10000	16	98	5.98753	1	5.98868	-0.00114285
Orchard	0.5376	4	1000	10000	2	99	5.75765	4	5.76416	-0.00650966
Orchard	0.0243983	4	1000	10000	4	99	6.03287	4	6.02191	0.0109561
Orchard	0.0153042	1	1000	10000	8	99	6.08284	1	6.02813	0.054712
Orchard	0.0119304	1	1000	10000	16	99	6.08586	1	6.02983	0.0560229
CONIPHER	0.00364835	63	1000	10000	2	99	5.75219	63	5.76416	-0.0119624
CONIPHER	5.45454e-06	2	1000	10000	4	99	6.02196	2	6.02191	4.69377e-05
CONIPHER	0.0005997	1	1000	10000	8	99	6.02997	1	6.02813	0.00184009
CONIPHER	0.00020004	1	1000	10000	16	99	6.02992	1	6.02983	8.5622e-05
PhyClone	0.0258815	409	1000	10000	2	99	5.75221	409	5.76416	-0.0119513
PhyClone	4.59636e-07	20	1000	10000	4	99	6.02208	20	6.02191	0.000162389
PhyClone	0	1	1000	10000	8	99	6.02813	1	6.02813	-4.44089e-15
PhyClone	0	1	1000	10000	16	99	6.02983	1	6.02983	-8.88178e-16
Pairtree	0.502262	166	1000	10000	2	99	5.75765	166	5.76416	-0.00651008
Pairtree	0.024403	10	1000	10000	4	99	6.03287	10	6.02191	0.0109561
Pairtree	0.0153042	1	1000	10000	8	99	6.08284	1	6.02813	0.054712
Pairtree	0.0119304	1	1000	10000	16	99	6.08586	1	6.02983	0.0560229
fastBE	0.121172	1	1000	10000	2	99	5.75286	1	5.76416	-0.0112971
fastBE	1.03951e-05	1	1000	10000	4	99	6.02259	1	6.02191	0.000673834
fastBE	0	1	1000	10000	8	99	6.0288	1	6.02813	0.000665821
[truncated: 1 more rows]

## Sheet: S35 TSSB-High Post. Friedman
metric	p_value	significant
relationship_reconstruction_error	1.27755e-254	1
log_perplexity_ratio	7.70071e-197	1

## Sheet: S36 TSSB-High Posterior Nemenyi
metric	prog_1	prog_2	p_value	mean_diff	better_performer_of_pair	significant
relationship_reconstruction_error	CONIPHER	fastBE	0.00238032	-0.0405813	CONIPHER	1
relationship_reconstruction_error	CONIPHER	Orchard	0	-0.298809	CONIPHER	1
relationship_reconstruction_error	CONIPHER	Pairtree	0	-0.297772	CONIPHER	1
relationship_reconstruction_error	CONIPHER	PhyClone	0.0100406	-0.00798573	CONIPHER	0
relationship_reconstruction_error	fastBE	Orchard	0	-0.258228	fastBE	1
relationship_reconstruction_error	fastBE	Pairtree	0	-0.257191	fastBE	1
relationship_reconstruction_error	fastBE	PhyClone	4.86464e-11	0.0325955	PhyClone	1
relationship_reconstruction_error	Orchard	Pairtree	0.759993	0.00103673	Pairtree	0
relationship_reconstruction_error	Orchard	PhyClone	0	0.290823	PhyClone	1
relationship_reconstruction_error	Pairtree	PhyClone	0	0.289787	PhyClone	1
log_perplexity_ratio	CONIPHER	fastBE	0.00799733	-0.189548	CONIPHER	1
log_perplexity_ratio	CONIPHER	Orchard	0	0.0620674	Orchard	1
log_perplexity_ratio	CONIPHER	Pairtree	0	0.062821	Pairtree	1
log_perplexity_ratio	CONIPHER	PhyClone	0	0.0850325	PhyClone	1
log_perplexity_ratio	fastBE	Orchard	0	0.251615	Orchard	1
log_perplexity_ratio	fastBE	Pairtree	0	0.252369	Pairtree	1
log_perplexity_ratio	fastBE	PhyClone	0	0.27458	PhyClone	1
log_perplexity_ratio	Orchard	Pairtree	0.970929	0.000753629	Pairtree	0
log_perplexity_ratio	Orchard	PhyClone	0	0.0229651	PhyClone	1
log_perplexity_ratio	Pairtree	PhyClone	0	0.0222115	PhyClone	1
