# Supplementary material for: PhyClone: accurate Bayesian reconstruction of cancer phylogenies from bulk sequencing
Source: Bioinformatics. 2025 Jun 13;41(7):btaf344. doi: 10.1093/bioinformatics/btaf344 (PMC12964358; doi:10.1093/bioinformatics/btaf344)
Supplement: btaf344_Supplementary_Data [file btaf344_supplementary_data.zip › Experiment_Friedman_Nemenyi_Tests.xlsx]

## Sheet: S15 TSSB-Low, Friedman
metric	p_value	significant
ancestor_descendant_f_score	1.64517e-203	1
v_measure	0	1
time	0	1
memory	0	1

## Sheet: S16 TSSB-Low, Nemenyi
metric	prog_1	prog_2	p_value	mean_diff	better_performer_of_pair	significant
ancestor_descendant_f_score	CONIPHER	fastBE	0	-0.0665895	fastBE	1
ancestor_descendant_f_score	CONIPHER	Orchard	0	-0.144958	Orchard	1
ancestor_descendant_f_score	CONIPHER	Pairtree	0	-0.141366	Pairtree	1
ancestor_descendant_f_score	CONIPHER	PhyClone	0	-0.148646	PhyClone	1
ancestor_descendant_f_score	CONIPHER	PhyloWGS	0.000550903	-0.026289	PhyloWGS	1
ancestor_descendant_f_score	fastBE	Orchard	0.811575	-0.0783689	Orchard	0
ancestor_descendant_f_score	fastBE	Pairtree	0.745621	-0.0747767	Pairtree	0
ancestor_descendant_f_score	fastBE	PhyClone	0.000635882	-0.0820562	PhyClone	1
ancestor_descendant_f_score	fastBE	PhyloWGS	0	0.0403005	fastBE	1
ancestor_descendant_f_score	Orchard	Pairtree	0.999997	0.00359223	Orchard	0
ancestor_descendant_f_score	Orchard	PhyClone	1.44096e-06	-0.00368728	PhyClone	1
ancestor_descendant_f_score	Orchard	PhyloWGS	0	0.118669	Orchard	1
ancestor_descendant_f_score	Pairtree	PhyClone	7.46693e-07	-0.0072795	PhyClone	1
ancestor_descendant_f_score	Pairtree	PhyloWGS	0	0.115077	Pairtree	1
ancestor_descendant_f_score	PhyClone	PhyloWGS	0	0.122357	PhyClone	1
v_measure	CONIPHER	fastBE	0.0356709	-0.0553433	fastBE	0
v_measure	CONIPHER	Orchard	0.0185635	-0.0553411	Orchard	0
v_measure	CONIPHER	Pairtree	0.0185635	-0.0553411	Pairtree	0
v_measure	CONIPHER	PhyClone	0.360138	-0.0570888	PhyClone	0
v_measure	CONIPHER	PhyloWGS	0	0.162296	CONIPHER	1
v_measure	fastBE	Orchard	0.999942	2.22365e-06	fastBE	0
v_measure	fastBE	Pairtree	0.999942	2.22365e-06	fastBE	0
v_measure	fastBE	PhyClone	0.918979	-0.00174551	PhyClone	0
v_measure	fastBE	PhyloWGS	0	0.217639	fastBE	1
v_measure	Orchard	Pairtree	1	0	Equal	0
v_measure	Orchard	PhyClone	0.832904	-0.00174774	PhyClone	0
v_measure	Orchard	PhyloWGS	0	0.217637	Orchard	1
v_measure	Pairtree	PhyClone	0.832904	-0.00174774	PhyClone	0
v_measure	Pairtree	PhyloWGS	0	0.217637	Pairtree	1
v_measure	PhyClone	PhyloWGS	0	0.219384	PhyClone	1
time	CONIPHER	fastBE	0	51.7269	fastBE	1
time	CONIPHER	Orchard	0	47.0693	Orchard	1
time	CONIPHER	Pairtree	2.78832e-09	-45.6304	CONIPHER	1
time	CONIPHER	PhyClone	0	-198.205	CONIPHER	1
time	CONIPHER	PhyloWGS	0	-37507.8	CONIPHER	1
time	fastBE	Orchard	1.88068e-11	-4.65764	fastBE	1
time	fastBE	Pairtree	0	-97.3574	fastBE	1
time	fastBE	PhyClone	0	-249.932	fastBE	1
time	fastBE	PhyloWGS	0	-37559.6	fastBE	1
time	Orchard	Pairtree	0	-92.6997	Orchard	1
time	Orchard	PhyClone	0	-245.274	Orchard	1
time	Orchard	PhyloWGS	0	-37554.9	Orchard	1
time	Pairtree	PhyClone	0	-152.574	Pairtree	1
time	Pairtree	PhyloWGS	0	-37462.2	Pairtree	1
time	PhyClone	PhyloWGS	5.8846e-07	-37309.6	PhyClone	1
memory	CONIPHER	fastBE	0	83.3357	fastBE	1
memory	CONIPHER	Orchard	0.0384392	-21.382	CONIPHER	0
memory	CONIPHER	Pairtree	0	-985.332	CONIPHER	1
memory	CONIPHER	PhyClone	0	-972.04	CONIPHER	1
memory	CONIPHER	PhyloWGS	0	-129.539	CONIPHER	1
memory	fastBE	Orchard	0	-104.718	fastBE	1
memory	fastBE	Pairtree	0	-1068.67	fastBE	1
memory	fastBE	PhyClone	0	-1055.38	fastBE	1
memory	fastBE	PhyloWGS	0	-212.875	fastBE	1
memory	Orchard	Pairtree	0	-963.95	Orchard	1
memory	Orchard	PhyClone	0	-950.658	Orchard	1
memory	Orchard	PhyloWGS	3.70926e-13	-108.157	Orchard	1
memory	Pairtree	PhyClone	2.02093e-07	13.2923	PhyClone	1
memory	Pairtree	PhyloWGS	0	855.793	PhyloWGS	1
memory	PhyClone	PhyloWGS	0	842.501	PhyloWGS	1

## Sheet: S17 TSSB-High, Friedman
metric	p_value	significant
ancestor_descendant_f_score	1.66173e-127	1
v_measure	8.91724e-110	1
time	0	1
memory	0	1

## Sheet: S18 TSSB-High, Nemenyi
metric	prog_1	prog_2	p_value	mean_diff	better_performer_of_pair	significant
ancestor_descendant_f_score	CONIPHER	fastBE	0	-0.00127338	fastBE	1
ancestor_descendant_f_score	CONIPHER	Orchard	0.00218608	-0.0363987	Orchard	1
ancestor_descendant_f_score	CONIPHER	Pairtree	0.0972861	-0.0369999	Pairtree	0
ancestor_descendant_f_score	CONIPHER	PhyClone	0	-0.0375295	PhyClone	1
ancestor_descendant_f_score	fastBE	Orchard	0	-0.0351253	Orchard	1
ancestor_descendant_f_score	fastBE	Pairtree	0	-0.0357265	Pairtree	1
ancestor_descendant_f_score	fastBE	PhyClone	0.0427764	-0.0362561	PhyClone	0
ancestor_descendant_f_score	Orchard	Pairtree	0.747077	-0.000601229	Pairtree	0
ancestor_descendant_f_score	Orchard	PhyClone	0	-0.00113086	PhyClone	1
ancestor_descendant_f_score	Pairtree	PhyClone	0	-0.000529626	PhyClone	1
v_measure	CONIPHER	fastBE	0.000906282	0.0102055	CONIPHER	1
v_measure	CONIPHER	Orchard	1.11022e-16	0.0102557	CONIPHER	1
v_measure	CONIPHER	Pairtree	1.11022e-16	0.0102557	CONIPHER	1
v_measure	CONIPHER	PhyClone	2.90318e-08	0.00683704	CONIPHER	1
v_measure	fastBE	Orchard	0	5.01668e-05	fastBE	1
v_measure	fastBE	Pairtree	0	5.01668e-05	fastBE	1
v_measure	fastBE	PhyClone	0.249264	-0.00336851	PhyClone	0
v_measure	Orchard	Pairtree	1	0	Equal	0
v_measure	Orchard	PhyClone	0	-0.00341868	PhyClone	1
v_measure	Pairtree	PhyClone	0	-0.00341868	PhyClone	1
time	CONIPHER	fastBE	0	2420.06	fastBE	1
time	CONIPHER	Orchard	0	2408.27	Orchard	1
time	CONIPHER	Pairtree	0	2248.02	Pairtree	1
time	CONIPHER	PhyClone	1.21569e-13	1881.95	PhyClone	1
time	fastBE	Orchard	1.11022e-16	-11.7941	fastBE	1
time	fastBE	Pairtree	0	-172.042	fastBE	1
time	fastBE	PhyClone	0	-538.108	fastBE	1
time	Orchard	Pairtree	0	-160.248	Orchard	1
time	Orchard	PhyClone	0	-526.314	Orchard	1
time	Pairtree	PhyClone	8.32667e-15	-366.066	Pairtree	1
memory	CONIPHER	fastBE	0	692.338	fastBE	1
memory	CONIPHER	Orchard	0	551.368	Orchard	1
memory	CONIPHER	Pairtree	0	-448.904	CONIPHER	1
memory	CONIPHER	PhyClone	0	-534.091	CONIPHER	1
memory	fastBE	Orchard	1.11022e-16	-140.97	fastBE	1
memory	fastBE	Pairtree	0	-1141.24	fastBE	1
memory	fastBE	PhyClone	0	-1226.43	fastBE	1
memory	Orchard	Pairtree	0	-1000.27	Orchard	1
memory	Orchard	PhyClone	0	-1085.46	Orchard	1
memory	Pairtree	PhyClone	0.354085	-85.1873	Pairtree	0

## Sheet: S19 FS-CRP Loss, Nemenyi
metric	prog_1	prog_2	p_value	mean_diff	better_performer_of_pair
ancestor_descendant_f_score	PhyClone-N	PhyClone	0.001	-0.12396	PhyClone
v_measure	PhyClone-N	PhyClone	0.001	-0.0135011	PhyClone
time	PhyClone-N	PhyClone	0.001	8.80316	PhyClone
memory	PhyClone-N	PhyClone	0.001	10.7631	PhyClone

## Sheet: S20 Pairtree, Friedman
metric	p_value	significant
ancestor_descendant_f_score	1.10582e-108	1
v_measure	4.43976e-97	1
time	0	1
memory	0	1

## Sheet: S21 Pairtree, Nemenyi
metric	prog_1	prog_2	p_value	mean_diff	better_performer_of_pair	significant
ancestor_descendant_f_score	CONIPHER	fastBE	0	-0.119117	fastBE	1
ancestor_descendant_f_score	CONIPHER	Orchard	0	-0.193087	Orchard	1
ancestor_descendant_f_score	CONIPHER	Pairtree	0	-0.19017	Pairtree	1
ancestor_descendant_f_score	CONIPHER	PhyClone	0	-0.212076	PhyClone	1
ancestor_descendant_f_score	fastBE	Orchard	0.000162832	-0.0739695	Orchard	1
ancestor_descendant_f_score	fastBE	Pairtree	0.000208748	-0.0710532	Pairtree	1
ancestor_descendant_f_score	fastBE	PhyClone	1.11022e-15	-0.0929584	PhyClone	1
ancestor_descendant_f_score	Orchard	Pairtree	0.999998	0.00291632	Orchard	0
ancestor_descendant_f_score	Orchard	PhyClone	0.000613501	-0.0189889	PhyClone	1
ancestor_descendant_f_score	Pairtree	PhyClone	0.000485545	-0.0219052	PhyClone	1
v_measure	CONIPHER	fastBE	0	-0.0460634	fastBE	1
v_measure	CONIPHER	Orchard	0	-0.0460573	Orchard	1
v_measure	CONIPHER	Pairtree	0	-0.0460573	Pairtree	1
v_measure	CONIPHER	PhyClone	0	-0.0467681	PhyClone	1
v_measure	fastBE	Orchard	0.995052	6.07935e-06	fastBE	0
v_measure	fastBE	Pairtree	0.995052	6.07935e-06	fastBE	0
v_measure	fastBE	PhyClone	0.999999	-0.000704702	PhyClone	0
v_measure	Orchard	Pairtree	1	0	Equal	0
v_measure	Orchard	PhyClone	0.996972	-0.000710781	PhyClone	0
v_measure	Pairtree	PhyClone	0.996972	-0.000710781	PhyClone	0
time	CONIPHER	fastBE	0	673.546	fastBE	1
time	CONIPHER	Orchard	5.02931e-14	-1215.45	CONIPHER	1
time	CONIPHER	Pairtree	0	-2453.83	CONIPHER	1
time	CONIPHER	PhyClone	0	-954.827	CONIPHER	1
time	fastBE	Orchard	0	-1888.99	fastBE	1
time	fastBE	Pairtree	0	-3127.37	fastBE	1
time	fastBE	PhyClone	0	-1628.37	fastBE	1
time	Orchard	Pairtree	0	-1238.38	Orchard	1
time	Orchard	PhyClone	9.55325e-12	260.621	PhyClone	1
time	Pairtree	PhyClone	7.58225e-05	1499	PhyClone	1
memory	CONIPHER	fastBE	0	179.557	fastBE	1
memory	CONIPHER	Orchard	0	226.583	Orchard	1
memory	CONIPHER	Pairtree	0	199.714	Pairtree	1
memory	CONIPHER	PhyClone	0	-1429.23	CONIPHER	1
memory	fastBE	Orchard	0	47.0263	Orchard	1
memory	fastBE	Pairtree	0	20.1576	Pairtree	1
memory	fastBE	PhyClone	0	-1608.79	fastBE	1
memory	Orchard	Pairtree	3.4642e-07	-26.8687	Orchard	1
memory	Orchard	PhyClone	0	-1655.81	Orchard	1
memory	Pairtree	PhyClone	0	-1628.94	Pairtree	1

## Sheet: S22 CONIPHER No-Noise, Friedman
metric	p_value	significant
ancestor_descendant_f_score	1.60022e-80	1
v_measure	2.81148e-18	1
time	3.17803e-126	1
memory	3.64683e-116	1

## Sheet: S23 CONIPHER No-Noise, Nemenyi
metric	prog_1	prog_2	p_value	mean_diff	better_performer_of_pair	significant
ancestor_descendant_f_score	CONIPHER	fastBE	3.22353e-12	-0.0455682	fastBE	1
ancestor_descendant_f_score	CONIPHER	Orchard	1.86678e-09	0.179601	CONIPHER	1
ancestor_descendant_f_score	CONIPHER	Pairtree	4.52978e-11	0.210607	CONIPHER	1
ancestor_descendant_f_score	CONIPHER	PhyClone	5.5842e-10	-0.0446179	PhyClone	1
ancestor_descendant_f_score	fastBE	Orchard	0	0.225169	fastBE	1
ancestor_descendant_f_score	fastBE	Pairtree	0	0.256175	fastBE	1
ancestor_descendant_f_score	fastBE	PhyClone	0.94951	0.000950262	fastBE	0
ancestor_descendant_f_score	Orchard	Pairtree	0.982246	0.0310059	Orchard	0
ancestor_descendant_f_score	Orchard	PhyClone	0	-0.224219	PhyClone	1
ancestor_descendant_f_score	Pairtree	PhyClone	0	-0.255225	PhyClone	1
v_measure	CONIPHER	fastBE	0.000239317	-0.00471635	fastBE	1
v_measure	CONIPHER	Orchard	0.000239317	-0.00471635	Orchard	1
v_measure	CONIPHER	Pairtree	0.000239317	-0.00471635	Pairtree	1
v_measure	CONIPHER	PhyClone	7.60865e-09	-0.0058694	PhyClone	1
v_measure	fastBE	Orchard	1	0	Equal	0
v_measure	fastBE	Pairtree	1	0	Equal	0
v_measure	fastBE	PhyClone	0.298516	-0.00115305	PhyClone	0
v_measure	Orchard	Pairtree	1	0	Equal	0
v_measure	Orchard	PhyClone	0.298516	-0.00115305	PhyClone	0
v_measure	Pairtree	PhyClone	0.298516	-0.00115305	PhyClone	0
time	CONIPHER	fastBE	0	51.8828	fastBE	1
time	CONIPHER	Orchard	4.12403e-08	46.3312	Orchard	1
time	CONIPHER	Pairtree	1.70184e-05	-57.5098	CONIPHER	1
time	CONIPHER	PhyClone	0	-762.717	CONIPHER	1
time	fastBE	Orchard	1.18662e-06	-5.5516	fastBE	1
time	fastBE	Pairtree	0	-109.393	fastBE	1
time	fastBE	PhyClone	0	-814.599	fastBE	1
time	Orchard	Pairtree	0	-103.841	Orchard	1
time	Orchard	PhyClone	0	-809.048	Orchard	1
time	Pairtree	PhyClone	5.13779e-08	-705.207	Pairtree	1
memory	CONIPHER	fastBE	9.85878e-14	141.019	fastBE	1
memory	CONIPHER	Orchard	0.877448	-50.6577	CONIPHER	0
memory	CONIPHER	Pairtree	0	-944.372	CONIPHER	1
memory	CONIPHER	PhyClone	0	-1001.54	CONIPHER	1
memory	fastBE	Orchard	1.11022e-16	-191.677	fastBE	1
memory	fastBE	Pairtree	0	-1085.39	fastBE	1
memory	fastBE	PhyClone	0	-1142.56	fastBE	1
memory	Orchard	Pairtree	0	-893.714	Orchard	1
memory	Orchard	PhyClone	0	-950.883	Orchard	1
memory	Pairtree	PhyClone	0.63569	-57.1684	Pairtree	0

## Sheet: S24 CONIPHER Noise, Friedman
metric	p_value	significant
ancestor_descendant_f_score	1.59488e-55	1
v_measure	4.64788e-09	1
time	5.0064e-126	1
memory	1.72306e-119	1

[truncated: 3 more sheets: S25 CONIPHER Noise, Nemenyi, S26 Copy Number Error, Friedman, S27 Copy Number Error, Nemenyi]
